# Supplementary material for: New insights into the stress response mechanisms of stress-resistant Listeria monocytogenes via multi-omics and cell morphological changes
Source: Emerg Microbes Infect. 2025 Sep 19;14(1):2564319. doi: 10.1080/22221751.2025.2564319 (PMC12498373; doi:10.1080/22221751.2025.2564319)
Supplement: TableS4_revised.xlsx [file TEMI_A_2564319_SM3253.xlsx]

## Sheet: TableS2
Supplementary Table 4. Protein profiles and log2 fold change based on control (normal), compared of each salt stress (5% salt+1°C), acid stress (pH 3+1°C), and multiple stress conditions (pH 3+1°C+5% salt).GN denotes gene name.
Accession (Uniprot)	Gene	Description	Log2 fold change
			Salt_4h	Salt_12h	Acid_4h	Acid_12h	Stress_4h	Stress_12h
A0A3Q0NEW5	accA	Acetyl-coenzyme A carboxylase carboxyl transferase subunit alpha GN=accA	-0.758314	1.29092	-2.70629	0.298567	-1.4558	0.552306
A0A3Q0NEU5	accD	Acetyl-coenzyme A carboxylase carboxyl transferase subunit beta GN=accD	-1.47687	0.607219	-3.37646	-0.0567546	-2.61789	-0.340955
A0A3Q0NF12	ackA	Acetate kinase GN=ackA	0.00984342	0.684774	-0.993993	0.000456416	0.266025	0.619029
A0A3Q0NBZ7	acpD	FMN dependent NADH:quinone oxidoreductase GN=acpD	-0.527842	0.175015	-2.71051	-1.33076	-1.63888	-1.10572
A0A3Q0NFK4	acpP	Acyl carrier protein GN=acpP	0.109134	1.61337	0.371545	2.08461	1.85188	3.10364
A0A3Q0NCT7	acpS	Holo-[acyl-carrier-protein] synthase GN=acpS	-0.090794	1.14919	1.27641	3.10421	2.05526	3.37428
A0A3Q0NB12	actA	Actin-assembly inducing protein ActA GN=actA	-1.05336	1.60553	-2.33196	1.91505	1.21219	3.17981
A0A3Q0NGT1	addA	ATP-dependent helicase/nuclease subunit A GN=addA	-1.18087	-0.614085	-3.79197	-1.73534	-2.48293	-1.26708
A0A3Q0NGR2	addB	ATP-dependent helicase/deoxyribonuclease subunit B GN=addB	-0.793568	0.974661	-3.69495	-2.54011	1.14741	2.89252
A0A3Q0NFE0	adeC	Adenine deaminase GN=adeC	-1.49249	0.358507	-1.2887	0.157385	-1.1197	-1.02729
A0A3Q0NHN6	adk	Adenylate kinase GN=adk	-1.03581	0.0749534	-2.29747	-0.205231	-0.786049	0.185673
A0A3Q0NEN8	alaS	Alanine--tRNA ligase GN=alaS	-0.389585	1.38765	-2.80263	-0.159164	-1.00357	0.260115
A0A3Q0NG89	alsS	Acetolactate synthase, catabolic GN=alsS	-0.170367	0.423772	-1.87606	-1.21666	-0.984678	-1.30281
A0A3Q0NHG5	ami	Internalin B (GW modules) GN=ami	-2.28853	-1.31519	-1.62092	-1.06475	-2.7483	-1.82642
A0A3Q0NF49	ansB	Asparagine synthase GN=ansB	-1.03055	-0.109227	-3.10094	-1.07363	-1.93882	-0.739881
A0A3Q0NEQ0	apt	Adenine phosphoribosyltransferase GN=apt	-0.930906	0.110298	-1.50703	-0.786453	-1.23714	-0.63342
A0A3Q0NAG1	arcA	Arginine deiminase GN=arcA	-0.283969	0.367769	-0.335571	0.244097	0.6714	-1.69605
A0A3Q0NEB0	argR	Arginine repressor GN=argR	3.23255	1.88114	2.94186	2.11441	2.82933	2.63748
A0A3Q0NHG8	argS	Arginine--tRNA ligase GN=argS	-1.22297	1.16391	-2.48346	0.396996	-1.19261	0.804761
A0A3Q0NEZ3	aroA	Chorismate mutase I / 2-keto-3-deoxy-D-arabino-heptulosonate-7-phosphate synthase I beta GN=aroA	-0.54248	0.815961	-2.30776	-0.576523	-1.30971	-0.529159
A0A3Q0NGS3	aroB	3-dehydroquinate synthase GN=aroB	0	0	16.8287	16.7768	17.102	17.2028
A0A3Q0NBL9	aroD	3-dehydroquinate dehydratase GN=aroD	-0.515966	1.29906	-1.53371	1.20159	-0.0995887	1.55521
A0A3Q0NFU9	aroE	3-phosphoshikimate 1-carboxyvinyltransferase GN=aroE	-0.120016	1.69672	-1.80964	0.168896	-0.61348	0.544183
A0A3Q0NFY6	aroF	Chorismate synthase GN=aroF	-1.08148	0.479945	-3.79166	-1.28363	-2.30226	-1.10971
A0A3Q0NFH8	aroK	Shikimate kinase GN=aroK	-18.4561	0	-18.4561	0	-18.4561	0
A0A3Q0NHS8	arpJ	Amino acid ABC transporter, amino acid-binding/permease protein GN=arpJ	-2.07137	0.537016	-4.70889	-1.69091	-3.34524	-3.48197
A0A3Q0NEJ2	asd	Aspartate-semialdehyde dehydrogenase GN=asd	0.0366702	0.66357	-1.32307	-0.216238	-0.193763	0.0949757
A0A3Q0NFT6	asnC	Asparagine--tRNA ligase GN=asnC	-0.660181	0.723443	-1.79192	0.307231	-0.353825	0.929301
A0A3Q0NGN5	aspB	Aminotransferase GN=aspB	-0.905649	0.733277	-2.5964	-0.323867	-1.38344	-0.156891
A0A3Q0NEZ0	aspS	Aspartate--tRNA ligase GN=aspS	-0.787279	0.628004	-2.70618	-0.733227	-1.41225	-0.475054
A0A3Q0NHB2	atpA	ATP synthase subunit alpha GN=atpA	-0.262271	0.71384	-1.41491	-0.0102951	0.0517328	0.790724
A0A3Q0NHJ9	atpB	ATP synthase subunit a GN=atpB	-0.205701	1.03803	-0.716971	0.537608	-0.536229	0.455996
A0A3Q0NHE8	atpC	ATP synthase epsilon chain GN=atpC	-1.62484	0.474576	-3.87718	-0.639962	-2.72913	0.0309871
A0A3Q0NHA4	atpD	ATP synthase subunit beta GN=atpD	-0.419439	0.643615	-2.04126	-0.621818	-0.771534	-0.019291
A0A3Q0NIH4	atpE	ATP synthase subunit c GN=atpE	-0.59029	0.686201	-2.12805	-0.278044	-2.07511	0.212782
A0A3Q0NHD9	atpF	ATP synthase subunit b GN=atpF	-1.29237	-0.174583	-2.62129	-1.48954	-1.42775	-0.51258
A0A3Q0NHC9	atpG	ATP synthase gamma chain GN=atpG	-0.541799	1.08325	-2.24181	-0.0489998	-0.722217	0.411465
A0A3Q0NHC7	atpH	ATP synthase subunit delta GN=atpH	1.30192	0.628082	0.365178	1.50589	2.98772	1.85917
A0A3Q0NCJ4	azoR	FMN dependent NADH:quinone oxidoreductase GN=azoR	-0.576093	0.934921	-1.65107	-0.134485	-0.724168	0.683749
A0A3Q0NDC1	bipA	50S ribosomal subunit assembly factor BipA GN=bipA	-1.23096	0.70233	-2.96003	-0.0248272	-1.31716	0.336184
A0A3Q0NEC0	buk	Probable butyrate kinase GN=buk	-2.49103	0.137223	-3.33145	-18.2453	-2.01402	-18.2453
A0A3Q0NC58	cadA	Lead, cadmium, zinc and mercury transporting ATPase Copper-translocating P-type ATPase GN=cadA	0.448522	0.853486	-0.659781	-0.0963337	0.428436	0.473112
A0A3Q0NFP2	carB	Carbamoyl-phosphate synthase large chain GN=carB	-0.599207	0.0217746	-2.22312	-1.28648	-1.05877	-0.782055
A0A3Q0NEZ5	ccpA	Catabolite control protein A GN=ccpA	-0.231395	0.763885	-2.56451	-0.640223	-0.800204	0.0221022
A0A3Q0NEF7	cinA	Putative competence-damage inducible protein GN=cinA	-0.0765541	1.39552	-1.78844	-0.305153	-2.73235	-0.686639
A0A3Q0NF69	citB	Aconitate hydratase GN=citB	-0.816957	0.0236017	-3.18799	-1.68921	-1.94205	-1.60075
A0A3Q0NEW2	citC	Isocitrate dehydrogenase [NADP] GN=citC	-0.827118	0.391268	-2.67464	-1.22313	-1.63215	-0.319293
A0A3Q0NEW6	citZ	Citrate synthase GN=citZ	1.71286	2.27088	0.984194	2.90876	0.778099	2.66341
A0A3Q0NGL8	clpB	Chaperone protein ClpB GN=clpB	-0.244774	0.205554	-1.88268	-0.722557	-0.720179	-0.247887
A0A3Q0NAY9	clpC	ATP-dependent Clp protease, ATP-binding subunit ClpC / Negative regulator of genetic competence clcC/mecB GN=clpC	0.0660064	0.208963	-1.59182	-0.487583	-0.228504	0.0569041
A0A3Q0ND51	clpE	ATP-dependent Clp protease ATP-binding subunit ClpA GN=clpE	-0.219566	-0.58392	-2.63984	-1.83024	-1.8296	-2.31547
A0A3Q0NDI3	clpP	ATP-dependent Clp protease proteolytic subunit GN=clpP	0.157798	0.971188	-1.85476	-0.505534	-0.367496	0.205944
A0A3Q0NE12	clpQ	ATP-dependent protease subunit HslV GN=clpQ	-1.7379	-0.383294	-2.94437	-0.785877	-0.819098	0.102458
A0A3Q0NE02	clpX	ATP-dependent Clp protease ATP-binding subunit ClpX GN=clpX	-0.877415	0.0879008	-1.62822	0.0344863	-0.0240899	0.712187
A0A3Q0NFX4	cmk	Cytidylate kinase GN=cmk	-0.581209	1.01792	-1.30774	0.239849	-0.173092	0.882561
A0A3Q0NCW8	coaA	Pantothenate kinase GN=coaA	-2.8153	-0.0974642	-3.33992	-1.01251	-4.71226	-1.39934
A0A3Q0NFN3	coaBC	Coenzyme A biosynthesis bifunctional protein CoaBC GN=coaBC	-0.621034	0.646152	-2.62261	-0.57123	-0.996349	0.0823273
A0A3Q0NAV8	coaX	Type III pantothenate kinase GN=coaX	18.1663	0.352093	16.993	-0.0889936	17.8885	0.598174
A0A3Q0NI45	cobB	NAD-dependent protein deacetylase GN=cobB	17.3814	1.57806	16.3106	-0.545365	0	-17.1091
A0A3Q0NE85	codY	Global transcriptional regulator CodY GN=codY	-0.375456	1.04291	-1.04758	1.26509	0.549377	1.5459
A0A3Q0NEQ4	comEB	dCMP deaminase Late competence protein ComEB GN=comEB	-1.04425	0.703322	-3.89041	-1.14307	-2.93285	-0.981525
A0A3Q0NCR1	cshA	DEAD-box ATP-dependent RNA helicase CshA GN=cshA	-1.05585	0.992418	-2.85549	-0.907577	-1.89125	-0.791079
A0A3Q0NES0	cshB	DEAD-box ATP-dependent RNA helicase CshB GN=cshB	-0.688198	1.1683	-3.08141	-0.800936	-2.43286	-0.45381
A0A3Q0NG97	cspB	Cold shock protein CspD GN=cspB	-0.650211	0.69768	-2.36188	-1.2083	-1.2188	-0.367132
A0A3Q0NE98	cspL	Cold-shock protein GN=cspL	-1.11317	0.292727	-3.69518	-4.28743	-2.22183	-3.2799
A0A3Q0NAU9	ctc	Large ribosomal subunit protein bL25 GN=ctc	1.0627	-0.0099376	-0.802425	-1.3453	0.0980353	-0.936501
A0A3Q0ND92	cutC	PF03932 family protein CutC GN=cutC	-0.486875	-0.580635	-2.34543	-1.04683	-1.02672	-1.83472
A0A3Q0NJN9	cydA	Cytochrome d ubiquinol oxidase subunit I GN=cydA	-0.34786	1.02221	-2.1695	-0.757098	-2.13045	-1.78847
A0A3Q0NHX0	cydC	Transport ATP-binding protein CydC GN=cydC	-0.191767	1.0738	0.397486	2.15496	0.497199	2.35426
A0A3Q0NHW1	cydD	Transport ATP-binding protein CydD GN=cydD	-0.907442	1.23182	-2.22322	0.328549	-0.733359	0.472163
A0A3Q0NAY2	cysK	Cysteine synthase GN=cysK	1.29722	1.1568	0.546865	1.42019	2.37365	1.92644
A0A3Q0NAX9	cysS	Cysteine--tRNA ligase GN=cysS	-0.507921	0.535007	-2.42186	-0.468386	-1.15062	-0.260616
A0A3Q0NF15	daaA	D-alanine aminotransferase GN=daaA	-1.0292	0.586865	-2.74533	-0.370248	-1.15229	-0.0518767
A0A3Q0NGH1	dacA	Diadenylate cyclase GN=dacA	-0.819057	0.931735	-0.931479	1.3139	-1.17742	0.586202
A0A3Q0NCQ8	dal	Alanine racemase GN=dal	-0.29221	0.924896	-2.50998	-0.8205	-1.44952	-0.677062
A0A3Q0NEG2	dapA	4-hydroxy-tetrahydrodipicolinate synthase GN=dapA	0.161974	1.21875	-1.5787	0.520443	-0.0698078	0.852612
A0A3Q0NGQ0	dapB	4-hydroxy-tetrahydrodipicolinate reductase GN=dapB	-0.482471	1.22229	-1.70009	-0.261064	-1.13279	-0.321349
A0A3Q0NG45	dapF	Diaminopimelate epimerase GN=dapF	-0.914589	0.168904	-3.56769	-1.20413	-2.86552	-1.2019
A0A3Q0ND75	dapH	2,3,4,5-tetrahydropyridine-2,6-dicarboxylate N-acetyltransferase GN=dapH	-0.522584	0.751817	-1.97724	-0.485206	-0.790096	-0.0860278
A0A3Q0NDW9	dbpA	ATP-dependent RNA helicase DbpA GN=dbpA	-0.168692	5.11366	-4.14977	-1.75083	-5.52104	-1.23353
A0A3Q0NCQ2	ddl	D-alanine--D-alanine ligase GN=ddl	-0.780706	0.211308	-2.59213	-0.278038	-1.52101	-0.0775773
A0A3Q0NDA0	def	Peptide deformylase GN=def	-1.40487	1.44281	-2.64172	0.627812	-1.77652	0.9015
A0A3Q0NFP7	deoD	Purine nucleoside phosphorylase DeoD-type GN=deoD	-0.049816	-0.210222	-1.35873	-0.688547	-1.05879	-0.926541
A0A3Q0NG37	divIVA	Cell division initiation protein DivIVA GN=divIVA	-0.553453	0.782038	-2.34259	-0.240875	-0.634956	0.566968
A0A3Q0ND23	dltA	D-alanine--D-alanyl carrier protein ligase GN=dltA	-2.57454	-0.346191	-3.72181	-0.687392	-3.08861	-0.15442
A0A3Q0ND72	dltD	Protein DltD GN=dltD	-2.15224	-0.291017	-4.72721	-1.55121	-2.88274	-1.47494
A0A3Q0NAB2	dnaA	Chromosomal replication initiator protein DnaA GN=dnaA	-0.633819	-0.961477	-2.56535	-2.09067	-2.03314	-1.81576
A0A3Q0NEU7	dnaB	Chromosome replication initiation / membrane attachment protein DnaB GN=dnaB	-0.675898	-0.280412	-3.22044	-0.728651	-1.9741	-1.46306
A0A3Q0NAH0	dnaC	Replicative DNA helicase GN=dnaC	-0.589026	0.62202	-4.32013	-2.29518	-0.90358	0.794991
A0A3Q0NFV4	dnaD	Chromosome replication initiation protein dnaD GN=dnaD	-1.12156	-0.237506	-2.74511	-1.33452	-1.66447	-0.827291
A0A3Q0NEX7	dnaE	DNA polymerase III subunit alpha GN=dnaE	-0.458795	-0.448376	-1.50605	-0.902793	-0.875856	-0.129964
A0A3Q0NEI2	dnaG	DNA primase GN=dnaG	-0.832797	0.89429	-2.3366	-0.742965	-1.80081	-0.559742
A0A3Q0NEW1	dnaI	Helicase loader DnaI GN=dnaI	-1.34946	1.35079	-3.25054	-1.49903	-3.68864	-1.77388
A0A3Q0NEK4	dnaJ	Chaperone protein DnaJ GN=dnaJ	-1.10913	1.08837	-2.34187	-0.0664314	-0.462173	0.804321
A0A3Q0NEP4	dnaK	Chaperone protein DnaK GN=dnaK PE=2	-0.0793939	0.341172	-1.27337	-0.151287	0.353444	0.474904
A0A3Q0NA99	dnaN	Beta sliding clamp GN=dnaN	-1.21419	0.244718	-3.09505	-0.772352	-1.0274	0.15497
A0A3Q0NHV2	dnaX	DNA polymerase III subunit gamma/tau GN=dnaX	-0.843473	0.570678	-3.36906	-1.0573	-1.74891	-0.706425
A0A3Q0NG46	dra	Deoxyribose-phosphate aldolase GN=dra	-0.059853	1.5626	-0.487165	1.47828	-0.0446166	1.52897
A0A3Q0NFY7	drm	Phosphopentomutase GN=drm	-1.30323	0.820891	-3.47808	-0.63745	-2.43145	-0.46498
A0A3Q0NE58	dxr	1-deoxy-D-xylulose 5-phosphate reductoisomerase GN=dxr	-0.477215	1.34899	-1.74087	0.269204	-0.951294	0.239774
A0A3Q0NHN0	ecfT	Energy-coupling factor transporter transmembrane protein EcfT GN=ecfT	-2.64179	0.27608	-1.39217	-0.190426	-2.12371	-0.460414
A0A3Q0NEA6	efp	Elongation factor P GN=efp	-1.14753	2.11514	0.20358	2.92461	2.98833	3.26075
A0A3Q0NFZ6	engA	GTPase Der GN=engA	-1.23686	0.46151	-3.10437	-1.04488	-2.28531	-0.993394
A0A3Q0NEX9	engB	Probable GTP-binding protein EngB GN=engB	-0.895975	1.50188	-2.81502	0.00198078	-2.02979	0.00581906
A0A3Q0NI69	eno	Enolase GN=eno	0.661147	1.55361	0.0566001	1.04985	0.946369	1.60957
A0A3Q0NEJ5	era	GTPase Era GN=era	-1.11443	0.242823	-2.27686	-0.429519	-0.449646	0.255779
A0A3Q0NHA9	eutD	phosphate acetyltransferase GN=eutD	-0.904926	-0.0701442	-2.25151	-0.987886	-1.0441	-0.907545
A0A3Q0NF00	ezrA	Septation ring formation regulator EzrA GN=ezrA	-0.974072	0.624706	-2.85622	-1.34378	-1.6494	-0.584838
A0A3Q0NFN0	fabD	Malonyl CoA-acyl carrier protein transacylase GN=fabD	-0.862524	0.815401	-2.88447	0.358891	-0.83791	0.966331
A0A3Q0NFK6	fabG	3-oxoacyl-[acyl-carrier-protein] reductase GN=fabG	-0.611484	0.935287	-2.52962	0.231139	-0.382563	1.05122
A0A3Q0NGT4	fabH	Beta-ketoacyl-[acyl-carrier-protein] synthase III GN=fabH	-0.0858268	0.458936	-1.63942	-0.192939	-0.459181	0.322873
A0A3Q0NIF5	fabZ	3-hydroxyacyl-[acyl-carrier-protein] dehydratase FabZ GN=fabZ	2.35464	17.7577	-17.2644	16.139	1.5665	18.8412
A0A3Q0NHH7	fbaA	Fructose-bisphosphate aldolase class II GN=fbaA	-1.35805	0.347047	-3.48695	-0.986862	-1.79628	-0.316495
A0A3Q0NFJ2	ffh	Signal recognition particle protein GN=ffh	-0.833723	0.49712	-2.6514	-0.976027	-1.6591	-0.618058
A0A3Q0NGL5	fhs	Formate--tetrahydrofolate ligase GN=fhs	0.774444	0.416103	-0.977349	-0.794367	0.093369	-0.481542
A0A3Q0NBD1	floA	Flotillin-like protein FloA GN=floA	-0.654888	0.1962	-2.62256	-1.31572	-1.79432	-0.972546
A0A3Q0NFK8	fmt	Methionyl-tRNA formyltransferase GN=fmt	0.229827	1.06289	-1.84587	-0.318404	-0.211141	-0.129138
A0A3Q0NEF5	fni	Isopentenyl-diphosphate delta-isomerase GN=fni	-0.491971	1.69134	-2.86589	-0.683758	-2.12838	-0.839852
A0A3Q0NAW8	folA	7,8-dihydroneopterin aldolase GN=folA	-0.712721	0.290303	-1.61438	-0.666356	-2.26903	-0.999464
A0A3Q0NET6	folC	Dihydrofolate synthase / Folylpolyglutamate synthase GN=folC	0.269261	1.61481	-3.18963	-1.33999	-2.0801	0.441278
A0A3Q0NEA8	folD	Bifunctional protein FolD GN=folD	0.790649	1.50255	0.335327	1.84145	2.59076	3.00662
A0A3Q0NFV7	folE	GTP cyclohydrolase 1 GN=folE	-1.08244	-0.565635	-2.82968	-1.93276	-3.61387	-2.15195
A0A3Q0NAX5	folK	2-amino-4-hydroxy-6-hydroxymethyldihydropteridine diphosphokinase GN=folK	-0.932851	0.763072	-3.8857	2.07034	-1.53005	-0.240526
A0A3Q0NCY7	fri	Non-specific DNA-binding protein Dps / Iron-binding ferritin-like antioxidant protein / Ferroxidase GN=fri	1.05128	1.59672	1.41212	2.64884	1.48819	2.95225
A0A3Q0NE53	frr	Ribosome-recycling factor GN=frr	-0.366435	1.88885	-1.2925	0.852011	0.466115	1.33363
A0A3Q0NGY7	fruA	PTS system, fructose-specific IIA component / PTS system, fructose-specific IIB component / PTS system, fructose-specific IIC component GN=fruA	-2.19472	1.26977	-4.76962	0.239296	-2.95216	0.349482
A0A3Q0NH06	fruB	Tagatose-6-phosphate kinase GN=fruB	-2.38267	1.6452	-4.5123	0.0348162	-3.35262	0.0207461
A0A3Q0NG54	ftsA	Cell division protein FtsA GN=ftsA	-0.490685	0.708479	-2.07408	-0.64676	-1.02546	-0.178477
A0A3Q0NHE3	ftsE	Cell division ATP-binding protein FtsE GN=ftsE	-0.675076	0.654448	-1.7206	0.545497	-0.255408	0.732179
A0A3Q0NAW0	ftsH	ATP-dependent zinc metalloprotease FtsH GN=ftsH	-0.578853	1.03372	-1.20481	0.410167	-0.259445	0.55836
A0A3Q0NHH5	ftsX	Cell division protein FtsX GN=ftsX	-1.24323	1.49178	-2.72619	-0.292596	-1.94197	0.464059
A0A3Q0NFM3	ftsY	Signal recognition particle receptor FtsY GN=ftsY	-1.18986	0.302781	-3.78079	-1.83879	-2.69468	-1.6611
A0A3Q0NG95	ftsZ	Cell division protein FtsZ GN=ftsZ	-0.894321	0.752809	-1.63723	0.218898	-0.260224	0.675705
A0A3Q0NGN9	fumC	Fumarate hydratase class II GN=fumC	0.428831	1.15189	-1.05535	0.739891	0.658105	0.564205
A0A3Q0NG11	fur	Ferric uptake regulation protein FUR GN=fur	-0.386791	0.458545	-1.41474	0.141103	-0.547293	0.394872
A0A3Q0NHQ7	fus	Elongation factor G GN=fus	-1.17151	0.512145	-2.95317	-0.71663	-1.59331	-0.102235
A0A3Q0NHB6	galE	UDP-glucose 4-epimerase GN=galE	-1.64605	-1.08145	-2.86066	-0.924208	-2.68545	-0.288971
A0A3Q0NH75	gap	Glyceraldehyde-3-phosphate dehydrogenase GN=gap	2.37108	2.6105	2.01537	2.19414	2.96191	2.79015
A0A3Q0NFB9	gatA	Glutamyl-tRNA(Gln) amidotransferase subunit A GN=gatA	-1.34486	0.593202	-2.65405	-0.119654	-1.52691	0.0992802
A0A3Q0NFD4	gatB	Aspartyl/glutamyl-tRNA(Asn/Gln) amidotransferase subunit B GN=gatB	-0.998928	0.425314	-2.41219	-0.126592	-1.16102	0.0933868
A0A3Q0NFG6	gatC	Aspartyl/glutamyl-tRNA(Asn/Gln) amidotransferase subunit C GN=gatC	-0.871903	0.503028	-2.95995	-0.9552	-1.68525	-0.933332
A0A3Q0ND54	gbuA	Glycine betaine ABC transport system, ATP-binding protein OpuAA GN=gbuA	-0.512675	0.990363	-2.40866	-0.500804	-1.38223	-0.16077
A0A3Q0ND52	gbuB	Glycine betaine ABC transport system, permease protein OpuAB GN=gbuB	0.547999	2.55241	-0.479833	1.43199	0.669208	0.46754
A0A3Q0ND70	gbuC	Glycine betaine ABC transport system, glycine betaine-binding protein OpuAC GN=gbuC	-0.363214	0.0383308	-3.09496	-2.44954	-1.99505	-2.26133
A0A3Q0NI41	gcvH	Glycine cleavage system H protein GN=gcvH	-0.954908	0.743394	-0.830124	0.934314	0.811885	1.73097
A0A3Q0NEG1	gcvPA	Probable glycine dehydrogenase (decarboxylating) subunit 1 GN=gcvPA	0.447864	0.632811	-0.819403	-0.331249	-0.60753	-0.54011
A0A3Q0NEA0	gcvPB	Probable glycine dehydrogenase (decarboxylating) subunit 2 GN=gcvPB	0.367547	1.00898	-0.914028	-0.518415	-0.74147	-0.9184
A0A3Q0NED5	gcvT	Aminomethyltransferase GN=gcvT	0.347625	0.449064	-1.4235	-1.34854	-1.78673	-1.11454
A0A3Q0NE19	gid	Methylenetetrahydrofolate--tRNA-(uracil-5-)-methyltransferase TrmFO GN=gid	-1.08093	0.480355	-2.90797	-1.15192	-2.25594	-1.04788
A0A3Q0NI51	gidA	tRNA uridine 5-carboxymethylaminomethyl modification enzyme MnmG GN=gidA	-1.32559	0.59108	-3.03681	-1.09406	-1.26721	0.17091
A0A3Q0NIA6	gidB	Ribosomal RNA small subunit methyltransferase G GN=gidB	0.913672	-2.10098	-0.925743	-0.988796	0.47456	0.128934
A0A3Q0NGD5	glmM	Phosphoglucosamine mutase GN=glmM	-0.613756	-0.894749	-2.36718	-1.68948	-0.686943	-1.09102
A0A3Q0NCA8	glmS	Glutamine--fructose-6-phosphate aminotransferase [isomerizing] GN=glmS	-0.630463	1.26483	-2.2779	0.099647	-0.490093	1.16241
A0A3Q0NAU3	glmU	Bifunctional protein GlmU GN=glmU	-0.985842	0.734775	-2.2203	-0.215654	-1.3452	-0.109587
A0A3Q0NEA3	glnA	Glutamine synthetase GN=glnA	-0.102012	0.45648	-1.30031	-0.218381	-0.322786	-0.0757772
A0A3Q0NE87	glnR	Transcriptional repressor GlnR GN=glnR	-3.09893	-0.602562	2.14131	3.333	0.225928	1.96577
A0A3Q0NE23	glpD	Glycerol-3-phosphate dehydrogenase GN=glpD	1.67524	0.664896	0.444101	0.118355	1.43063	-0.0115721
A0A3Q0NEW0	glpK	Glycerol kinase GN=glpK	0.292621	-0.608312	-1.05449	-1.36505	-0.133424	-1.08383
A0A3Q0NAX7	gltX	Glutamate--tRNA ligase GN=gltX	-0.892725	0.335557	-2.68326	-0.46928	-1.48744	-0.11942
A0A3Q0NHE0	glyA	Serine hydroxymethyltransferase GN=glyA	-1.18636	0.617651	-3.47472	-1.53018	-1.96579	-0.611507
A0A3Q0NEP0	glyQ	Glycine--tRNA ligase alpha subunit GN=glyQ	-2.12968	-0.132069	-3.44378	-1.38577	-2.21293	-1.15797
A0A3Q0NEK0	glyS	Glycine--tRNA ligase beta subunit GN=glyS	-0.772893	0.608842	-2.53455	-0.778507	-0.979367	-0.224404
A0A3Q0NGH0	gmk	Guanylate kinase GN=gmk	-4.21517	-0.296428	-4.67054	-1.37986	-1.3433	-0.905252
A0A3Q0NGL6	gpmA	2,3-bisphosphoglycerate-dependent phosphoglycerate mutase GN=gpmA	1.41532	-0.253451	-0.00811663	-1.02134	0.807273	-1.28534
A0A3Q0NGT3	gpsA	Glycerol-3-phosphate dehydrogenase [NAD(P)+] GN=gpsA	-1.22613	0.379723	-3.00033	-1.00649	-1.42529	-0.786378
A0A3Q0NFV0	gpsB	Cell cycle protein GpsB GN=gpsB	0.503774	1.78615	-0.603437	1.61299	1.14476	1.79802
A0A3Q0NEP9	greA	Transcription elongation factor GreA GN=greA	-0.512973	1.4811	-1.23258	1.50259	0.0986432	1.88228
A0A3Q0NGA4	groEL	Chaperonin GroEL GN=groEL	0.0248786	0.743884	-0.966336	0.70845	0.618026	1.14142
A0A3Q0NG96	groES	Co-chaperonin GroES GN=groES	0.735574	1.06426	-0.434568	0.307209	1.28992	1.0099
A0A3Q0NEK7	grpE	Protein GrpE GN=grpE	0.833115	1.16855	1.40662	2.34067	2.87387	2.95715
A0A3Q0NF93	gsaB	Glutamate-1-semialdehyde 2,1-aminomutase GN=gsaB	-0.77544	0.867227	-2.46434	-0.775382	-1.86858	-0.565687
A0A3Q0NI90	gshAB	Glutathione biosynthesis bifunctional protein GshAB GN=gshAB	-0.490866	0.529638	-1.26763	-0.102561	-0.576837	1.15271
A0A3Q0NDF4	guaA	GMP synthase [glutamine-hydrolyzing] GN=guaA	-1.35247	0.269338	-3.19495	-1.07348	-2.22865	-0.540031
A0A3Q0NJW8	guaB	Inosine-5'-monophosphate dehydrogenase GN=guaB	-1.4596	0.597426	-1.9086	0.747609	-0.649815	1.01458
A0A3Q0NAB1	gyrA	DNA gyrase subunit A GN=gyrA	-0.661379	1.03355	-1.88061	-0.315539	-0.721361	0.434194
A0A3Q0NAB0	gyrB	DNA gyrase subunit B GN=gyrB	-1.39602	0.0466634	-3.1381	-1.22893	-2.06323	-0.647122
A0A3Q0NEV6	hemA	Glutamyl-tRNA reductase GN=hemA	-0.851179	0.816785	-2.72208	0.915605	0.0805434	0.923127
A0A3Q0NES5	hemB	Delta-aminolevulinic acid dehydratase GN=hemB	-1.8484	-0.149133	-3.52302	-1.77031	-1.92278	-1.38384
A0A3Q0NEV2	hemC	Porphobilinogen deaminase GN=hemC	17.7883	0.615363	17.0217	0.751145	17.9114	1.1902
A0A3Q0NGU4	hemE	Uroporphyrinogen decarboxylase GN=hemE	0.0586252	-0.452071	-1.49868	-1.60255	-0.348927	-1.91539
A0A3Q0NGP7	hemH	Coproporphyrin III ferrochelatase GN=hemH	0.028204	0.144913	-1.5819	-1.05264	-0.638175	-0.953161
A0A3Q0NEU4	hemL	Glutamate-1-semialdehyde 2,1-aminomutase GN=hemL	-0.669299	-0.222722	-1.94605	-1.38692	-1.03381	-0.942999
A0A3Q0NEM9	hemN	Heme chaperone HemW GN=hemN	-0.770099	0.95245	-2.63593	-0.273859	-1.84122	-0.0564039
A0A3Q0NCI2	hflX	GTPase HflX GN=hflX	0.21049	1.39905	-2.62605	-0.0658495	-17.618	-1.7071
A0A3Q0NFX9	hisC	Histidinol-phosphate aminotransferase GN=hisC	19.6137	-20.6746	20.2505	-1.66232	21.6669	-0.194407
A0A3Q0NBV4	hisJ	Histidinol-phosphatase GN=hisJ	-0.543042	1.56614	-0.951245	0.932537	-0.0916165	1.3872
A0A3Q0NES1	hisS	Histidine--tRNA ligase GN=hisS	-1.29363	0.64097	-3.19968	-1.21824	-1.7498	-0.5705
A0A3Q0NAV6	hly	Thiol-activated cytolysin GN=hly	0.379283	0.62585	0.749377	2.20474	1.44054	1.50356
A0A3Q0NEM8	holA	DNA polymerase III delta subunit GN=holA	0.200472	17.2043	-0.964629	17.7782	2.91965	18.5605
A0A3Q0NHC3	hom	Homoserine dehydrogenase GN=hom	-0.279943	1.41504	-3.4578	-0.0783918	-1.27862	0.490323
A0A3Q0NH93	hpf	Ribosome hibernation promoting factor GN=hpf	0.42932	0.394218	-0.976993	-1.05251	-0.223017	-0.31629
A0A3Q0NH92	hprK	HPr kinase/phosphorylase GN=hprK	-1.20385	-0.947257	-2.5072	-1.48502	-1.99268	-1.89876
A0A3Q0NEK3	hrcA	Heat-inducible transcription repressor HrcA GN=hrcA	1.10931	0.912688	-0.160738	0.212108	1.3196	1.2853
A0A3Q0NAX6	hslO	33 kDa chaperonin GN=hslO	-1.02884	0.478459	-2.55369	-1.17138	-0.853888	-0.709847
A0A3Q0NE67	hslU	ATP-dependent protease ATPase subunit HslU GN=hslU	-0.671758	1.27331	-2.14996	-0.132852	-0.98232	0.378513
A0A3Q0ND10	htpX	Protease HtpX homolog GN=htpX	-1.8197	1.27955	-3.60379	-0.431118	-1.77567	0.756963
A0A3Q0NFU8	hup	DNA-binding protein HBsu GN=hup	0.0398711	0.568733	-1.64757	-0.447456	-0.476592	-0.461108
A0A3Q0NBW8	iap	Probable endopeptidase p60 GN=iap	-0.750295	-0.0303627	1.62562	3.47832	3.00345	3.85025
A0A3Q0NG51	ileS	Isoleucine--tRNA ligase GN=ileS	-0.75698	0.485297	-1.60766	-0.33193	-0.374348	0.51992
A0A3Q0NG12	ilvA	L-threonine dehydratase GN=ilvA	-17.0467	-16.8998	-17.0467	-16.8998	-17.0467	-16.8998
A0A3Q0NHP6	infA	Translation initiation factor IF-1 GN=infA	0.198513	0.268522	-2.45612	-1.02757	-1.82367	-1.09841
A0A3Q0NE71	infB	Translation initiation factor IF-2 GN=infB	-0.836377	1.01636	-2.49887	-0.623678	-1.2006	-0.167812
A0A3Q0NFF3	infC	Translation initiation factor IF-3 GN=infC	-0.266862	1.79333	-2.74676	0.521145	-1.03559	0.825994
P0DQD3	inlB	Internalin B GN=inlB PE=1	-1.33217	-1.57744	-0.122261	0.941557	0.0981713	0.14178
P71451	inlC	Internalin C GN=inlC PE=1	16.2961	0	19.4034	19.9214	18.2841	0
A0A3Q0NAS8	ipk	4-diphosphocytidyl-2-C-methyl-D-erythritol kinase GN=ipk	-1.86031	0.490147	-20.9171	-2.35538	-2.17273	-0.212718
A0A3Q0NBN2	isdG	Heme-degrading monooxygenase GN=isdG	-2.50675	2.17744	-5.68358	-0.752154	-4.36948	-0.329472
A0A3Q0NEI1	ispG	4-hydroxy-3-methylbut-2-en-1-yl diphosphate synthase (flavodoxin) GN=ispG	-1.36819	-0.746964	-4.46188	-0.644322	0.547055	0.831148
A0A3Q0NI53	kat	Catalase GN=kat	-0.939976	0.135101	-1.94336	-0.915089	-1.83659	-1.25086
A0A3Q0NKI3	khpB	RNA-binding protein KhpB GN=khpB	-1.00235	0.00858737	-2.79755	-1.02096	-1.18066	-0.497935
A0A3Q0NAT3	ksgA	Ribosomal RNA small subunit methyltransferase A GN=ksgA	-1.38982	0.340493	-3.14461	-0.645777	-2.21737	-0.451149
A0A3Q0NBT0	lacD	Tagatose 1,6-diphosphate aldolase GN=lacD	0.670026	0.597816	-1.14098	-0.788464	0.0943715	-0.391003
A0A3Q0NAV0	ldh	L-lactate dehydrogenase GN=ldh	-0.716441	-0.299597	-1.97478	-1.92252	-0.958503	-1.23247
A0A3Q0ND27	lemA	LemA protein GN=lemA	0.849562	1.37891	0.0308844	1.37579	1.58262	1.95914
A0A3Q0NEQ9	lepA	Elongation factor 4 GN=lepA	-1.29378	0.600263	-2.34592	-0.220853	-1.4416	0.120792
A0A3Q0NF52	leuS	Leucine--tRNA ligase GN=leuS	0.0510745	0.632227	-1.11398	-0.360907	-0.122319	-0.163212
A0A3Q0NE70	lexA	LexA repressor GN=lexA	0.0404914	0.131353	-2.01874	-0.6113	-0.988546	-0.489556
A0A3Q0NFF6	ligA	DNA ligase GN=ligA	-0.722614	0.0849827	-5.17361	-2.88746	-3.93419	-2.88142
A0A3Q0NHI7	lipL	Lipoyl-[GcvH]:protein N-lipoyltransferase GN=lipL	-1.0596	-1.86998	-5.10993	-6.22637	-1.79217	-4.54749
A0A3Q0NEG3	lisK	Signal transduction histidine-protein kinase ArlS GN=lisK	-0.72546	0.119577	-2.89801	-2.22517	-2.34029	-1.80321
A0A3Q0NEB8	lisR	DNA-binding heavy metal response regulator GN=lisR	-0.244376	1.09808	-1.47121	-0.269656	-0.656564	0.43863
A0A3Q0NAB3	LMON_0008	Cardiolipin synthase GN=LMON_0008	0	2.45264	0	0.240476	0	-15.49
A0A3Q0NAC0	LMON_0009	Spermidine N1-acetyltransferase GN=LMON_0009	16.5568	0	0	17.6616	0	0
A0A3Q0NAC3	LMON_0013	phosphomevalonate kinase GN=LMON_0013	0	1.33205	16.265	0.866397	17.1266	-0.883651
A0A3Q0NAC5	LMON_0019	Beta-glucosidase 6-phospho-beta-glucosidase GN=LMON_0019	0	0	15.9365	16.3274	18.1522	17.5251
A0A3Q0NAD0	LMON_0021	Transcriptional regulator, GntR family GN=LMON_0021	-0.550883	0.971561	-2.64002	1.82763	-0.504841	1.51525
A0A3Q0NAD6	LMON_0028	PTS system, beta-glucoside-specific IIB component / PTS system, beta-glucoside-specific IIC component / PTS system, beta-glucoside-specific IIA component GN=LMON_0028	1.92859	-2.71578	-1.06413	-5.07037	-17.3297	-20.3196
A0A3Q0NAD8	LMON_0031	Hydrolase, haloacid dehalogenase-like family GN=LMON_0031	-0.918861	1.02314	-2.11144	-0.335043	-19.1746	-0.93923
A0A3Q0NAE6	LMON_0032	Transcriptional regulator LacI family GN=LMON_0032	-1.83112	-0.579008	-5.40721	-1.64547	-3.51898	-2.53447
A0A3Q0NAF1	LMON_0043	DedA protein GN=LMON_0043	16.2216	0	17.6234	18.0488	17.4778	18.1073
A0A3Q0NAF6	LMON_0048	Lipoprotein, putative GN=LMON_0048	-0.340687	1.09323	-3.50638	-2.3156	-2.15092	-1.60237
A0A3Q0NAG5	LMON_0052	Response regulator of the competence regulon ComE GN=LMON_0052	-2.89809	0.467579	-23.0918	-3.42678	-23.0918	-2.11846
A0A3Q0NAF8	LMON_0053	Cyclic-di-AMP phosphodiesterase GN=LMON_0053	-0.417017	0.28285	-2.74835	-1.54236	-1.03712	-0.583431
A0A3Q0NAI2	LMON_0078	Glyoxylate reductase / Glyoxylate reductase / Hydroxypyruvate reductase GN=LMON_0078	-0.0400527	0.124954	-1.25125	-0.549803	-0.385275	-1.05865
A0A3Q0NAJ3	LMON_0083	Aldo-keto reductase GN=LMON_0083	-0.709828	0.0615932	-2.76268	-17.1644	-0.326642	0.26039
A0A3Q0NAJ2	LMON_0095	PTS system mannose-specific EIIAB component GN=LMON_0095	-0.399808	0.543351	-1.71264	-0.0450591	-0.154481	0.568178
A0A3Q0NAL1	LMON_0096	PTS system, mannose-specific IIC component GN=LMON_0096	-0.0038981	-0.293673	-1.77633	-1.33064	-1.4429	-0.557005
A0A3Q0NAL5	LMON_0097	PTS system, mannose-specific IID component GN=LMON_0097	-0.21811	0.347124	-1.21911	-0.564491	-0.838303	-0.371526
A0A3Q0NAK5	LMON_0098	Regulator of the mannose operon, ManO GN=LMON_0098	-17.8862	0.566122	-2.72402	-0.266536	-1.65445	0.635215
A0A3Q0NAQ8	LMON_0099	DUF2200 domain-containing protein GN=LMON_0099	-1.63892	-0.202318	-3.30398	-1.68848	-2.63201	-0.969735
A0A3Q0NAJ7	LMON_0105	Sugar kinase and transcription regulator GN=LMON_0105	0	-19.0952	16.2661	-2.22351	17.3372	-2.49016
A0A3Q0NAR7	LMON_0109	Esterase/lipase GN=LMON_0109	0.159664	-17.9526	0.14492	0.0471462	1.21928	1.02641
A0A3Q0NAK7	LMON_0113	Phage repressor GN=LMON_0113	17.542	1.45373	16.5396	0.289274	17.533	0.93208
A0A3Q0NAT8	LMON_0129	5'-nucleotidase GN=LMON_0129	18.2913	0	16.4977	15.9382	17.6499	0
A0A3Q0NAN7	LMON_0131	Inosine-5'-monophosphate dehydrogenase GN=LMON_0131	-2.36841	-1.99999	-22.538	-4.41124	-3.95078	-3.9669
A0A3Q0NAN0	LMON_0133	Acetyltransferase, GNAT family GN=LMON_0133	0.85737	-1.41067	0.271098	-0.333473	2.06632	0.0255693
A0A3Q0NAM8	LMON_0134	Oligopeptide ABC transporter, periplasmic oligopeptide-binding protein OppA GN=LMON_0134	-0.876817	-0.309838	-2.24501	-1.59176	-1.61939	-1.29753
A0A3Q0NAQ5	LMON_0149	Oligopeptide ABC transporter, periplasmic oligopeptide-binding protein OppA GN=LMON_0149	-0.278303	-0.0832816	-2.17489	-1.54591	-0.714732	-1.88068
A0A3Q0NAP9	LMON_0155	Phosphatase YidA GN=LMON_0155	-0.470443	-0.329691	0.122845	2.05066	0.305707	2.39247
A0A3Q0NAR6	LMON_0158	STAS domain protein GN=LMON_0158	-0.645501	1.23778	-1.42811	-0.949313	-1.56582	-0.690671
A0A3Q0NAR3	LMON_0159	DNA polymerase III delta prime subunit GN=LMON_0159	0.813311	0.787382	-1.05637	0.0604086	-0.246256	0.167618
A0A3Q0NAX2	LMON_0160	Signal peptidase-like protein GN=LMON_0160	-2.01527	-0.624651	-3.97915	-2.07072	-3.15619	-1.76142
A0A3Q0NAR1	LMON_0161	Initiation-control protein YabA GN=LMON_0161	-2.22111	0.29267	-5.54126	-3.18931	-2.69045	-0.696721
A0A3Q0NAR8	LMON_0162	tRNA (Adenine37-N(6))-methyltransferase TrmN6 GN=LMON_0162	-1.31505	1.48106	-3.59651	0.112261	-2.59027	-1.34991
A0A3Q0NAR2	LMON_0165	Transition state regulatory protein AbrB GN=LMON_0165	0.178342	17.8454	-2.20244	17.4108	-0.764529	18.1444
A0A3Q0NAR0	LMON_0167	Putative exported protein GN=LMON_0167	0.368826	-1.0449	-1.49959	-2.45116	-0.117677	-1.74332
A0A3Q0NAT2	LMON_0183	Deoxyribonuclease YcfH GN=LMON_0183	-0.855805	0.657257	-0.792622	0.868735	0.946377	1.08162
A0A3Q0NAT6	LMON_0184	Cell wall-binding protein GN=LMON_0184	-2.46752	-1.50881	-2.6591	-3.44007	-2.75699	2.23439
A0A3Q0NAT1	LMON_0189	Carbohydrate deacetylase GN=LMON_0189	-1.10701	1.04845	-2.80771	-1.41296	-1.91137	-0.758271
A0A3Q0NAU6	LMON_0190	Pur operon repressor GN=LMON_0190	-0.598623	-1.27526	-2.9217	-2.09154	-2.35149	-1.72477
A0A3Q0NAU8	LMON_0191	Possible membrane fusion protein GN=LMON_0191	-1.4339	0.853477	-1.62155	-16.5833	-1.33447	-16.5833
A0A3Q0NB02	LMON_0192	ABC transporter ATP-binding protein YvcR GN=LMON_0192	-0.837881	-0.438158	-3.18406	-2.71179	-2.11832	-2.23366
A0A3Q0NAV3	LMON_0206	UPF0145 protein LMON_0206 GN=LMON_0206	0.70901	-0.248433	-0.900694	-0.323146	-1.7949	-0.732009
A0A3Q0NAW6	LMON_0210	Acetyltransferase, GNAT family GN=LMON_0210	-0.595904	0	-2.19074	16.4032	-1.30992	17.6046
A0A3Q0NAW4	LMON_0214	Ribosome-associated heat shock protein implicated in the recycling of the 50S subunit (S4 paralog) GN=LMON_0214	-0.297664	0.770114	-3.22002	-2.02441	-2.43085	-19.2593
A0A3Q0NAW1	LMON_0216	RNA binding protein, contains ribosomal protein S1 domain GN=LMON_0216	-1.18869	2.12426	-6.97519	0.271718	-2.20302	0.981686
A0A3Q0NAX0	LMON_0227	tRNA-dihydrouridine synthase GN=LMON_0227	-1.87034	-0.65236	-3.94628	-2.28204	-1.86389	-1.80974
A0A3Q0NAX1	LMON_0229	Transcriptional regulator CtsR GN=LMON_0229	-1.14896	0.169029	-2.39624	-0.287019	-0.591213	0.340159
A0A3Q0NAW9	LMON_0230	Nucleotide excision repair protein, with UvrB/UvrC motif GN=LMON_0230	-0.894049	0.301628	-1.29729	-0.0887038	0.376988	0.516592
A0A3Q0NAY5	LMON_0235	Membrane-associated protein containing a homolog of PilT-like ATPase N-terminal domain, YACL B.subtilis ortholog GN=LMON_0235	-0.979976	0.579078	-2.81676	-0.807786	-0.948704	0.18858
A0A3Q0NB06	LMON_0242	23S rRNA (Guanosine-2'-O-)-methyltransferase rlmB ## LSU rRNA Gm2251 GN=LMON_0242	0.355644	0.748602	-2.07793	-1.08752	-0.768101	-0.68616
A0A3Q0NB64	LMON_0253	Ribosomal RNA small subunit methyltransferase C GN=LMON_0253	-0.402084	1.50314	-3.62066	0.366197	-1.57892	1.49623
A0A3Q0NB00	LMON_0257	HAD family hydrolase GN=LMON_0257	17.0956	0.0266642	15.9447	-17.1935	17.1495	-0.497442
A0A3Q0NB75	LMON_0263	Probable succinyl-diaminopimelate desuccinylase GN=LMON_0263	0.346147	-0.0316598	-1.00793	-1.07423	-0.241372	-0.889801
A0A3Q0NB11	LMON_0264	Transcriptional regulator, MarR family GN=LMON_0264	16.4605	16.8866	0	16.5565	15.9869	16.1929
A0A3Q0NB14	LMON_0265	Glyoxalase family protein GN=LMON_0265	-0.280405	0.406115	-2.3254	-1.49103	-1.14877	-0.856211
A0A3Q0NB07	LMON_0269	Beta-glucosidase 6-phospho-beta-glucosidase GN=LMON_0269	-0.624329	-0.520428	-0.64309	-0.428722	1.02621	-0.0114697
A0A3Q0NB09	LMON_0270	Phosphatase YidA GN=LMON_0270	-1.35689	-1.17263	-2.78975	-0.550588	-2.16579	-0.912493
A0A3Q0NB26	LMON_0271	Acetyltransferase, GNAT family GN=LMON_0271	-1.76947	-0.0676691	-3.07614	-1.83901	-2.19775	-1.14817
A0A3Q0NB37	LMON_0272	Crp/Fnr family transcriptional regulator GN=LMON_0272	1.19767	-0.377574	-0.422955	0.26348	2.05329	0.872695
A0A3Q0NB21	LMON_0274	FIG002540: Haloacid dehalogenase-like hydrolase GN=LMON_0274	-1.66966	0.661619	-5.77443	-19.0857	-21.2907	-3.06874
A0A3Q0NB24	LMON_0275	Oxidoreductase, Gfo/Idh/MocA family GN=LMON_0275	0.367872	-0.396911	-1.10356	-1.07573	0.700251	-20.1635
A0A3Q0NB30	LMON_0276	Multiple sugar ABC transporter, ATP-binding protein GN=LMON_0276	-0.616785	0.489642	-2.32601	-0.571726	-1.49495	-0.835288
A0A3Q0NB20	LMON_0277	Ribonucleotide reductase of class III (Anaerobic), large subunit GN=LMON_0277	-2.94514	-0.779372	-4.04138	-1.66527	-1.77131	-0.632811
A0A3Q0NB13	LMON_0278	Anaerobic ribonucleoside-triphosphate reductase-activating protein GN=LMON_0278	0	-16.3389	0	1.28043	16.4037	1.37321
A0A3Q0NB29	LMON_0284	Aliphatic amidase amiE GN=LMON_0284	0.349487	0.0317169	-4.07303	-0.523926	-1.14739	-19.0212
A0A3Q0NB42	LMON_0286	Methionine ABC transporter ATP-binding protein GN=LMON_0286	-2.09238	-0.583958	-3.7852	-3.72968	-3.74816	-1.34372
A0A3Q0NB31	LMON_0287	Lipoprotein GN=LMON_0287	-0.0292176	0.100332	-19.2339	-19.1419	-0.785989	-19.1419
A0A3Q0NB25	LMON_0289	Transcriptional regulatory protein WalR GN=LMON_0289	-0.0220692	1.05512	-1.74737	-0.29073	-0.654329	0.0360004
A0A3Q0NB28	LMON_0290	histidine kinase GN=LMON_0290	17.6988	-17.421	15.9171	-1.21159	0	-17.421
A0A3Q0NB46	LMON_0291	FIG011501: YycH protein GN=LMON_0291	-0.328202	0.419637	-2.89768	-1.83586	-2.26725	-2.09448
A0A3Q0NBA6	LMON_0293	Zn-dependent hydrolase YycJ/WalJ, required for cell wall metabolism and coordination of cell division with DNA replication GN=LMON_0293	-1.62957	1.98909	-3.759	-1.07563	-3.04852	-0.241956
A0A3Q0NB40	LMON_0294	Serine protease, DegP/HtrA, do-like GN=LMON_0294	1.20256	0.402591	-0.580206	-1.35547	0.426293	-1.2513
A0A3Q0NB35	LMON_0300	Uncharacterized protein GN=LMON_0300	-0.4583	-1.08701	-1.52984	-0.106871	1.22355	0.440353
A0A3Q0NB66	LMON_0303	type I site-specific deoxyribonuclease GN=LMON_0303	2.27265	1.17202	0.210404	-1.53537	1.52024	-0.636983
A0A3Q0NB63	LMON_0307	Membrane protein GN=LMON_0307	-0.551273	-0.579926	-2.55159	-1.02433	-2.5095	-0.514762
A0A3Q0NB76	LMON_0313	Uncharacterized protein GN=LMON_0313	-0.383974	0.352669	0.450377	0.937438	2.15627	1.52394
A0A3Q0NB62	LMON_0316	Low-specificity L-threonine aldolase GN=LMON_0316	-0.288999	0.358566	-1.89279	-0.2354	-0.29509	-0.122309
A0A3Q0NB82	LMON_0327	6-phospho-beta-glucosidase GN=LMON_0327	-1.07784	0.814322	-2.91508	-0.694756	-1.34416	-0.418511
A0A3Q0NB88	LMON_0332	Transcriptional regulator, MutR family GN=LMON_0332	-0.779558	-0.360195	-2.66682	-1.06988	-1.63207	-0.87587
A0A3Q0NB86	LMON_0348	Bacteriocin immunity protein GN=LMON_0348	-0.319622	1.76391	-3.60852	0.118021	-0.00942429	1.57929
A0A3Q0NB81	LMON_0349	Transketolase GN=LMON_0349	-0.467592	-0.575749	-3.06321	-1.0846	-0.147131	0.492004
A0A3Q0NB89	LMON_0351	3-oxoacyl-[acyl-carrier protein] reductase GN=LMON_0351	-0.132509	1.82305	-2.51221	-1.37273	-0.457918	1.75235
A0A3Q0NBA9	LMON_0352	Ribose 5-phosphate isomerase B GN=LMON_0352	0.0394921	0.0479567	-2.70998	-1.77008	0.716068	1.91936
A0A3Q0NBB7	LMON_0353	Triosephosphate isomerase GN=LMON_0353	2.08166	0.591578	-0.964228	-0.842588	3.63716	1.92389
A0A3Q0NBG8	LMON_0354	Phosphoenolpyruvate-dihydroxyacetone phosphotransferase, ADP-binding subunit DhaL GN=LMON_0354	1.50482	1.5147	-1.23226	0.0390195	2.13783	2.22025
A0A3Q0NBA1	LMON_0355	Phosphoenolpyruvate-dihydroxyacetone phosphotransferase, dihydroxyacetone binding subunit DhaK GN=LMON_0355	-0.57086	1.22584	-1.86843	-0.159301	0.0334513	1.62072
A0A3Q0NB91	LMON_0359	Transcriptional regulator of rhamnose utilization, DeoR family GN=LMON_0359	-0.29945	1.53138	-0.987594	0.959072	-0.623213	0.846079
A0A3Q0NB99	LMON_0361	Long-chain-fatty-acid--CoA ligase GN=LMON_0361	-2.67314	0.119539	-4.1705	-1.73968	-2.95491	-0.611655
A0A3Q0NBC1	LMON_0362	Fumarate reductase flavoprotein subunit GN=LMON_0362	-1.30896	-0.234721	-2.81031	-1.44868	-1.34405	-0.956605
A0A3Q0NBD2	LMON_0363	Oxidoreductase, YhhX family GN=LMON_0363	-0.626215	0.524694	-2.72625	-0.951127	-1.54543	0.120585
A0A3Q0NBE3	LMON_0373	Ferrous iron transport permease EfeU GN=LMON_0373	0	1.6789	0	-15.9453	0	-15.9453
A0A3Q0NBJ0	LMON_0374	Ferrous iron transport periplasmic protein EfeO, contains peptidase-M75 domain and (Frequently) cupredoxin-like domain GN=LMON_0374	0.0998534	1.46717	-2.90861	-0.57704	-1.39289	-0.83415
A0A3Q0NBC5	LMON_0377	Probable transcriptional regulatory protein LMON_0377 GN=LMON_0377	-1.61913	-0.0766568	-3.28698	-0.717857	-2.10022	-0.31338
A0A3Q0NBC2	LMON_0378	Alkylphosphonate utilization operon protein PhnA GN=LMON_0378	0.042373	2.68629	-1.15112	-1.43389	1.02445	1.91643
A0A3Q0NBB1	LMON_0379	Transcriptional regulator, GntR family GN=LMON_0379	-1.84212	16.8695	-4.37647	16.671	-3.50744	18.1181
A0A3Q0NBF3	LMON_0383	Uncharacterized protein GN=LMON_0383	-18.5256	17.2027	-18.5256	0	-18.5256	0
A0A3Q0NBD4	LMON_0385	Integron-associated effector binding protein domain-containing protein GN=LMON_0385	0.157333	0.200431	-1.5414	-1.53804	-0.250372	-1.26861
A0A3Q0NBE5	LMON_0396	YdhG-like domain-containing protein GN=LMON_0396	0.0432044	1.20431	-0.435845	0.710392	0.380133	1.11687
A0A3Q0NBF2	LMON_0408	PTS system, IIB component GN=LMON_0408	18.9182	16.0998	18.0775	17.2217	15.9786	0
A0A3Q0NBM5	LMON_0415	Possible glyoxylase family protein (Lactoylglutathione lyase) GN=LMON_0415	-1.40749	-0.363739	-4.6671	-1.84045	-5.07489	-2.38882
A0A3Q0NBG4	LMON_0416	DUF1149 family protein GN=LMON_0416	-0.121981	1.27991	0.576406	0.231772	1.26025	1.14828
A0A3Q0NBG1	LMON_0419	Phosphoenolpyruvate synthase GN=LMON_0419	-0.403166	1.06178	-2.10546	-1.09959	0.442883	-1.01127
A0A3Q0NBH3	LMON_0428	Cof-like hydrolase GN=LMON_0428	0.185475	1.19377	-0.526582	0.487749	-0.489588	0.243413
A0A3Q0NBJ4	LMON_0443	Rrf2 family transcriptional regulator, group III GN=LMON_0443	-0.0663145	1.18986	-2.24902	-0.4136	-1.38568	-0.0670587
A0A3Q0NBJ2	LMON_0448	Cell division protein FtsI [Peptidoglycan synthetase] GN=LMON_0448	-3.54007	-0.749597	-2.59454	-3.22085	-3.21726	-1.9347
A0A3Q0NBH9	LMON_0450	Cell envelope-associated transcriptional attenuator LytR-CpsA-Psr, subfamily F1 (As in PMID19099556) GN=LMON_0450	-0.244863	1.90321	-2.57917	1.36779	-1.57678	1.43488
A0A3Q0NBK0	LMON_0458	DUF1275 domain-containing protein GN=LMON_0458	18.1251	17.2849	15.5054	16.2708	17.2837	17.4167
A0A3Q0NBK4	LMON_0459	DUF4866 domain-containing protein GN=LMON_0459	-1.03052	0.517119	-2.1406	-1.99159	-1.87291	-0.454666
A0A3Q0NBJ7	LMON_0462	FIG022979: MoxR-like ATPases GN=LMON_0462	-0.0222367	0.301263	-1.27829	-0.604198	-0.922394	-0.538945
A0A3Q0NBK8	LMON_0473	Uncharacterized protein GN=LMON_0473	-0.72316	0.453707	-2.57608	1.88993	0.991283	2.51711
A0A3Q0NBK6	LMON_0481	Antigen, putative GN=LMON_0481	17.4909	0.403799	0	-1.57281	16.5002	-16.8863
A0A3Q0NBL7	LMON_0483	Transcriptional regulator, AraC family GN=LMON_0483	-0.592421	0.384469	-1.43418	-0.565961	-0.548787	0.728316
A0A3Q0NBP6	LMON_0485	Nitroreductase family protein SACOL0874 GN=LMON_0485	0.75529	2.99212	-19.8981	1.04506	-19.8981	1.43966
A0A3Q0NBN9	LMON_0487	ADP-ribose pyrophosphatase GN=LMON_0487	-1.34792	-0.0695957	-4.14261	-2.59523	-2.37219	-1.12538
A0A3Q0NBP3	LMON_0494	Lipase/acylhydrolase family protein GN=LMON_0494	-2.28445	1.48231	-1.9783	0.851455	-3.32017	-0.582302
A0A3Q0NBV3	LMON_0496	UPF0291 protein LMON_0496 GN=LMON_0496	16.8793	19.325	0	0	0	0
A0A3Q0NBN3	LMON_0501	Predicted galactitol operon regulator (Transcriptional antiterminator), BglG family / PTS system, mannitol/fructose-specific IIA component GN=LMON_0501	-1.19881	-0.0869828	-2.68816	-1.66115	-3.09459	-1.47572
A0A3Q0NBP5	LMON_0512	Lin0512 family protein GN=LMON_0512	-1.95979	-1.82242	-0.853299	0.694889	0.100364	1.04206
A0A3Q0NBS9	LMON_0515	Universal stress protein family GN=LMON_0515	0.889759	0.677602	0.0474453	0.538596	0.149367	0.62521
A0A3Q0NBQ8	LMON_0521	6-phospho-beta-glucosidase GN=LMON_0521	-0.510965	0.83202	-2.72309	-0.473123	-1.62128	-0.300127
A0A3Q0NBS5	LMON_0524	Sulfate permease GN=LMON_0524	-0.146348	-0.298154	-2.55608	-1.61277	-1.38374	-1.40745
A0A3Q0NBT8	LMON_0525	Putative exported protein GN=LMON_0525	-19.3692	0.185252	-3.07464	-18.5379	-19.3692	-3.20601
A0A3Q0NBR8	LMON_0530	Glycosyltransferase GN=LMON_0530	0.88499	0.499938	1.08783	0.454057	0.859867	0.385596
A0A3Q0NBR9	LMON_0531	GGDEF domain-containing protein GN=LMON_0531	-1.31912	-0.905365	-3.37329	-1.50764	-2.06287	-1.78185
A0A3Q0NBR6	LMON_0532	Methyltransferase domain-containing protein GN=LMON_0532	-0.978055	0.702473	-0.903682	-0.0112795	-2.25963	0.606008
A0A3Q0NBR3	LMON_0533	UPF0237 protein LMON_0533 GN=LMON_0533	-1.02993	1.55192	-2.84802	1.16036	-0.99848	2.36484
A0A3Q0NBT9	LMON_0534	UPF0210 protein LMON_0534 GN=LMON_0534	-0.326775	0.62203	-2.60035	-0.650387	-1.66213	-0.816621
A0A3Q0NBU8	LMON_0535	Transcriptional regulator, LacI family GN=LMON_0535	-1.28763	0.17762	-3.50092	-2.42648	-2.54173	-1.46307
A0A3Q0NBZ2	LMON_0536	6-phospho-beta-glucosidase GN=LMON_0536	0.828576	1.38817	-2.04296	-1.11641	-0.878929	0.863058
A0A3Q0NBT4	LMON_0538	Catalyzes the cleavage of p-aminobenzoyl-glutamate to p-aminobenzoate and glutamate, subunit A GN=LMON_0538	-0.950591	-0.557393	-19.078	-17.8333	-19.078	-17.8333
A0A3Q0NBT1	LMON_0541	ABC transporter, substrate-binding protein GN=LMON_0541	-0.306332	1.86038	-5.13915	-2.05477	-2.88588	-1.14594
A0A3Q0NBV0	LMON_0547	Sorbitol operon transcription regulator GN=LMON_0547	-0.592653	1.78382	-3.3804	0.052699	-0.622969	-1.12881
A0A3Q0NBT3	LMON_0553	CBS domain protein GN=LMON_0553	0.365844	0.270432	-1.88223	-0.991274	-0.0614008	-0.442276
A0A3Q0NBW1	LMON_0554	NADH-dependent butanol dehydrogenase A GN=LMON_0554	0.095677	0.17533	-1.71224	-1.16733	-0.593756	-0.89152
A0A3Q0NC13	LMON_0556	Phosphoglycerate mutase family, Lmo0556 homolog GN=LMON_0556	-4.88123	1.98125	-5.64187	-0.4912	-5.10836	-0.850322
A0A3Q0NBV2	LMON_0558	6-phosphogluconolactonase GN=LMON_0558	-0.357748	-0.169791	-2.07085	-1.33222	-0.686763	-0.587638
A0A3Q0NBU7	LMON_0559	Magnesium and cobalt transport protein CorA GN=LMON_0559	-1.9784	1.04741	-4.67168	-0.799407	-2.6986	-0.896033
A0A3Q0NBU6	LMON_0560	Glutamate dehydrogenase GN=LMON_0560	-0.572502	1.40051	-1.08308	0.884494	-0.371923	1.12351
A0A3Q0NBY5	LMON_0574	Beta-glucosidase GN=LMON_0574	-0.460908	-2.70907	-1.21861	-2.27468	-0.512983	-2.76047
A0A3Q0NBY3	LMON_0575	Transcriptional regulator, GntR family GN=LMON_0575	-0.476338	0.922397	-1.94245	-0.759045	-0.114042	0.210287
A0A3Q0NBX2	LMON_0578	Threonine/serine exporter-like N-terminal domain-containing protein GN=LMON_0578	-0.413923	0.681569	-3.67879	-0.22189	-1.4016	-0.157648
A0A3Q0NBW9	LMON_0579	Bacterial seryl-tRNA synthetase related GN=LMON_0579	-0.862866	-0.761139	-0.238085	-0.345191	-0.364411	-0.207348
A0A3Q0NBW5	LMON_0580	Phospholipase/carboxylesterase family protein GN=LMON_0580	1.31396	1.11714	-2.75131	-1.42648	-1.07189	-1.22173
A0A3Q0NBX7	LMON_0581	LSU m5C1962 methyltransferase RlmI GN=LMON_0581	-1.14124	1.14237	-3.70306	-2.19616	-2.89876	-0.379206
A0A3Q0NBZ5	LMON_0584	AI-2E family transporter GN=LMON_0584	-0.271501	-0.169085	-1.94177	-1.39413	-1.77897	-1.10852
A0A3Q0NBX8	LMON_0592	DUF1269 domain-containing protein GN=LMON_0592	0.670101	0.0614206	-2.15706	-0.23544	0.618914	0.251639
A0A3Q0NBX0	LMON_0593	Formate/nitrite transporter family protein GN=LMON_0593	-1.32206	0.165455	-2.41887	-2.41565	-1.10688	-1.43239
A0A3Q0NBY4	LMON_0600	Transcriptional regulator, PadR family GN=LMON_0600	-1.89508	16.7253	-17.9187	0	-0.898775	16.1677
A0A3Q0NBY0	LMON_0603	Acetyltransferase, GNAT family GN=LMON_0603	-2.35303	2.1763	-2.54901	-15.812	-2.44339	-15.812
A0A3Q0NC01	LMON_0608	Lipid A export ATP-binding/permease protein MsbA GN=LMON_0608	-0.58118	0.865861	-1.75172	-0.344953	-0.656367	-0.114785
A0A3Q0NBZ6	LMON_0609	Lipid A export ATP-binding/permease protein MsbA GN=LMON_0609	-0.251838	0.682902	-1.2491	-0.0188914	-0.803484	-0.173812
A0A3Q0NBZ1	LMON_0610	Rhodanese-like domain protein GN=LMON_0610	-1.45312	2.44838	-5.00762	-1.39848	-3.41472	-0.55183
A0A3Q0NC27	LMON_0614	Bifunctional protein: zinc-containing alcohol dehydrogenase quinone oxidoreductase (NADPH:quinone reductase) Similar to arginate lyase GN=LMON_0614	1.41267	1.07306	-0.287072	0.306165	1.47976	0.965642
A0A3Q0NC20	LMON_0621	DUF1398 domain-containing protein GN=LMON_0621	-0.658638	17.2947	-17.4283	0	-17.4283	15.7058
A0A3Q0NC80	LMON_0626	SGNH hydrolase-type esterase domain-containing protein GN=LMON_0626	-0.319552	2.20959	-0.963756	2.01193	-1.05184	1.95346
A0A3Q0NC32	LMON_0627	YkoS GN=LMON_0627	-1.15079	-2.13591	-2.87462	-2.10545	-1.10504	-2.15852
A0A3Q0NC11	LMON_0630	Isochorismatase GN=LMON_0630	-1.74163	-0.0342686	-2.32495	-0.188009	-0.898963	0.197086
A0A3Q0NC35	LMON_0638	2-heptaprenyl-1,4-naphthoquinone methyltransferase GN=LMON_0638	-0.442553	0.412339	-2.92881	-1.18438	-2.90156	-0.94569
A0A3Q0NC18	LMON_0643	Oxidoreductase, aldo/keto reductase family GN=LMON_0643	-1.32732	-0.472472	-3.28506	-1.83453	-2.15498	-1.60342
A0A3Q0NC51	LMON_0648	Lipoteichoic acid primase LtaP GN=LMON_0648	-17.9767	-0.880409	-0.097523	-2.01185	0.685455	-0.386183
A0A3Q0NC44	LMON_0649	Amino acid permease GN=LMON_0649	0	0	0	17.207	0	18.443
A0A3Q0NC33	LMON_0650	Glyoxalase family protein GN=LMON_0650	-0.290466	1.65756	-1.10584	1.17783	0.26954	1.50018
A0A3Q0NC49	LMON_0652	Magnesium and cobalt transport protein CorA GN=LMON_0652	-0.259744	-0.082618	-2.4989	-2.56702	-1.78304	-2.96077
A0A3Q0NC37	LMON_0653	Transcriptional regulator, GntR family GN=LMON_0653	-0.0971359	0.473968	-1.32432	-0.856446	-0.765855	-0.555969
A0A3Q0NC31	LMON_0654	Phage infection protein GN=LMON_0654	-0.234517	-0.148145	0.429416	-1.46189	1.10089	-1.89989
A0A3Q0NC68	LMON_0655	Transcriptional regulator, GntR family GN=LMON_0655	15.4462	0	0	15.4847	16.2115	16.5792
A0A3Q0NCB2	LMON_0657	DUF975 family protein GN=LMON_0657	-2.02759	-1.63524	-3.23512	-2.5062	-2.51811	-2.19155
A0A3Q0NC61	LMON_0658	Uncharacterized protein GN=LMON_0658	1.30772	0.443681	-1.56291	-1.55571	0.459266	-1.031
A0A3Q0NC54	LMON_0659	Serine/threonine protein phosphatase GN=LMON_0659	0.43192	0.193356	-1.12848	-1.37088	-0.533512	-0.512746
A0A3Q0NC59	LMON_0662	Endonuclease III domain protein GN=LMON_0662	-1.71064	0.251042	-3.63346	-1.23332	-1.48641	-0.457887
A0A3Q0NCC2	LMON_0667	Cof-type HAD-IIB family hydrolase GN=LMON_0667	-0.97414	0.152441	-2.23895	-0.696586	-0.719405	-0.167195
A0A3Q0NC69	LMON_0668	Maltose O-acetyltransferase GN=LMON_0668	0.232871	-0.777253	-0.532395	-0.554932	1.3006	-0.254633
A0A3Q0NC50	LMON_0671	ABC transporter, ATP-binding protein GN=LMON_0671	-1.11047	0.661486	-4.40279	-1.42351	-3.09955	-0.965662
A0A3Q0NC53	LMON_0674	Oxidoreductase, short-chain dehydrogenase/reductase family GN=LMON_0674	0.884273	-0.762111	-1.08442	-1.92699	-0.751126	-1.89239
A0A3Q0NC85	LMON_0675	DUF2188 domain-containing protein GN=LMON_0675	-16.7586	-19.1191	0.583071	-19.1191	3.09453	0.430548
A0A3Q0NC79	LMON_0678	Lmo0673 protein GN=LMON_0678	0.0132177	-0.967257	-0.155982	-0.562127	-18.2216	-2.30065
A0A3Q0NC74	LMON_0679	Motility gene repressor MogR # frameshift GN=LMON_0679	-0.945487	0.173181	-3.58111	-1.33305	-1.58308	-0.310515
A0A3Q0NCA7	LMON_0724	Transcriptional regulator, PadR family GN=LMON_0724	0	-17.8169	18.6402	1.314	18.7836	1.31372
A0A3Q0NCD6	LMON_0725	DUF1048 domain-containing protein GN=LMON_0725	0.977199	1.86517	-0.633085	-0.811025	1.49549	1.99281
A0A3Q0NCI1	LMON_0727	Pyruvate oxidase [ubiquinone, cytochrome] GN=LMON_0727	1.37172	0.209991	-0.914182	-1.54569	0.633663	-0.980482
A0A3Q0NCB0	LMON_0733	Uncharacterized protein GN=LMON_0733	0	0	0	17.5948	17.163	17.4113
A0A3Q0NCC0	LMON_0734	GIY-YIG nuclease family protein GN=LMON_0734	0.349319	-17.1949	-1.23045	-0.132258	0.335612	1.34884
A0A3Q0NCD1	LMON_0739	Transcriptional regulator of D-allose utilization, LacI family GN=LMON_0739	-0.18799	1.64482	-2.67496	-0.191929	-1.07919	-0.327563
A0A3Q0NCD3	LMON_0740	ribulose-phosphate 3-epimerase GN=LMON_0740	1.67341	-0.0667889	1.17205	-0.402395	0.954377	-0.425845
A0A3Q0NCB7	LMON_0741	D-allose-6-phosphate isomerase GN=LMON_0741	19.4973	1.57998	19.0667	1.69586	18.4703	-0.0169632
A0A3Q0NCD5	LMON_0742	PEP phosphonomutase GN=LMON_0742	-0.161321	-1.37727	-2.49184	-2.29567	-1.7464	-3.08037
A0A3Q0NCB8	LMON_0743	PTS system, D-allose-specific IIB component / PTS system, D-allose-specific IIC component / PTS system, D-allose-specific IIA component GN=LMON_0743	1.38155	-0.0497793	-0.0615436	-1.00433	-0.491187	-1.83676
A0A3Q0NCC9	LMON_0744	6-phospho-beta-glucosidase GN=LMON_0744	-0.713	0.484043	-1.81088	-0.230351	-1.48717	-1.17649
A0A3Q0NCE2	LMON_0763	Glyoxalase family protein GN=LMON_0763	-0.949156	0.829673	-1.32049	0.675431	0.243917	0.715994
A0A3Q0NCE8	LMON_0764	Carboxylesterase GN=LMON_0764	1.60952	0.106757	-0.361409	0.501896	1.15454	-0.272614
A0A3Q0NCH9	LMON_0778	Transcription regulator [contains diacylglycerol kinase catalytic domain] GN=LMON_0778	-0.173903	0.842912	-1.49031	0.103674	-0.23234	0.53508
A0A3Q0NCG5	LMON_0779	GRAM domain-containing protein GN=LMON_0779	1.21485	2.08843	-2.32716	0.734617	0.0156704	1.01328
A0A3Q0NCF4	LMON_0781	YopX protein domain-containing protein GN=LMON_0781	3.91933	2.08461	2.39154	0.767909	4.01224	0.722646
A0A3Q0NCJ8	LMON_0785	PTS system, mannose-specific IID component GN=LMON_0785	0.206393	-1.64835	-2.75079	-3.91494	-0.801692	-2.75929
A0A3Q0NCP5	LMON_0787	PTS system, mannose-specific IIB component GN=LMON_0787	1.29264	-0.299626	1.20807	0.0416893	2.30775	0.453697
A0A3Q0NCI8	LMON_0788	PTS system, mannose-specific IIB component / PTS system, mannose-specific IIA component GN=LMON_0788	0.588466	0.752489	-2.09104	-0.810083	-0.519067	-0.155564
A0A3Q0NCH5	LMON_0789	NtrC family Transcriptional regulator, ATPase domain GN=LMON_0789	-1.0571	0.928254	-2.75748	-0.393788	-1.4809	-0.823113
A0A3Q0NCI0	LMON_0792	Activator of (R)-2-hydroxyglutaryl-CoA dehydratase GN=LMON_0792	-1.49312	-0.395658	-3.76755	-1.26195	-2.80587	-0.599538
A0A3Q0NCH6	LMON_0794	Cys-tRNA(Pro)/Cys-tRNA(Cys) deacylase GN=LMON_0794	-0.927655	-1.21452	-3.44659	-3.17712	-1.69161	-1.92666
A0A3Q0NCL0	LMON_0795	DUF5105 domain-containing protein GN=LMON_0795	-0.972508	0.322749	-1.47856	-0.665944	-0.65184	-0.27628
A0A3Q0NCJ7	LMON_0798	Rrf2-linked NADH-flavin reductase GN=LMON_0798	-0.0943714	1.3715	-0.876691	0.486357	1.00653	1.53103
A0A3Q0NCK3	LMON_0800	Lipid/polyisoprenoid-binding YceI-like domain-containing protein GN=LMON_0800	1.08741	0.810568	-1.10129	-0.940937	0.295674	-0.546144
A0A3Q0NCH4	LMON_0801	Transcriptional regulator, MarR family GN=LMON_0801	-0.512206	0.924066	-1.17574	-1.16324	-0.988393	-0.711665
A0A3Q0NCI9	LMON_0804	FeS cluster biogenesis domain-containing protein GN=LMON_0804	0	17.3343	16.4978	16.8043	16.4879	16.319
A0A3Q0NCM4	LMON_0806	GTP pyrophosphokinase GN=LMON_0806	-0.794703	0.109994	-4.10856	-1.82402	-2.77592	-19.698
A0A3Q0NCR4	LMON_0807	Na+/H+ antiporter GN=LMON_0807	-0.167455	0.425383	-2.39247	-1.0291	-1.83717	-0.350964
A0A3Q0NCM9	LMON_0815	Carbonic anhydrase GN=LMON_0815	-0.948986	-0.294759	-3.60455	-2.18748	-2.01965	-1.81263
A0A3Q0NCS0	LMON_0817	Fructokinase GN=LMON_0817	1.79152	2.00436	2.00659	1.54452	2.62782	2.03973
A0A3Q0NCL6	LMON_0818	Enoyl-[acyl-carrier-protein] reductase GN=LMON_0818	-0.891081	0.44607	-1.66962	0.146959	-0.434157	0.859971
A0A3Q0NCJ3	LMON_0821	PhnB-like domain-containing protein GN=LMON_0821	16.968	17.3244	17.6165	17.6347	17.8854	18.1996
A0A3Q0NCJ6	LMON_0823	Uncharacterized protein GN=LMON_0823	0.658572	-0.344252	0.240626	-1.53567	1.7354	-0.674057
A0A3Q0NCK9	LMON_0824	Acetyltransferase (GNAT family) SAS0976 GN=LMON_0824	0	-19.527	0	-3.20816	0	-19.527
A0A3Q0NCS8	LMON_0827	Oxidoreductase of aldo/keto reductase family, subgroup 1 GN=LMON_0827	-1.98159	-0.824396	-2.37841	-2.09239	-1.94886	-2.56989
A0A3Q0NCL5	LMON_0829	3-hydroxy-3-methylglutaryl coenzyme A reductase GN=LMON_0829	-1.54897	0.683803	-4.56364	-2.64582	-2.61078	-19.1187
A0A3Q0NCN2	LMON_0830	PhoU domain-containing protein GN=LMON_0830	-4.37117	-1.9646	-21.5722	-18.824	-21.5722	-3.43853
A0A3Q0NCL7	LMON_0843	Cation-transporting ATPase GN=LMON_0843	-0.109599	2.32431	-2.00634	1.67457	-0.491622	3.3251
A0A3Q0NCR6	LMON_0846	Endoribonuclease L-PSP GN=LMON_0846	-1.46598	-1.9674	-1.52261	0.325622	-2.08663	0.123175
A0A3Q0NCN8	LMON_0849	/ Glutamine transport system permease protein GlnP GN=LMON_0849	-1.5764	-0.682802	-2.98435	0.0461941	-1.08803	-0.0471591
A0A3Q0NCQ3	LMON_0850	Glutamate transport ATP-binding protein GN=LMON_0850	-1.87012	0.790815	-2.75155	0.307162	-1.89598	0.224632
A0A3Q0NCP1	LMON_0854	Uncharacterized protein GN=LMON_0854	-0.439399	0.0457017	-1.99958	-1.16791	-2.17656	-1.33312
A0A3Q0NCR5	LMON_0860	Hydrolase, alpha/beta fold family GN=LMON_0860	-1.09147	0.64329	-2.37524	2.3449	-19.7548	-1.16428
A0A3Q0NCN1	LMON_0861	DNA-binding transcriptional regulator GN=LMON_0861	18.9689	-16.8334	17.7316	1.42165	18.9642	1.68004
A0A3Q0NCP4	LMON_0873	2-amino-3-carboxymuconate-6-semialdehyde decarboxylase GN=LMON_0873	-0.787324	0.378044	-4.33063	-0.799823	-2.19128	-2.79234
A0A3Q0NCS5	LMON_0884	Peptidoglycan bound protein (LPXTG motif) Lmo0880 homolog GN=LMON_0884	18.5846	-0.0508803	17.3676	-0.843235	17.231	-0.814676
A0A3Q0NCY4	LMON_0887	DUF304 domain-containing protein GN=LMON_0887	-1.45417	0.785009	-1.82442	0.220201	-0.828189	0.474236
A0A3Q0NCT1	LMON_0888	DUF304 domain-containing protein GN=LMON_0888	-1.88868	0.200399	-4.32151	-2.05048	-3.54006	-2.02113
A0A3Q0NCT2	LMON_0889	Coproporphyrinogen III oxidase GN=LMON_0889	-0.276918	1.62087	-1.75245	0.567737	-0.854038	-0.515768
A0A3Q0NCS9	LMON_0892	Programmed cell death antitoxin YdcD GN=LMON_0892	-1.04677	0.557079	-2.97644	-1.91356	-2.85519	-0.360039
A0A3Q0NCR3	LMON_0893	mRNA interferase GN=LMON_0893	-0.0168407	1.00276	-4.58408	-1.0948	-0.196705	0.262526
A0A3Q0NCT6	LMON_0902	Sulfate permease GN=LMON_0902	-0.921436	1.0032	-1.84247	-0.733792	-17.8866	-16.5811
A0A3Q0NCT0	LMON_0903	Transcription accessory protein (S1 RNA-binding domain) GN=LMON_0903	-0.652525	0.708825	-2.1684	-0.673967	-1.22801	-0.0211249
A0A3Q0ND05	LMON_0907	YdhG-like domain-containing protein GN=LMON_0907	-0.356749	1.40745	-2.66725	-1.0977	-1.28111	-0.285174
A0A3Q0NCV4	LMON_0910	OsmC/Ohr family protein GN=LMON_0910	0.328749	2.25464	-0.691049	1.3861	0.105746	1.16209
A0A3Q0NCS7	LMON_0911	YdeI/OmpD-associated family protein GN=LMON_0911	-0.845458	0.386199	-5.49617	-1.63716	-3.27992	-0.825121
A0A3Q0NCT5	LMON_0913	Glutathione reductase GN=LMON_0913	-0.353201	0.00791824	-1.67252	-1.10359	-0.0533194	-0.601297
A0A3Q0NCW2	LMON_0914	Phosphoglycerate mutase family, Lmo0907 homolog GN=LMON_0914	0.864989	0.918416	-0.889388	-0.793263	0.222106	-0.639029
A0A3Q0NCW6	LMON_0915	UPF0118 membrane protein YrrI GN=LMON_0915	17.1987	17.3569	15.8411	0	0	14.2695
A0A3Q0NCX4	LMON_0918	Bacterial transcription activator effector binding domain-containing protein GN=LMON_0918	-1.02673	1.91747	-1.81034	0.669663	-0.210558	0.958627
A0A3Q0NCW0	LMON_0919	Formate efflux transporter (TC 2.A.44 family) GN=LMON_0919	0	0	15.5436	16.0158	17.3379	16.8704
A0A3Q0NCW4	LMON_0920	Succinate-semialdehyde dehydrogenase [NAD] Succinate-semialdehyde dehydrogenase [NADP+] GN=LMON_0920	0.727035	0.0143589	0.13311	-0.12675	1.30031	-0.0892617
A0A3Q0NCW7	LMON_0932	Transcriptional regulator, TetR family GN=LMON_0932	-5.29656	4.19271	-5.34555	-0.029544	-22.1526	-1.20622
A0A3Q0NCV6	LMON_0933	Lipoteichoic acid synthase LtaS Type Ia GN=LMON_0933	-1.19695	-0.83828	-0.506966	0.284556	0.404034	0.550365
A0A3Q0NCY5	LMON_0935	Sortase A, LPXTG specific GN=LMON_0935	-0.829047	0.242294	-2.19612	-0.104156	-1.78882	0.234926
A0A3Q0ND06	LMON_0936	Metal-dependent hydrolases of the beta-lactamase superfamily I PhnP protein GN=LMON_0936	0.369011	0.0615724	-1.02263	-1.01773	-0.372912	-0.820099
A0A3Q0ND32	LMON_0937	lipoate--protein ligase GN=LMON_0937	-0.283698	0.451558	-2.25175	-0.870627	-0.832451	-0.297328
A0A3Q0NCY0	LMON_0939	Glycosyltransferase GN=LMON_0939	-1.96753	-1.29828	-2.13996	-0.573208	-1.77089	-0.740133
A0A3Q0NCV5	LMON_0942	Putative tRNA (cytidine(34)-2'-O)-methyltransferase GN=LMON_0942	-1.22396	0.473664	-3.63463	-1.26976	-3.05531	-1.64724
A0A3Q0NCX6	LMON_0943	Oxygen-insensitive NADPH nitroreductase GN=LMON_0943	-2.60546	2.28602	-4.49883	-0.198654	-2.27092	-0.53725
A0A3Q0NCZ2	LMON_0945	Low molecular weight protein tyrosine phosphatase GN=LMON_0945	-1.23817	0.407022	-1.55161	-0.512732	-1.38304	-0.870259
A0A3Q0NCZ4	LMON_0946	Knr4/Smi1-like domain-containing protein GN=LMON_0946	0.657517	0.651682	-16.5697	-1.17973	-0.219062	-0.643849
A0A3Q0ND42	LMON_0948	Tetratricopeptide repeat protein GN=LMON_0948	-1.87734	-0.30001	-3.58135	-2.62269	-2.80642	-0.984286
A0A3Q0ND09	LMON_0949	Chaperone protein HtpG GN=LMON_0949	-0.94087	0.919702	0.3478	-0.938764	-0.964772	0.0546943
A0A3Q0NCZ3	LMON_0951	FeS cluster biogenesis domain-containing protein GN=LMON_0951	-0.0118207	0.215931	-1.84211	-1.08213	-1.60226	-1.47391
A0A3Q0ND00	LMON_0955	Transcriptional regulator, GntR family GN=LMON_0955	0.570311	19.9343	-0.128767	18.5295	0.22335	19.0334
A0A3Q0ND25	LMON_0957	Cell surface hydrolase, membrane-bound GN=LMON_0957	-2.09588	-1.12809	-5.26882	-1.6136	-3.15208	-1.72572
A0A3Q0ND56	LMON_0958	Cell surface hydrolase, membrane-bound GN=LMON_0958	-2.31198	0.792971	-2.92043	-1.02969	-2.79657	-1.22237
A0A3Q0ND01	LMON_0960	Lipoprotein GN=LMON_0960	2.14848	0.580445	0.551878	-0.89884	1.06832	-0.68983
A0A3Q0ND04	LMON_0961	Uncharacterized protein GN=LMON_0961	-0.838677	-0.555246	-2.85619	-2.89869	-2.17703	-2.5038
A0A3Q0NCY1	LMON_0962	PspA/IM30 family protein GN=LMON_0962	-0.197458	1.56322	-2.69147	-1.14486	-1.56485	-0.419545
A0A3Q0NCZ6	LMON_0963	N-acetylglucosamine-6-phosphate deacetylase GN=LMON_0963	0.669265	0.0647645	-1.18449	-1.31712	0.0421308	-0.870556
A0A3Q0ND13	LMON_0965	Predicted transcriptional regulator of N-Acetylglucosamine utilization, GntR family GN=LMON_0965	-1.08996	0.262437	-0.839792	0.677975	-0.0193588	-0.213224
A0A3Q0ND36	LMON_0967	Peptidase, U32 family small subunit [C1] GN=LMON_0967	-21.3078	17.3747	-5.30908	0	-3.93304	16.4416
A0A3Q0ND62	LMON_0968	Peptidase, U32 family large subunit [C1] GN=LMON_0968	-2.09056	0.389212	-5.33794	-1.42174	-3.43021	-1.05027
A0A3Q0NCZ0	LMON_0972	Adenylate cyclase GN=LMON_0972	-0.0628188	1.44396	-1.52206	0.026767	-0.0130634	0.853296
A0A3Q0ND08	LMON_0973	Tetratrico peptide repeat group 5 domain-containing protein GN=LMON_0973	-0.0609838	0.540912	-1.45871	-0.546371	-0.400488	-0.155388
A0A3Q0NCZ7	LMON_0974	GTP pyrophosphokinase GN=LMON_0974	-0.0338245	1.11145	-1.38891	-0.907357	-0.424261	0.354093
A0A3Q0ND46	LMON_0977	Enoyl-[acyl-carrier-protein] reductase [NADH] GN=LMON_0977	-0.853976	0.718983	-0.874472	0.916452	0.684663	1.26375
A0A3Q0ND31	LMON_0986	Acetyl esterase YjcH GN=LMON_0986	-19.0495	18.9904	-19.0495	0	-2.10603	0
A0A3Q0ND35	LMON_0987	Branched-chain-amino-acid aminotransferase GN=LMON_0987	-0.370548	0.923999	-2.05746	-0.0931849	-0.878312	0.0852579
A0A3Q0ND48	LMON_0990	Drug resistance transporter, EmrB/QacA family GN=LMON_0990	-0.977875	1.55006	-3.35888	-0.964633	-3.06356	-1.4791
A0A3Q0ND29	LMON_0991	Deblocking aminopeptidase GN=LMON_0991	-1.34936	0.224669	-1.83998	-0.0375922	-1.02739	0.358589
A0A3Q0ND34	LMON_0992	Glutathione peroxidase GN=LMON_0992	-0.249358	0.252681	-2.65979	-1.18286	-1.15662	-0.771864
A0A3Q0ND65	LMON_1010	DUF2187 domain-containing protein GN=LMON_1010	-1.40292	0.825998	-1.47675	-0.552716	-0.396911	-0.0873094
A0A3Q0ND53	LMON_1012	Phosphoenolpyruvate-protein phosphotransferase GN=LMON_1012	-0.657904	0.758777	-2.17966	-0.469564	-0.811478	0.325605
A0A3Q0ND45	LMON_1014	2-hydroxy-3-oxopropionate reductase GN=LMON_1014	-0.115945	2.43491	-0.788765	1.12878	-0.168404	1.94638
A0A3Q0ND43	LMON_1015	Aminotransferase GN=LMON_1015	-2.0402	-0.46637	-2.16567	-1.16074	-3.16799	-0.495216
A0A3Q0ND68	LMON_1017	DUF1797 family protein GN=LMON_1017	2.97626	3.79835	2.09444	2.84354	2.70395	3.0786
A0A3Q0ND83	LMON_1018	FIG042801: CBS domain containing protein GN=LMON_1018	-1.78201	2.36793	-2.92815	-0.0868631	0.0362301	0.801427
A0A3Q0ND60	LMON_1021	N-acetyldiaminopimelate deacetylase GN=LMON_1021	0.241007	1.02243	-1.03192	0.0666721	0.130746	0.622606
A0A3Q0ND67	LMON_1022	Potassium efflux system KefA protein / Small-conductance mechanosensitive channel GN=LMON_1022	-2.50089	2.61188	-3.98881	1.10612	-3.57818	1.54611
A0A3Q0ND77	LMON_1027	PTS system, glucose-specific IIA component GN=LMON_1027	-0.889529	-0.124339	-3.04098	-1.70235	-1.84053	-1.98383
A0A3Q0NDC0	LMON_1029	S1 RNA binding domain GN=LMON_1029	-0.780232	0.72139	-2.08452	-0.587816	-1.46238	-0.67009
A0A3Q0ND85	LMON_1030	Cell wall-active antibiotics response LiaF-like C-terminal domain-containing protein GN=LMON_1030	-3.05935	-0.282976	-4.9359	-1.5727	-20.3135	-17.2749
A0A3Q0ND78	LMON_1032	DNA-binding response regulator GN=LMON_1032	-0.273711	0.64296	-2.02714	-1.44115	-1.08526	-1.15232
A0A3Q0ND50	LMON_1033	Trk system potassium uptake protein TrkA GN=LMON_1033	-1.43512	-0.35368	-1.73001	-1.06474	-1.28356	-1.54509
A0A3Q0ND84	LMON_1036	Cell envelope-associated transcriptional attenuator LytR-CpsA-Psr, subfamily F2 (As in PMID19099556) GN=LMON_1036	-0.717929	0.0410742	-3.31945	-1.5106	-1.21723	-1.37712
A0A3Q0NDC6	LMON_1039	Hydrolase (HAD superfamily) in cluster with DUF1447 GN=LMON_1039	-1.09077	0.389656	-3.35802	-1.64117	-2.42551	-0.925322
A0A3Q0ND96	LMON_1040	HTH lacI-type domain-containing protein GN=LMON_1040	17.3098	-0.641899	16.619	-1.73971	16.6754	-1.74008
A0A3Q0NDD7	LMON_1049	Molybdenum transport ATP-binding protein ModC (TC 3.A.1.8.1) GN=LMON_1049	-0.804934	-0.841557	-2.82297	-17.5144	-1.5885	-1.14982
A0A3Q0ND91	LMON_1051	Molybdenum ABC transporter, periplasmic molybdenum-binding protein ModA (TC 3.A.1.8.1) GN=LMON_1051	-1.26757	-0.452059	-2.41102	0.0128843	-2.19178	-1.17832
A0A3Q0NDC9	LMON_1058	Molybdenum cofactor biosynthesis protein B GN=LMON_1058	16.7777	-19.6912	16.868	-2.76335	17.7663	-2.62975
A0A3Q0NDB5	LMON_1066	Uncharacterized protein GN=LMON_1066	17.3996	1.23882	15.1824	-0.345108	16.8524	0.154018
A0A3Q0NDB2	LMON_1067	Lactate/malate dehydrogenase family protein GN=LMON_1067	0.417023	0.36984	-1.61956	-0.155418	-0.0126588	0.2649
A0A3Q0NDE3	LMON_1068	UPF0223 protein LMON_1068 GN=LMON_1068	0.548103	0.465227	-3.23241	-1.01624	-1.00734	-1.45475
A0A3Q0NDF6	LMON_1069	Thioredoxin-like fold domain-containing protein GN=LMON_1069	0.257197	1.19546	-0.122015	0.313151	0.704538	1.27631
A0A3Q0NDA9	LMON_1074	Magnesium and cobalt transport protein CorA GN=LMON_1074	-2.08577	-0.88161	-6.83373	-5.88999	-6.20104	-4.64846
A0A3Q0NDA5	LMON_1075	UPF0637 protein LMON_1075 GN=LMON_1075	0.476363	0.852796	-1.74628	0.00121595	-0.81244	0.0726074
A0A3Q0NDC4	LMON_1076	Inositol-1-monophosphatase GN=LMON_1076	-1.07176	-0.317549	-0.980063	0.34307	-0.286188	0.672786
A0A3Q0NDF2	LMON_1078	DUF5068 domain-containing protein GN=LMON_1078	-0.978921	-0.247217	-1.7335	-0.9416	-1.67655	-1.43945
A0A3Q0ND99	LMON_1083	Vitamin B12 ABC transporter, B12-binding component BtuF GN=LMON_1083	-0.949696	0.198248	-2.0904	-1.93703	-0.922329	-0.950009
A0A3Q0NDB8	LMON_1084	Transport permease protein GN=LMON_1084	-0.86984	0.0302249	-3.06481	-1.44173	-2.42295	-1.12661
A0A3Q0NDB4	LMON_1085	Teichoic acid export ATP-binding protein TagH GN=LMON_1085	-1.42796	0.961796	-4.32377	-0.347736	-2.27407	-0.352098
A0A3Q0NDD5	LMON_1086	N-acetylglucosaminidase Auto # frameshift GN=LMON_1086	-2.98487	-1.02777	-2.75263	0.255826	-3.95562	-0.0554801
A0A3Q0NDD1	LMON_1087	Polyribitolphosphotransferase GN=LMON_1087	-1.32499	0.200318	-3.42103	-1.41358	-2.31874	-0.79678
A0A3Q0NDG0	LMON_1088	UTP--glucose-1-phosphate uridylyltransferase GN=LMON_1088	-0.305563	1.27944	-2.2948	-0.112939	-1.36274	0.203442
A0A3Q0NDH2	LMON_1089	YfhO family protein GN=LMON_1089	-0.157787	1.53412	-2.12759	0.143902	-1.39032	0.190518
A0A3Q0NDE6	LMON_1090	Glycosyl transferase GN=LMON_1090	-0.16906	0.777402	-1.15006	0.246586	-0.0385566	0.513286
A0A3Q0NDD0	LMON_1091	Glucose-1-phosphate thymidylyltransferase GN=LMON_1091	-1.35046	-0.347212	-3.94615	-1.79698	-2.50316	-1.23502
A0A3Q0NDD8	LMON_1092	dTDP-4-dehydrorhamnose 3,5-epimerase GN=LMON_1092	-0.966323	0.97871	-1.57123	0.435049	-0.180928	0.862434
A0A3Q0NDA8	LMON_1093	dTDP-glucose 4,6-dehydratase GN=LMON_1093	-1.22373	0.465701	-3.54041	-1.12097	-2.00537	-0.742771
A0A3Q0NDD2	LMON_1094	dTDP-4-dehydrorhamnose reductase GN=LMON_1094	-0.355209	0.478263	-3.05708	-0.804436	-2.03945	-0.313893
A0A3Q0NDF7	LMON_1100	Beta-1,3-glucosyltransferase GN=LMON_1100	-17.8356	0.419407	-17.8356	1.91175	2.11203	-16.6172
A0A3Q0NDE2	LMON_1101	Beta-1,3-glucosyltransferase GN=LMON_1101	0.329866	1.28181	-2.1651	-0.367484	-1.01159	0.128544
A0A3Q0NDE8	LMON_1102	Nicotinate phosphoribosyltransferase GN=LMON_1102	-0.587382	0.0700553	-1.97943	-0.674806	-0.783658	-0.0716299
A0A3Q0NDD3	LMON_1105	PTS system, cellobiose-specific IIB component GN=LMON_1105	-0.207991	0.912754	-2.12946	-1.20888	-1.75199	-0.216175
A0A3Q0NDH6	LMON_1108	Glyoxalase family protein GN=LMON_1108	-0.0951702	0.419623	-1.57306	-1.35209	-0.73456	0.0905421
A0A3Q0NDD6	LMON_1123	Transport ATP-binding protein CydC GN=LMON_1123	-0.92452	1.03087	-18.7217	-16.4933	-18.7217	-16.4933
A0A3Q0NDH7	LMON_1133	PhnB-like domain-containing protein GN=LMON_1133	3.3617	-0.618436	2.02563	-0.624209	2.61357	-1.16836
A0A3Q0NDV5	LMON_1210	Peptidase, M42 family GN=LMON_1210	2.39043	3.09928	1.80855	2.7787	2.70335	3.04248
A0A3Q0NDQ0	LMON_1211	FIG011178: rRNA methylase GN=LMON_1211	-0.658235	0.648231	-3.21297	-1.06831	-1.97912	-2.51834
A0A3Q0NDS9	LMON_1213	Transcriptional regulator, HxlR family GN=LMON_1213	-1.51868	1.77081	-2.83054	0.30475	-2.59967	-0.357441
A0A3Q0NDQ6	LMON_1216	ABC transporter ATP-binding protein YvcR GN=LMON_1216	0.417899	18.5055	-17.6102	16.5452	-2.10587	0
A0A3Q0NDW8	LMON_1220	Membrane protein GN=LMON_1220	0.0656955	-1.58612	-18.2013	-1.55895	-2.11643	-1.03273
A0A3Q0NDT9	LMON_1223	Z-ring-associated protein GN=LMON_1223	-0.411799	0.128055	-5.00529	-0.938532	-1.57374	0.138168
A0A3Q0NDQ7	LMON_1225	DNA polymerase X family GN=LMON_1225	-1.2983	0.346847	-2.46722	-0.882845	-1.4902	-0.259699
A0A3Q0NDU5	LMON_1229	Aspartokinase GN=LMON_1229	-1.00557	-0.0260441	-2.82271	-0.779337	-1.21027	-0.373903
A0A3Q0NDX5	LMON_1230	DUF2507 domain-containing protein GN=LMON_1230	-1.93291	-0.448921	-2.10285	-1.01064	-1.26854	-2.27108
A0A3Q0NDU9	LMON_1234	dITP/XTP pyrophosphatase GN=LMON_1234	-1.59058	0.789312	-21.3105	-20.1477	-2.04113	-20.1477
A0A3Q0NDP9	LMON_1235	Phosphoesterase GN=LMON_1235	-0.366072	0	-0.278213	15.05	-0.126516	16.9229
A0A3Q0NDW2	LMON_1295	Protein gp28 [Bacteriophage A118] GN=LMON_1295	-1.64235	-0.501799	-3.4263	1.15955	0.310208	1.57295
A0A3Q0NE22	LMON_1300	Putative exported protein GN=LMON_1300	0.48235	-0.467443	-0.330628	-1.34197	0.448689	-1.04074
A0A3Q0NE49	LMON_1301	DUF1801 domain-containing protein GN=LMON_1301	-0.775285	1.51897	-4.84195	-1.11602	-1.73306	-0.229348
A0A3Q0NE03	LMON_1308	Uncharacterized protein GN=LMON_1308	0.640789	-0.604964	0.0306446	-1.00976	0.980743	0.124359
A0A3Q0NE32	LMON_1310	Transcriptional regulator, Crp/Fnr family GN=LMON_1310	-0.0337106	1.09776	-3.26811	-0.459277	-1.20863	-0.41694
A0A3Q0NDZ8	LMON_1313	Uncharacterized protein GN=LMON_1313	18.0318	17.7536	15.3498	16.406	0	16.2343
A0A3Q0NE25	LMON_1314	Trehalose operon transcriptional repressor GN=LMON_1314	-0.822992	1.23706	-2.96116	-2.64354	-2.39708	-2.08877
A0A3Q0NDX9	LMON_1315	Trehalose-6-phosphate hydrolase GN=LMON_1315	-1.183	-0.0931188	-2.75361	-1.66924	-3.00346	-1.97305
A0A3Q0NDZ5	LMON_1316	PTS system, trehalose-specific IIB component / PTS system, trehalose-specific IIC component GN=LMON_1316	-1.48291	-0.952075	-1.77275	-2.10316	-3.08463	-1.07052
A0A3Q0NE13	LMON_1318	Uncharacterized protein GN=LMON_1318	0.626884	0.789473	-0.659606	-0.0717886	0.360156	0.17165
A0A3Q0NDZ1	LMON_1319	Lysophospholipase Monoglyceride lipase putative GN=LMON_1319	-0.210361	2.11881	-1.91601	0.911266	-0.817952	0.376964
A0A3Q0NE09	LMON_1322	Membrane protein GN=LMON_1322	-19.0843	0	-3.58157	16.1498	0.878788	24.2061
A0A3Q0NE57	LMON_1330	Signal peptidase I GN=LMON_1330	-1.26897	-0.106185	-2.41326	-2.15999	-2.49327	-1.62754
A0A3Q0NE15	LMON_1332	Signal peptidase I GN=LMON_1332	0.120051	0	-1.11601	16.3448	0.379858	0
A0A3Q0NE54	LMON_1344	LacX protein, putative GN=LMON_1344	-1.2531	0.228147	-2.94271	-1.01697	-1.60852	-0.688175
A0A3Q0NE26	LMON_1346	Succinyl-CoA synthetase, alpha subunit-related enzymes GN=LMON_1346	1.09403	1.92211	0.666915	2.5542	2.35804	2.02971
A0A3Q0NE34	LMON_1359	Aluminum resistance protein GN=LMON_1359	-0.390422	-2.00038	-3.13592	-1.70601	-1.41555	-1.75011
A0A3Q0NE64	LMON_1369	UPF0154 protein LMON_1369 GN=LMON_1369	-0.102434	19.1647	-1.09362	18.1556	-0.903879	0
A0A3Q0NE46	LMON_1370	DUF2785 domain-containing protein GN=LMON_1370	0.398544	-0.513266	-19.6003	-2.83374	-1.91152	-2.01682
A0A3Q0NE95	LMON_1371	Ubiquinone/menaquinone biosynthesis methyltransferase UBIE GN=LMON_1371	1.13556	1.19228	-1.49909	0.078005	-0.0763056	0.0106219
A0A3Q0NE59	LMON_1378	Isoprenyl transferase GN=LMON_1378	-1.9013	0.829107	-3.90869	-1.163	-3.00467	-1.65893
A0A3Q0NEA9	LMON_1381	Zinc metalloprotease GN=LMON_1381	0	19.4524	16.8054	16.4011	17.2362	16.2842
A0A3Q0NE51	LMON_1386	COG2740: Predicted nucleic-acid-binding protein implicated in transcription termination GN=LMON_1386	-0.122362	0.875814	-1.85245	-1.07124	-0.314089	-0.0607266
A0A3Q0NE65	LMON_1387	Ribosomal protein L7Ae family protein GN=LMON_1387	16.6139	16.1726	15.549	18.0287	17.5679	17.8372
A0A3Q0NE63	LMON_1396	Endolytic transglycosylase MltG GN=LMON_1396	-0.633273	4.54111	-1.25148	4.13452	-2.84711	0.098369
A0A3Q0NE73	LMON_1397	Secreted protein GN=LMON_1397	-1.20126	1.45436	-1.73689	0.852489	-0.633329	1.24082
A0A3Q0NE96	LMON_1399	5-formyltetrahydrofolate cyclo-ligase GN=LMON_1399	-0.270071	0.183466	-0.938557	-0.92065	-0.551849	-0.0178727
A0A3Q0NE79	LMON_1400	Membrane peptidase, contains TPR repeat domain GN=LMON_1400	-1.67228	1.06391	-3.39613	-0.495669	-1.69216	0.153738
A0A3Q0NEC5	LMON_1401	DUF910 family protein GN=LMON_1401	17.6831	0	17.5527	18.8737	19.365	19.09
A0A3Q0NEF2	LMON_1402	Glucokinase GN=LMON_1402	-0.953257	0.486245	-1.95185	-0.150772	-0.88382	-0.00775198
A0A3Q0NE92	LMON_1414	Rhodanese-like domain protein GN=LMON_1414	-1.70486	1.44515	-3.9917	-0.0799956	-2.57518	0.382681
A0A3Q0NE88	LMON_1417	Aminopeptidase YpdF (MP-, MA-, MS-, AP-, NP-specific) GN=LMON_1417	0.255949	0.460778	-0.728144	-0.520302	0.19647	-0.131314
A0A3Q0NEB5	LMON_1419	Biotin carboxyl carrier protein of acetyl-CoA carboxylase GN=LMON_1419	0.277027	-0.64799	-1.40612	0.886938	3.85552	-0.49135
A0A3Q0NE99	LMON_1420	Biotin carboxylase GN=LMON_1420	-1.61821	0.314262	-3.35633	-1.4015	-2.58908	-1.07145
A0A3Q0NE91	LMON_1426	Geranyltranstransferase (Farnesyldiphosphate synthase) GN=LMON_1426	-1.76352	2.03944	-3.50163	-0.644925	-2.79067	1.50355
A0A3Q0NEC6	LMON_1429	RNA binding methyltransferase FtsJ like GN=LMON_1429	-0.568717	-0.0307499	-2.34502	-0.138562	-0.0553417	-0.09704
A0A3Q0NEI6	LMON_1432	Phosphate butyryltransferase GN=LMON_1432	-1.18595	0.553547	-2.46647	-0.342181	-1.41964	-0.317325
A0A3Q0NEB2	LMON_1434	Dihydrolipoyl dehydrogenase GN=LMON_1434	1.65993	1.66052	-0.208783	-0.360102	1.03196	0.760839
A0A3Q0NEE2	LMON_1435	2-oxoisovalerate dehydrogenase subunit alpha GN=LMON_1435	-1.53104	0.613735	-2.23032	0.370203	-0.882282	1.50995
A0A3Q0NEA1	LMON_1436	Branched-chain alpha-keto acid dehydrogenase, E1 component, beta subunit GN=LMON_1436	-0.82643	0.384503	-3.03265	-0.952637	-1.53899	-0.828465
A0A3Q0NEA7	LMON_1437	Dihydrolipoamide acetyltransferase component of pyruvate dehydrogenase complex GN=LMON_1437	-0.490653	0.650292	-1.85897	-0.170195	-1.1195	0.446463
A0A3Q0NEC7	LMON_1438	Peptidase T GN=LMON_1438	-0.135694	16.6761	-1.62074	17.442	-0.621762	17.7087
A0A3Q0NED4	LMON_1439	6-phosphogluconate dehydrogenase, decarboxylating GN=LMON_1439	-0.451768	-0.0789106	-2.19221	-1.32093	-1.02914	-1.00434
A0A3Q0NED1	LMON_1443	acylphosphatase GN=LMON_1443	0.650431	0.800981	-0.353538	-0.352389	0.970506	0.270891
A0A3Q0NEC2	LMON_1444	DUF1033 family protein GN=LMON_1444	-18.0181	0	-18.0181	0	-0.609646	16.4758
A0A3Q0NED7	LMON_1448	Cell division protein FtsK GN=LMON_1448	-1.12488	-0.0525084	-1.50954	-0.691452	-0.885349	0.125524
A0A3Q0NEE7	LMON_1449	Pyrroline-5-carboxylate reductase, ProG-like GN=LMON_1449	-0.436187	-0.191952	-3.20761	-2.43553	-1.91067	-1.68403
A0A3Q0NEH3	LMON_1451	Unspecified monosaccharide ABC transport system, ATP-binding protein GN=LMON_1451	-1.90428	-0.306553	-3.46918	-1.38478	-2.30266	-1.00337
A0A3Q0NED2	LMON_1454	FIG001621: Zinc protease GN=LMON_1454	-0.265553	0.58294	-0.389088	0.0920738	0.466176	0.512519
A0A3Q0NEG9	LMON_1455	FIG009210: peptidase, M16 family GN=LMON_1455	-0.498013	-0.289674	-2.36132	-1.78008	-0.662693	-1.01986
A0A3Q0NEC8	LMON_1457	Transcriptional regulator in cluster with unspecified monosaccharide ABC transport system GN=LMON_1457	0.569894	1.68076	0.146982	1.80497	1.60003	2.34074
A0A3Q0NEE6	LMON_1458	CDP-diacylglycerol--glycerol-3-phosphate 3-phosphatidyltransferase GN=LMON_1458	-1.45233	-0.294591	-4.60793	-2.25191	-2.77636	-2.03285
A0A3Q0NEE8	LMON_1464	FIG006542: Phosphoesterase GN=LMON_1464	-1.05705	0.814393	-3.11151	-0.620729	-1.92861	-0.22145
A0A3Q0NEE3	LMON_1465	YMCA protein GN=LMON_1465	1.9479	1.49195	0.78418	-16.0878	1.81502	3.56984
A0A3Q0NED6	LMON_1468	Glycerol uptake operon antiterminator regulatory protein GN=LMON_1468	-0.913501	0.0371741	-3.11036	-2.19305	-2.58534	-3.56211
A0A3Q0NEE9	LMON_1471	Transcriptional regulator, PadR family GN=LMON_1471	-18.6667	1.69105	-18.6667	-15.7674	-0.78129	-15.7674
A0A3Q0NED8	LMON_1477	3-ketoacyl-CoA thiolase @ Acetyl-CoA acetyltransferase GN=LMON_1477	-1.01328	0.129711	-2.3059	-1.39979	-1.77249	-1.06998
A0A3Q0NEE5	LMON_1478	Hydroxymethylglutaryl-CoA synthase GN=LMON_1478	-0.23679	0.107556	-1.13539	-0.478796	-0.0112173	-0.265879
A0A3Q0NEG8	LMON_1484	Glycine betaine ABC transport system, ATP-binding protein OpuAA GN=LMON_1484	0.881443	-0.976432	-4.70243	-6.10252	-3.06211	-3.92374
A0A3Q0NEG0	LMON_1485	Glycine betaine ABC transport system, permease protein OpuAB / Glycine betaine ABC transport system, glycine betaine-binding protein OpuAC GN=LMON_1485	0.378161	-0.385066	0.169756	-0.285799	0.107847	-0.816847
A0A3Q0NEJ9	LMON_1486	Uncharacterized protein GN=LMON_1486	0.497826	1.30704	-0.958308	0.35302	0.315349	0.939214
A0A3Q0NEH6	LMON_1494	ABC transporter ATP-binding protein uup GN=LMON_1494	-1.71422	0.693862	-4.10202	-0.984035	-2.27405	-0.891362
A0A3Q0NEG7	LMON_1495	DUF4352 domain-containing protein GN=LMON_1495	18.1064	0.252895	0	-2.68119	0	-18.5266
A0A3Q0NEI4	LMON_1499	Aspartokinase GN=LMON_1499	0.131974	1.78628	-1.50263	0.832627	0.297259	1.34698
A0A3Q0NEI0	LMON_1501	Cell division protein FtsI [Peptidoglycan synthetase] / Transpeptidase, Penicillin binding protein transpeptidase domain GN=LMON_1501	-0.819534	1.29813	-2.13959	-0.116067	-1.13061	0.563715
A0A3Q0NEJ0	LMON_1515	GTP cyclohydrolase 1 type 2 homolog GN=LMON_1515	-0.810334	0.048505	-3.83928	-1.8992	-2.7992	-2.93309
A0A3Q0NEM6	LMON_1516	tRNA-m1A22 methylase GN=LMON_1516	-1.40765	0.708805	-1.83604	0.0486054	-0.987177	0.691587
A0A3Q0NEK6	LMON_1519	UPF0178 protein LMON_1519 GN=LMON_1519	-3.05232	0.506816	-3.94429	-1.35099	-20.0868	-17.4661
A0A3Q0NEL2	LMON_1520	Putative pyruvate, phosphate dikinase regulatory protein GN=LMON_1520	-0.289276	0.294989	-2.19853	-0.548097	-1.70335	-0.10812
A0A3Q0NEN6	LMON_1526	Cytidine deaminase GN=LMON_1526	-2.41528	0.467652	-3.96048	-2.2529	-4.43606	-2.10148
A0A3Q0NEL5	LMON_1530	Phosphate starvation-inducible protein PhoH, predicted ATPase GN=LMON_1530	-0.614915	0.116432	-2.44049	-0.921001	-1.50119	-0.627054
A0A3Q0NEK9	LMON_1532	Transamidase GatB domain protein GN=LMON_1532	-0.3335	1.16689	-2.73994	-0.218922	-0.865769	0.757705
A0A3Q0NET8	LMON_1534	Ribosomal RNA small subunit methyltransferase E GN=LMON_1534	-1.23826	0.497169	-3.12624	-1.08343	-1.87216	-0.789494
A0A3Q0NER7	LMON_1553	FIG004454: RNA binding protein GN=LMON_1553	-1.04092	1.23484	-2.35835	-0.341086	-1.48467	-0.518872
A0A3Q0NEP1	LMON_1555	GTP-binding protein YqeH, required for biogenesis of 30S ribosome subunit GN=LMON_1555	-1.93914	0.113933	-4.28714	-2.6715	-3.1094	-1.26661
A0A3Q0NEN1	LMON_1556	FIG001553: Hydrolase, HAD subfamily IIIA GN=LMON_1556	-2.26054	-1.99909	-3.32756	-1.45289	-2.52734	-2.40298
A0A3Q0NER5	LMON_1557	Oligoendopeptidase F GN=LMON_1557	-0.348509	0.446212	-1.81171	-0.839732	-0.706829	-0.572313
A0A3Q0NEQ1	LMON_1566	UPF0473 protein LMON_1566 GN=LMON_1566	-2.2491	1.16446	-2.69914	1.38422	-0.340439	2.51064
A0A3Q0NEN7	LMON_1567	Putative pre-16S rRNA nuclease GN=LMON_1567	0	17.5189	0	0	0	0
A0A3Q0NES7	LMON_1568	UPF0297 protein LMON_1568 GN=LMON_1568	-0.0251627	0.264139	-2.08328	-1.13807	-0.199386	-0.0597369
A0A3Q0NEY0	LMON_1575	Tetratricopeptide repeat (TPR) family protein GN=LMON_1575	-1.08888	0.890169	-3.19057	-0.430198	-2.27243	0.181774
A0A3Q0NEU1	LMON_1578	Cysteine desulfurase GN=LMON_1578	0.805887	3.60311	0.86156	3.14287	0.901459	2.88217
A0A3Q0NEP8	LMON_1579	Uncharacterized ATPase (AAA family) associated with cysteine desulfurase GN=LMON_1579	-1.70161	3.15668	-2.77273	1.98615	-2.68784	1.25987
A0A3Q0NEP3	LMON_1580	Iron-sulfur cluster regulator IscR GN=LMON_1580	-0.690395	1.10343	-2.05928	-0.553779	-1.79829	-0.0455019
A0A3Q0NER9	LMON_1581	Rrf2 family protein GN=LMON_1581	-0.64121	1.29606	-2.46223	-1.1883	-0.715695	0.0621403
A0A3Q0NEQ5	LMON_1587	N-acetylmuramoyl-L-alanine amidase GN=LMON_1587	0	0	16.5469	17.3063	17.2944	16.1456
A0A3Q0NES9	LMON_1591	Single-stranded-DNA-specific exonuclease RecJ GN=LMON_1591	-2.56218	-0.519084	-5.18203	-2.37893	-3.88253	-0.74942
A0A3Q0NEV0	LMON_1594	Post-transcriptional regulator GN=LMON_1594	0	17.1311	16.1685	17.1564	0	16.2018
A0A3Q0NEZ7	LMON_1595	Preprotein translocase subunit YajC (TC 3.A.5.1.1) GN=LMON_1595	0.219956	0.742775	-1.27219	-0.864279	-0.973408	-0.829023
A0A3Q0NF08	LMON_1605	Glycerol uptake facilitator protein GN=LMON_1605	3.20073	3.23534	4.25431	4.42808	4.10473	3.68031
A0A3Q0NET2	LMON_1609	Cytoplasmic axial filament protein CafA and Ribonuclease G GN=LMON_1609	-0.981425	-0.690051	-2.75939	-1.63493	-1.1299	-0.913346
A0A3Q0NEX1	LMON_1642	FIG146085: 3'-to-5' oligoribonuclease A, Bacillus type GN=LMON_1642	0.0241953	0.254152	-2.19684	-0.173976	-0.728504	0.145675
A0A3Q0NEX6	LMON_1643	FIG009439: Cytosolic protein containing multiple CBS domains GN=LMON_1643	-0.591253	0.261952	-1.72373	-1.5416	-1.37613	-1.30487
A0A3Q0NF04	LMON_1644	UPF0173 metal-dependent hydrolase LMON_1644 GN=LMON_1644	-0.802394	2.22097	-2.41454	0.490234	-1.24795	1.1006
A0A3Q0NF48	LMON_1645	Proline dipeptidase GN=LMON_1645	-0.304293	1.16274	-1.67206	-0.169962	0.283542	0.834194
A0A3Q0NEX8	LMON_1646	Alanine dehydrogenase GN=LMON_1646	-0.196155	0.313687	-1.1654	0.473154	0.911957	1.16434
A0A3Q0NEX3	LMON_1647	Universal stress protein GN=LMON_1647	0.582938	0.494989	-1.79993	-0.729628	-0.66082	-0.815777
A0A3Q0NEX5	LMON_1649	Adenine-specific methyltransferase GN=LMON_1649	-1.37618	0.693354	-5.12641	-1.12145	-1.57635	-2.17061
A0A3Q0NEY9	LMON_1651	RDD domain-containing protein GN=LMON_1651	-19.1396	0.247755	-1.71341	0.924962	-0.513758	1.76208
A0A3Q0NEY3	LMON_1652	Protease IV GN=LMON_1652	-3.63066	16.4263	-19.807	0	-19.807	0
A0A3Q0NEZ2	LMON_1662	Free methionine-(R)-sulfoxide reductase, contains GAF domain GN=LMON_1662	-0.349859	-0.147947	-1.59851	-2.74801	-1.17197	-1.01145
A0A3Q0NF34	LMON_1669	General stress protein GN=LMON_1669	0.462603	1.93445	-0.59021	1.43667	0.950129	1.82568
A0A3Q0NEZ6	LMON_1670	DUF948 domain-containing protein GN=LMON_1670	0.683797	0.28518	-2.13039	-1.1899	0.553492	-0.214032
A0A3Q0NEX2	LMON_1671	Aminopeptidase GN=LMON_1671	-0.0932557	0.636435	-0.529063	0.159271	1.23986	1.33942
A0A3Q0NF09	LMON_1672	Alkyl hydroperoxide reductase subunit C-like protein GN=LMON_1672	-1.17263	-0.179731	-3.22116	-1.7032	-2.12045	-0.904894
A0A3Q0NF11	LMON_1674	Cell division protein FtsK GN=LMON_1674	-0.45464	0.338523	-3.13077	-1.27528	-1.46786	-0.979169
A0A3Q0NF80	LMON_1676	UPF0354 protein LMON_1676 GN=LMON_1676	-0.734145	0.39382	-2.13397	-0.035951	-0.0361033	0.6119
A0A3Q0NF06	LMON_1677	FIG009688: Thioredoxin GN=LMON_1677	0.179259	0.576688	-2.89855	-1.01487	-0.792323	-0.622751
A0A3Q0NF43	LMON_1679	Glutamyl-aminopeptidase, putative GN=LMON_1679	0.886269	1.1404	-0.0866551	0.984588	1.00398	1.30908
A0A3Q0NF02	LMON_1680	PepSY domain-containing protein GN=LMON_1680	-0.518441	1.76565	-2.59062	-0.0321635	-0.957854	0.507277
A0A3Q0NEY1	LMON_1681	Metal-sensing transcriptional repressor GN=LMON_1681	-0.700373	0.379341	-1.77098	-0.954821	-2.50981	-0.562394
A0A3Q0NF20	LMON_1684	Aminoglycoside phosphotransferase family protein GN=LMON_1684	-1.18674	-0.271754	-5.19306	-18.7052	-20.4735	-18.7052
A0A3Q0NF90	LMON_1686	Transcriptional regulator, MarR family GN=LMON_1686	0.0755965	-0.887102	-0.760809	-0.953334	-1.43142	-0.0317413
A0A3Q0NF10	LMON_1688	Acetylornithine deacetylase/Succinyl-diaminopimelate desuccinylase and related deacylases GN=LMON_1688	-0.618518	0.138349	-2.08089	-0.902733	-0.848498	-0.566695
A0A3Q0NF51	LMON_1689	MutT/nudix family protein GN=LMON_1689	-0.451193	0.827886	-1.56071	-0.0508343	-0.764722	0.515308
A0A3Q0NF39	LMON_1702	Aldehyde-alcohol dehydrogenase GN=LMON_1702	-2.22024	-0.45561	-3.51798	-1.32903	-2.0594	-0.417213
A0A3Q0NF42	LMON_1704	ABC transporter, ATP-binding protein GN=LMON_1704	0.912372	1.40867	0.0891964	0.822237	0.620184	0.843858
A0A3Q0NF64	LMON_1705	ABC transporter, permease protein GN=LMON_1705	-1.07959	0.833792	-2.63313	-0.827398	-3.10055	-1.79994
A0A3Q0NF07	LMON_1711	STAS domain protein GN=LMON_1711	1.11942	2.51781	-0.835384	-0.290997	2.53707	2.76758
A0A3Q0NF53	LMON_1712	COG0553: Superfamily II DNA/RNA helicases, SNF2 family GN=LMON_1712	0.211729	1.27041	-2.69408	-0.73552	-1.59234	0.168827
A0A3Q0NF47	LMON_1713	Exonuclease SbcC GN=LMON_1713	0	16.0841	16.744	17.1031	17.2404	17.0994
A0A3Q0NF74	LMON_1715	1-acyl-sn-glycerol-3-phosphate acyltransferase GN=LMON_1715	-1.34702	-0.134293	-3.94633	-2.23406	-2.80659	-2.07556
A0A3Q0NFC3	LMON_1716	Secreted protein GN=LMON_1716	-1.55103	0.0818428	-3.88891	-2.11592	-2.30474	-0.808612
A0A3Q0NFA3	LMON_1735	DUF2584 domain-containing protein GN=LMON_1735	-0.961266	1.05297	1.93696	3.43962	2.55601	3.63111
A0A3Q0NF68	LMON_1750	Peroxide stress regulator PerR, FUR family GN=LMON_1750	-0.491906	1.14787	-1.74681	-0.560575	0.173403	1.25808
A0A3Q0NF46	LMON_1751	D-3-phosphoglycerate dehydrogenase GN=LMON_1751	-1.09032	0.794726	-2.53327	0.436034	-0.842557	1.0159
A0A3Q0NF87	LMON_1753	Lipoprotein SAV1865 GN=LMON_1753	-2.13251	-1.03494	-4.08553	-2.22681	-2.28605	-1.09763
A0A3Q0NF92	LMON_1754	Cysteinyl-tRNA synthetase related protein GN=LMON_1754	-0.59135	1.44294	-2.14049	-1.59458	-0.847073	-0.488844
A0A3Q0NFB5	LMON_1755	Enoyl-[acyl-carrier-protein] reductase [NADPH] GN=LMON_1755	0.247204	0.57274	-1.17792	0.915899	0.89286	1.10809
A0A3Q0NFG0	LMON_1756	Adenine DNA glycosylase GN=LMON_1756	-16.5445	17.0799	-2.08166	0	-0.112668	15.9873
A0A3Q0NF85	LMON_1758	Deoxyuridine 5'-triphosphate nucleotidohydrolase GN=LMON_1758	0.311944	2.94085	-0.330532	1.72431	1.1575	1.6348
A0A3Q0NF56	LMON_1761	TIGR01777 family protein GN=LMON_1761	-0.0119777	-0.677279	-1.00103	-2.15054	0.771891	-1.84264
A0A3Q0NF99	LMON_1764	Cation efflux family protein GN=LMON_1764	0	0	16.0638	16.6016	16.948	16.9885
A0A3Q0NF88	LMON_1770	RNA methyltransferase, TrmA family GN=LMON_1770	-0.460689	1.23292	-1.38993	-0.352912	-1.16568	-1.14395
A0A3Q0NFB0	LMON_1772	Deoxyadenosine kinase / Deoxyguanosine kinase GN=LMON_1772	-0.93388	0.386552	-3.09228	-1.76804	-2.37449	-0.96045
A0A3Q0NFA7	LMON_1774	Uncharacterized protein GN=LMON_1774	-0.470762	2.87153	-0.744651	3.28646	0.179865	3.25039
A0A3Q0NF98	LMON_1777	Flavodoxin GN=LMON_1777	-0.950757	0.942508	-2.78301	-0.479719	-1.17331	0.0969622
A0A3Q0NFA8	LMON_1778	Aminopeptidase S (Leu, Val, Phe, Tyr preference) GN=LMON_1778	-0.0824483	0.427566	-0.767645	-0.200778	0.555449	0.52569
A0A3Q0NFC1	LMON_1783	DUF871 domain-containing protein GN=LMON_1783	-0.554977	0.622754	-1.93743	-0.403582	-0.212174	0.200649
A0A3Q0NFB6	LMON_1784	PTS system, beta-glucoside-specific IIA component PTS system, cellobiose-specific IIA component GN=LMON_1784	-0.914049	0.727764	-3.0218	-0.873742	-2.01338	-1.01067
A0A3Q0NFE5	LMON_1785	PTS system, cellobiose-specific IIB component GN=LMON_1785	17.5771	17.0986	0	0	18.4003	17.2049
A0A3Q0NFJ0	LMON_1786	NtrC family Transcriptional regulator, ATPase domain GN=LMON_1786	-0.993839	0.394689	-2.68088	-1.0568	-1.78356	-1.33381
A0A3Q0NFB1	LMON_1787	ATP-dependent RNA helicase YfmL GN=LMON_1787	0.0428304	1.53774	-1.01238	-0.132556	-0.323964	0.873617
A0A3Q0NF84	LMON_1791	Oxidoreductase, Gfo/Idh/MocA family GN=LMON_1791	-0.277306	0.761343	-2.81806	-1.48811	-1.5903	-0.914412
A0A3Q0NFD5	LMON_1803	Glycerol dehydrogenase GN=LMON_1803	-1.03052	0.935238	-4.22871	-1.28267	-3.05837	-1.3631
A0A3Q0NFC5	LMON_1807	histidine kinase GN=LMON_1807	-1.52221	-0.554759	-4.35963	-2.41541	-2.64765	-1.64735
A0A3Q0NFG5	LMON_1809	Uncharacterized protein GN=LMON_1809	-2.34421	0.789104	-3.33715	0.308314	-1.20997	0.943339
A0A3Q0NFC4	LMON_1810	Isoflavone_redu, Isoflavone reductase GN=LMON_1810	-1.22932	0.353897	-3.70799	-1.74692	-2.16375	-1.02609
A0A3Q0NFA4	LMON_1811	Two-component response regulator YvcP GN=LMON_1811	-0.55878	0.576385	-2.71427	-0.707008	-0.917861	-0.760937
A0A3Q0NFE6	LMON_1814	Bacitracin export ATP-binding protein BceA GN=LMON_1814	-1.30976	-2.12886	-2.81417	-2.9741	3.41838	-4.69256
A0A3Q0NFD6	LMON_1818	23S rRNA (Uracil-5-)-methyltransferase RumA ## LSU rRNA m(5)U1939 GN=LMON_1818	-2.56858	0.734066	-3.99586	-0.364146	-3.21636	-1.08906
A0A3Q0NFH4	LMON_1820	Transcription regulator [contains diacylglycerol kinase catalytic domain] GN=LMON_1820	0.267044	1.28722	-1.32067	0.405942	-1.23891	0.489962
A0A3Q0NFF4	LMON_1824	Pheromone cAM373 lipoprotein CamS GN=LMON_1824	-1.29492	-0.0963559	-3.51397	-1.74375	-1.6456	-1.38049
A0A3Q0NFI6	LMON_1830	His repressor GN=LMON_1830	-19.2668	16.0203	-19.2668	0	-1.47817	0
A0A3Q0NFH9	LMON_1849	Exodeoxyribonuclease III GN=LMON_1849	-1.34671	0.519207	-3.7033	-2.05415	-2.77958	-1.70087
A0A3Q0NFI1	LMON_1858	Uncharacterized protein GN=LMON_1858	0.478933	0.184903	-0.252881	-0.489118	-0.129202	-0.515001
A0A3Q0NFG2	LMON_1862	Glutamine amidotransferase, class I GN=LMON_1862	-0.218122	0.310776	-2.1623	-1.66601	-1.58636	-1.85693
A0A3Q0NFJ9	LMON_1869	UPF0122 protein LMON_1869 GN=LMON_1869	-0.382919	-0.402629	-3.65317	-2.09655	-1.67106	-2.01741
A0A3Q0NFN6	LMON_1880	L-serine dehydratase GN=LMON_1880	-1.23908	-0.242208	-3.19551	-1.49728	-2.1326	-1.55252
A0A3Q0NFJ6	LMON_1881	L-serine deaminase GN=LMON_1881	-0.175086	1.43652	-2.19469	-0.840761	-1.28494	0.0721511
A0A3Q0NFI2	LMON_1882	Dihydroxyacetone kinase family protein GN=LMON_1882	-1.00505	0.509802	-3.38719	-1.38774	-2.48665	-1.09451
A0A3Q0NFM2	LMON_1883	FIG001802: Putative alkaline-shock protein GN=LMON_1883	-0.0971891	-0.736318	-0.777201	0.0155043	-18.9754	-1.28195
A0A3Q0NGF9	LMON_1885	Thiamin pyrophosphokinase GN=LMON_1885	-1.1418	1.05732	-2.23649	-0.950083	-5.0457	-0.289219
A0A3Q0NFL4	LMON_1888	non-specific serine/threonine protein kinase GN=LMON_1888	-1.87144	0.205463	-4.36935	-1.79056	-1.99459	-1.41735
A0A3Q0NFL8	LMON_1889	Protein serine/threonine phosphatase PrpC, regulation of stationary phase GN=LMON_1889	0.947192	3.06684	-0.0242922	2.61437	1.4485	3.05924
A0A3Q0NFP3	LMON_1890	16S rRNA (cytosine(967)-C(5))-methyltransferase GN=LMON_1890	-1.19271	0.24504	-3.72215	-1.75911	-2.44579	-1.51731
A0A3Q0NFP8	LMON_1896	Protein YicC GN=LMON_1896	-1.14504	1.32728	-21.1846	-1.22681	-2.43537	-0.430516
A0A3Q0NFM4	LMON_1898	Short chain dehydrogenase GN=LMON_1898	#DIV/0!	1.45959	#DIV/0!	3.36021	#DIV/0!	2.93986
A0A3Q0NFM5	LMON_1911	Pseudouridine synthase GN=LMON_1911	-1.91256	0.971188	-3.56877	-0.271256	-2.11639	-3.42624
A0A3Q0NGJ0	LMON_1915	Manganese ABC transporter, periplasmic-binding protein SitA GN=LMON_1915	-0.31121	0.262557	-3.02235	-2.29881	-1.76711	-1.9276
A0A3Q0NFV2	LMON_1917	Manganese ABC transporter, ATP-binding protein SitB GN=LMON_1917	1.0987	0.824854	-0.243884	0.064072	0.77661	0.323909
A0A3Q0NFP5	LMON_1918	Transcriptional regulator, MarR family GN=LMON_1918	-2.44023	-1.15364	-3.20889	-1.87045	-2.55891	-1.85077
A0A3Q0NFP0	LMON_1919	Carboxyl-terminal protease GN=LMON_1919	-0.383407	0.535182	-1.79438	-1.32276	-0.693929	-1.04492
A0A3Q0NFS0	LMON_1920	Copper chaperone GN=LMON_1920	17.4103	0	15.5021	16.3359	17.5479	0
A0A3Q0NFN7	LMON_1921	Lead, cadmium, zinc and mercury transporting ATPase Copper-translocating P-type ATPase GN=LMON_1921	0	17.1735	0	0	0	0
A0A3Q0NFM8	LMON_1922	Transcriptional regulator GN=LMON_1922	-1.06442	0	-18.7545	16.9794	-2.29082	17.0434
A0A3Q0NFR5	LMON_1923	D-alanyl-D-alanine carboxypeptidase GN=LMON_1923	-1.39877	0.338372	-4.17642	-1.77344	-2.96828	-1.49707
A0A3Q0NFS4	LMON_1926	Oxidoreductase, Gfo/Idh/MocA family GN=LMON_1926	-0.63396	1.20146	-1.35985	-0.539261	-0.240025	-0.151925
A0A3Q0NFP9	LMON_1929	YfaA GN=LMON_1929	-1.26121	0.898897	-1.91145	0.574004	0.313285	1.94337
A0A3Q0NFS8	LMON_1930	FIG006988: Lipase/Acylhydrolase with GDSL-like motif GN=LMON_1930	-0.188756	2.69399	-2.08828	1.55978	-0.799697	1.81242
A0A3Q0NFP4	LMON_1931	DegV family protein GN=LMON_1931	-0.0932093	0.66898	-1.62389	-0.598246	-0.921335	-0.412809
A0A3Q0NFQ7	LMON_1934	Putative pyruvate, phosphate dikinase regulatory protein GN=LMON_1934	-0.0659138	-0.469554	-1.47404	-1.5249	-0.421415	0.24198
A0A3Q0NGK7	LMON_1935	Pyruvate,phosphate dikinase GN=LMON_1935	-0.288083	0.0100515	-2.92601	-15.9202	0.0528879	1.48841
A0A3Q0NFS9	LMON_1936	Pyruvate, phosphate dikinase GN=LMON_1936	-1.27426	-0.565586	-2.89532	-18.5208	-2.44564	-18.5208
A0A3Q0NFX1	LMON_1937	Lactoylglutathione lyase GN=LMON_1937	15.3484	-1.09306	17.3355	0.169419	18.5046	-17.1298
A0A3Q0NFT7	LMON_1940	Phosphoglucosamine mutase GN=LMON_1940	-1.685	0.0463062	-3.11703	-0.913398	-3.46667	-3.85566
A0A3Q0NFP6	LMON_1942	Dihydrofolate reductase GN=LMON_1942	-0.737865	0.292513	-3.19227	-1.56517	-2.29121	-1.51028
A0A3Q0NFR6	LMON_1944	COG0488: ATPase components of ABC transporters with duplicated ATPase domains GN=LMON_1944	-1.02388	0.851425	-3.18873	-0.551296	-1.16982	-0.0299422
A0A3Q0NFR4	LMON_1949	DNA polymerase I GN=LMON_1949	-1.06102	1.2152	-3.65627	-0.534704	-2.16937	-0.476539
A0A3Q0NFS5	LMON_1954	Metal-dependent carboxypeptidase GN=LMON_1954	-0.16687	0.932228	-1.60853	-0.639486	-0.615697	-0.709819
A0A3Q0NGM5	LMON_1955	FIG001721: Predicted N6-adenine-specific DNA methylase GN=LMON_1955	-0.243849	1.11865	-1.49378	0.411206	-0.805705	0.0793664
A0A3Q0NFT0	LMON_1958	Hyothetical protein GN=LMON_1958	-0.52695	2.35883	-1.50493	1.02366	1.22833	2.88311
A0A3Q0NFS7	LMON_1961	Lmo1893 protein GN=LMON_1961	1.54674	0.611162	-17.8059	-2.92639	-17.8059	-18.2088
A0A3Q0NFV8	LMON_1966	Hyothetical protein GN=LMON_1966	2.0727	2.63168	0.871877	1.73505	1.58474	1.76809
A0A3Q0NFT1	LMON_1982	EAL domain protein GN=LMON_1982	-0.84335	1.67042	-2.29203	-15.6222	-18.0762	1.82267
A0A3Q0NFX0	LMON_1983	NAD-dependent malic enzyme GN=LMON_1983	-0.791801	-0.0967392	-1.06499	-0.255931	-0.136835	0.57762
A0A3Q0NFX7	LMON_1986	NAD(FAD)-utilizing dehydrogenases GN=LMON_1986	-2.10832	0.208912	-6.30909	-4.33632	-3.44908	-1.98529
A0A3Q0NG22	LMON_1987	Probable metal-dependent peptidase GN=LMON_1987	-1.38392	2.24681	-2.97338	1.00599	-2.66339	0.375546
A0A3Q0NFV1	LMON_1989	UPF0302 protein LMON_1989 GN=LMON_1989	15.8572	1.87242	0	-15.2608	0	-15.2608
A0A3Q0NFX5	LMON_1990	TPR-repeat-containing protein, putative component of Menaquinone-cytochrome C reductase GN=LMON_1990	-0.596787	1.40068	-3.0457	-2.57497	-2.11945	-1.18562
A0A3Q0NFW6	LMON_1998	Heptaprenyl diphosphate synthase component II GN=LMON_1998	-0.722978	0.526162	-2.25629	-0.836216	-1.70897	-1.72586
A0A3Q0NFY3	LMON_2000	Heptaprenyl diphosphate synthase component I GN=LMON_2000	-0.0439768	0.840295	-1.21616	0.302594	0.0174362	1.18219
A0A3Q0NFX2	LMON_2004	Protein tyrosine phosphatase GN=LMON_2004	0.0831751	0.955227	-1.86749	-0.618431	-0.199595	-0.0329773
A0A3Q0NFX3	LMON_2009	L-asparaginase GN=LMON_2009	-1.80097	-0.474765	-3.97624	-1.42912	-2.32408	-1.10318
A0A3Q0NG04	LMON_2016	Acyl-CoA hydrolase GN=LMON_2016	-0.0369318	2.86255	-1.69092	2.05349	-0.0287842	1.64706
A0A3Q0NFY1	LMON_2019	Pseudouridine synthase GN=LMON_2019	-0.632813	-0.524707	-4.29543	-3.53847	-0.919035	0.380439
A0A3Q0NFZ7	LMON_2034	ABC transporter, ATP-binding protein GN=LMON_2034	-1.06529	17.2115	-17.8814	0	-0.169695	16.2622
A0A3Q0NGW6	LMON_2035	ADP-ribose pyrophosphatase GN=LMON_2035	-2.17587	-1.61199	-3.92462	-3.77682	-3.28785	-3.45321
A0A3Q0NG19	LMON_2036	5-bromo-4-chloroindolyl phosphate hydrolysis protein GN=LMON_2036	-4.41943	-20.7869	-21.9999	-1.80531	-4.31864	-1.35798
A0A3Q0NG52	LMON_2037	Tellurite resistance protein GN=LMON_2037	-0.0735987	0.635456	-2.35202	-0.474316	-0.62134	0.222857
A0A3Q0NGX5	LMON_2045	HTH gntR-type domain-containing protein GN=LMON_2045	0	0	15.7366	0	17.776	17.0336
A0A3Q0NG61	LMON_2047	Oxidoreductase, short-chain dehydrogenase/reductase family GN=LMON_2047	0.509197	1.50028	-1.6269	1.0709	-0.0615665	0.847009
A0A3Q0NG16	LMON_2050	DUF1694 domain-containing protein GN=LMON_2050	-0.179813	-0.066104	-1.51739	-1.05316	-0.0776997	-2.69821
A0A3Q0NG58	LMON_2063	Alpha-acetolactate decarboxylase GN=LMON_2063	0.029902	-0.224136	-1.64036	-1.82554	-0.567762	-1.84634
A0A3Q0NG66	LMON_2073	PTS system, mannose-specific IIB component GN=LMON_2073	-0.289451	0.498248	-1.578	-2.62737	0.184202	-0.00822149
A0A3Q0NG56	LMON_2076	Putative oxidoreductase GN=LMON_2076	-18.5754	-0.792031	-1.30244	-18.1105	1.13559	-0.814832
A0A3Q0NG60	LMON_2088	Acid phosphatase GN=LMON_2088	-0.530839	0.220199	-2.35004	-1.22666	-1.31495	-1.38814
A0A3Q0NG34	LMON_2092	Transcriptional repressor for NAD biosynthesis in gram-positives GN=LMON_2092	-0.717075	2.36079	-2.40106	2.02143	-0.111985	2.51845
A0A3Q0NG57	LMON_2099	RNA-binding S4 domain-containing protein GN=LMON_2099	0.108912	-1.24627	-1.97802	-2.50531	-0.339683	0.407847
A0A3Q0NG59	LMON_2100	Cell division protein YlmG/Ycf19 (Putative), YggT family GN=LMON_2100	-17.2401	0.641737	1.6719	2.80771	1.88553	2.54301
A0A3Q0NG44	LMON_2102	Pyridoxal phosphate homeostasis protein GN=LMON_2102	-0.834296	-0.620783	-2.09415	-1.81869	-1.08854	-1.25117
A0A3Q0NG90	LMON_2116	2-dehydropantoate 2-reductase GN=LMON_2116	17.5145	1.9498	17.2264	1.65188	17.8339	1.99262
A0A3Q0NG82	LMON_2118	COG1399 protein in cluster with ribosomal protein L32p, Firmicutes subfamily GN=LMON_2118	-1.1681	0.312721	-4.01942	-1.22497	-1.71447	-1.13334
A0A3Q0NG68	LMON_2121	endopeptidase La GN=LMON_2121	0.395172	0.501015	-1.05851	-1.68429	-0.189649	-0.02085
A0A3Q0NGB4	LMON_2123	Ribosomal RNA small subunit methyltransferase D GN=LMON_2123	1.53546	1.44222	0.361055	1.67716	1.38045	2.33101
A0A3Q0NGD6	LMON_2137	Choloylglycine hydrolase GN=LMON_2137	-0.0182338	0.60318	-0.0795566	0.663934	1.15199	0.817797
A0A3Q0NGD3	LMON_2143	ABC transporter ATP-binding protein uup GN=LMON_2143	-1.48275	0.841677	-2.48779	-1.0683	-0.581774	0.342421
A0A3Q0NGE6	LMON_2148	Inactive homolog of metal-dependent proteases, putative molecular chaperone GN=LMON_2148	1.02727	18.7284	-2.23908	17.8079	-2.09483	17.6895
A0A3Q0NGB5	LMON_2149	tRNA threonylcarbamoyladenosine biosynthesis protein TsaE GN=LMON_2149	-0.880639	0.119545	-1.38224	-1.38004	-1.44628	-0.725132
A0A3Q0NGA3	LMON_2150	Lipoprotein GN=LMON_2150	-2.26635	-1.71279	-5.68121	-2.97616	-3.26932	-1.40087
A0A3Q0NGE0	LMON_2154	GyrI-like small molecule binding domain-containing protein GN=LMON_2154	-0.305158	1.27009	-2.19039	-1.18289	-1.38251	-0.111694
A0A3Q0NGB3	LMON_2160	Esterase/lipase GN=LMON_2160	-0.139609	0.0612331	-2.00218	-0.941247	-1.08734	-0.33811
A0A3Q0NGH7	LMON_2178	Ferrous iron transport protein B GN=LMON_2178	-4.36235	1.98309	-2.90313	1.83731	-4.16631	0.385701
A0A3Q0NGC5	LMON_2181	Transcriptional regulator, DeoR family GN=LMON_2181	-1.11571	-16.5658	-1.21595	0.999885	-1.11894	0.360892
A0A3Q0NGC8	LMON_2182	N-acetylglucosamine-6-phosphate deacetylase GN=LMON_2182	0.695725	1.11858	-2.26544	-1.83795	-2.04461	-1.79011
A0A3Q0NGG1	LMON_2184	Mannose-6-phosphate isomerase GN=LMON_2184	0.144116	0.513717	-1.50899	-0.456806	-0.047409	0.181499
A0A3Q0NGC6	LMON_2185	Oxygen-insensitive NADPH nitroreductase GN=LMON_2185	0.034453	0.306142	-0.906079	0.246141	0.51993	1.00529
A0A3Q0NGF1	LMON_2187	Coproheme decarboxylase GN=LMON_2187	-0.193962	0.0634858	-1.55035	-0.786721	-0.959263	-0.646929
A0A3Q0NGI7	LMON_2188	Bacitracin export ATP-binding protein BceA GN=LMON_2188	-0.310072	0.86781	-3.0767	-0.674506	-1.37229	-0.497905
A0A3Q0NGB8	LMON_2193	Uncharacterized secreted protein, YBBR Bacillus subtilis homolog GN=LMON_2193	-1.22338	-0.992269	-4.15781	-1.9861	-2.30161	-1.15678
A0A3Q0NGE4	LMON_2202	Maltose operon transcriptional repressor MalR, LacI family GN=LMON_2202	-4.68136	-0.302509	-20.6137	-17.7628	-3.75598	-0.294971
A0A3Q0NGE1	LMON_2213	ABC transporter, ATP-binding protein GN=LMON_2213	-0.479832	0.319157	-0.943349	-0.923294	-1.51904	-0.668918
A0A3Q0NGG7	LMON_2225	NTP pyrophosphohydrolase MazG putative catalytic core domain-containing protein GN=LMON_2225	-19.4074	0	-19.4074	0	-19.4074	0
A0A3Q0NGN7	LMON_2228	Thioredoxin, putative GN=LMON_2228	0	0	0	14.8126	16.9063	14.8178
A0A3Q0NGK3	LMON_2229	Flavodoxin GN=LMON_2229	-1.75089	-0.108068	-4.13181	-2.10448	-2.95743	-1.7894
A0A3Q0NGH4	LMON_2231	Ribonucleoside-diphosphate reductase GN=LMON_2231	-0.969238	0.54899	-2.50745	-0.533022	-1.6906	-0.398446
A0A3Q0NGH3	LMON_2232	YxeA family protein GN=LMON_2232	17.4386	-0.594959	18.7565	3.69541	0	-0.0711142
A0A3Q0NGL3	LMON_2234	CsbD-like domain-containing protein GN=LMON_2234	1.81597	-1.80159	0.68431	-1.97393	0.647029	-2.34861
A0A3Q0NGI1	LMON_2242	Cyclic nucleotide-binding protein GN=LMON_2242	-0.457202	-0.0669529	-2.18692	-0.952084	-1.58682	-0.943236
A0A3Q0NGG8	LMON_2243	Hydroxyacylglutathione hydrolase GN=LMON_2243	-0.930996	0.589146	-1.62615	0.0605382	-0.663212	0.384425
A0A3Q0NGM0	LMON_2244	Lactoylglutathione lyase GN=LMON_2244	1.22022	1.25722	-0.759513	0.404259	0.638835	0.778288
A0A3Q0NGM9	LMON_2249	Sigma-54 dependent transcriptional regulator GN=LMON_2249	0.69494	1.61268	-0.308941	0.711327	1.53083	-0.203658
A0A3Q0NGJ3	LMON_2251	3-oxoacyl-[acyl-carrier protein] reductase GN=LMON_2251	0.259696	-0.852208	-0.0327071	-0.130916	1.54885	-0.115956
A0A3Q0NGR4	LMON_2258	Heme transporter analogous to IsdDEF, ATP-binding protein GN=LMON_2258	-21.0918	-2.1263	-3.1644	-20.0259	-1.04039	-0.170115
A0A3Q0NGK1	LMON_2261	Cell surface protein IsdA, transfers heme from hemoglobin to apo-IsdC GN=LMON_2261	19.8694	20.3809	19.2817	19.6885	20.8736	16.3398
A0A3Q0NGJ5	LMON_2262	NPQTN cell wall anchored protein IsdC GN=LMON_2262	1.42863	20.7214	-0.47704	18.619	0.308106	18.8721
A0A3Q0NGN4	LMON_2264	Oligoendopeptidase F GN=LMON_2264	0.342851	0.404063	-1.5849	-1.50831	-0.118314	-0.390484
A0A3Q0NGS5	LMON_2268	Oligopeptide transport ATP-binding protein OppF (TC 3.A.1.5.1) GN=LMON_2268	-1.17637	0.419469	-2.53072	-0.605955	-1.57108	-0.121103
A0A3Q0NGQ2	LMON_2269	Oligopeptide transport ATP-binding protein OppD (TC 3.A.1.5.1) GN=LMON_2269	-1.7885	-0.389704	-4.56641	-1.57436	-2.46416	-1.21423
A0A3Q0NGM2	LMON_2270	Oligopeptide transport system permease protein OppC (TC 3.A.1.5.1) GN=LMON_2270	-2.22905	0.958964	-5.09268	-0.443991	-2.78588	-0.221779
A0A3Q0NGK8	LMON_2271	Oligopeptide transport system permease protein OppB (TC 3.A.1.5.1) GN=LMON_2271	-0.927597	-0.997448	-4.12887	-1.28076	-1.55775	-0.630982
A0A3Q0NGK5	LMON_2272	Oligopeptide ABC transporter, periplasmic oligopeptide-binding protein OppA (TC 3.A.1.5.1) GN=LMON_2272	-0.728971	0.5058	-3.49798	-1.42053	-1.62773	-0.80194
A0A3Q0NGM4	LMON_2275	Organic hydroperoxide resistance protein GN=LMON_2275	0.441699	1.17177	-1.85282	-1.27254	0.616082	-0.191907
A0A3Q0NGN6	LMON_2277	3-oxoacyl-[acyl-carrier-protein] synthase 2 GN=LMON_2277	-1.05508	0.955211	-2.91914	-0.177161	-1.26245	0.461182
A0A3Q0NGQ1	LMON_2284	Hydrolase, haloacid dehalogenase-like family GN=LMON_2284	-1.11536	0.909248	-1.69356	0.860497	-0.583771	0.420567
A0A3Q0NGN3	LMON_2285	Acetyltransferase, GNAT family GN=LMON_2285	-2.39519	0.239549	-6.41108	-4.08182	-4.27334	-2.0599
A0A3Q0NGR8	LMON_2289	Uncharacterized protein, homolog of B.subtilis yhgC GN=LMON_2289	-0.290759	-0.105683	-1.87609	-0.697928	0.483716	-0.142648
A0A3Q0NGP4	LMON_2290	ABC transporter, permease protein EscB GN=LMON_2290	-1.03269	0.635111	-3.12503	-0.187225	-1.00437	0.706518
A0A3Q0NGN0	LMON_2291	ABC transporter, ATP-binding protein EcsA GN=LMON_2291	0.568399	1.74374	-0.653846	0.577674	-0.151589	0.475399
A0A3Q0NGN2	LMON_2292	Histidine triad (HIT) nucleotide-binding protein, similarity with At5g48545 and yeast YDL125C (HNT1) GN=LMON_2292	0.0396128	0.759384	-1.67972	-0.920965	-0.87483	-0.180655
A0A3Q0NGL2	LMON_2293	YtxH domain-containing protein GN=LMON_2293	0.555756	1.68769	-3.08336	-1.16774	-0.0495829	-2.31211
A0A3Q0NGS7	LMON_2299	UPF0342 protein LMON_2299 GN=LMON_2299	-0.540303	-0.536434	-1.75024	-1.22993	-0.383959	-0.523008
A0A3Q0NGQ4	LMON_2300	DUF445 family protein GN=LMON_2300	-1.33154	-0.0900725	-2.98958	-0.643156	-2.36448	-1.2017
A0A3Q0NGQ3	LMON_2305	Multimodular transpeptidase-transglycosylase GN=LMON_2305	-0.966646	0.49044	-0.954514	0.140957	-0.650791	-18.0658
A0A3Q0NHQ8	LMON_2306	Arsenate reductase GN=LMON_2306	0.888469	0.4336	-1.60681	-0.279072	0.711723	-0.196684
A0A3Q0NGW4	LMON_2308	Hemolysins and related proteins containing CBS domains GN=LMON_2308	-2.53614	0.216967	-4.11987	-1.4763	-2.64563	-0.365259
A0A3Q0NGX4	LMON_2318	Methylated-DNA--protein-cysteine methyltransferase GN=LMON_2318	0	0	0	0	0	0
A0A3Q0NGS1	LMON_2320	Pseudouridine synthase GN=LMON_2320	-0.945373	1.68926	-4.3311	-0.991296	-3.73737	-1.21529
A0A3Q0NGP1	LMON_2323	Oxidoreductase of aldo/keto reductase family, subgroup 2 GN=LMON_2323	1.96966	-0.194133	-0.893786	-1.92117	0.797842	0.0963405
A0A3Q0NGT7	LMON_2324	Phosphate transport regulator (Distant homolog of PhoU) GN=LMON_2324	-1.36372	1.39384	-2.95	-0.138023	-1.65911	0.607885
A0A3Q0NGU3	LMON_2327	Amino acid ABC transporter, ATP-binding protein GN=LMON_2327	-2.00862	-0.152314	-4.07559	-1.0847	-3.20196	-1.69649
A0A3Q0NGY2	LMON_2328	Aminotransferase GN=LMON_2328	-1.87235	0.418204	-3.78414	-1.08813	-4.17607	-1.29495
A0A3Q0NGS0	LMON_2332	ThiJ/PfpI family protein GN=LMON_2332	0.640988	-0.249566	-1.44154	-2.42427	-0.966856	-1.95661
A0A3Q0NGP8	LMON_2333	Ribulose-phosphate 3-epimerase family protein GN=LMON_2333	0.612738	1.24566	-3.59129	-3.18796	-1.78135	-3.55565
A0A3Q0NGV3	LMON_2337	Hydrolase of the alpha/beta superfamily GN=LMON_2337	16.4408	-1.08226	15.5177	-17.3616	0	-0.783718
A0A3Q0NGZ5	LMON_2338	FIG002540: Haloacid dehalogenase-like hydrolase GN=LMON_2338	1.7012	4.00809	-2.94345	2.16436	2.22888	-0.746432
A0A3Q0NGS9	LMON_2341	Fumarylacetoacetate hydrolase family protein GN=LMON_2341	0.0913397	0.547401	-1.6349	0.782008	-1.69921	0.0442691
A0A3Q0NGX3	LMON_2349	Transcriptional repressor of the fructose operon, DeoR family GN=LMON_2349	-1.72955	0.409671	-3.59935	0.129843	-2.21379	0.361145
A0A3Q0NGR9	LMON_2353	Pseudouridine kinase GN=LMON_2353	-1.6558	-0.544851	-5.45922	-3.07616	-3.31868	-2.77242
A0A3Q0NGW2	LMON_2365	Na+/H+ antiporter GN=LMON_2365	-2.24053	0.745318	-20.461	-17.2249	-3.63141	-0.299785
A0A3Q0NHW9	LMON_2366	Exoenzymes regulatory protein AepA GN=LMON_2366	-0.790526	0.00809014	-2.17033	0.252067	-1.66517	0.316692
A0A3Q0NGV8	LMON_2371	Glucosamine-6-phosphate deaminase GN=LMON_2371	-0.791583	0.236887	-1.89681	-0.285264	-1.1292	-0.315399
A0A3Q0NGY3	LMON_2374	Rrf2 family transcriptional regulator GN=LMON_2374	16.3467	0.494188	16.16	1.41952	17.956	0.800726
A0A3Q0NGX2	LMON_2375	Glutamate/gamma-aminobutyrate antiporter GN=LMON_2375	0.633209	0.576612	0.327308	0.788724	0.628951	0.849814
A0A3Q0NHY0	LMON_2376	Glutamate decarboxylase GN=LMON_2376	1.99095	1.10381	0.754762	0.249229	1.56933	0.754546
A0A3Q0NH18	LMON_2377	Listeria RofA-like transcriptional regulator GN=LMON_2377	-1.31549	0.244985	-3.85372	-1.19528	-2.50741	-0.856304
A0A3Q0NH36	LMON_2378	Transcriptional regulator of rhamnose utilization, DeoR family GN=LMON_2378	20.38	18.9195	21.3267	18.3481	18.8663	0
A0A3Q0NGX6	LMON_2380	MutT/nudix family protein GN=LMON_2380	-2.42656	-1.58174	-5.76222	-3.00634	-4.83649	-2.93431
A0A3Q0NGW7	LMON_2381	SSU ribosomal protein S1p GN=LMON_2381	-0.605972	0.924176	-1.45804	-0.352848	-0.325822	0.547381
A0A3Q0NGW8	LMON_2382	Aspartate aminotransferase @ Biosynthetic Aromatic amino acid aminotransferase beta GN=LMON_2382	-0.0896003	0.97542	-2.31204	-0.815723	-0.870052	-1.08839
A0A3Q0NGU7	LMON_2383	ABC transporter, permease protein GN=LMON_2383	-0.933718	0.372041	-2.56912	-1.2723	-1.46112	-0.769159
A0A3Q0NGZ0	LMON_2384	ABC transporter ATP-binding protein YvcR GN=LMON_2384	-0.152984	1.40641	-1.03031	0.474251	0.113278	1.04975
A0A3Q0NGY0	LMON_2385	PTS system, cellobiose-specific IIB component GN=LMON_2385	-0.59439	0.123872	-3.23339	-2.32683	-2.0149	-1.34233
A0A3Q0NH43	LMON_2388	Peptidyl-prolyl cis-trans isomerase GN=LMON_2388	-0.415356	1.81178	-1.34422	1.16071	0.287733	2.0498
A0A3Q0NH37	LMON_2397	Thioesterase family protein GN=LMON_2397	-1.89507	-0.844951	-1.72894	-1.51196	-2.07195	-2.56546
A0A3Q0NH55	LMON_2398	Membrane protein GN=LMON_2398	1.3118	2.21747	1.53614	2.44801	4.18489	3.01578
A0A3Q0NGY5	LMON_2401	NADH dehydrogenase GN=LMON_2401	-1.37074	-0.827457	-2.34236	-0.967744	-0.50398	-0.0527649
A0A3Q0NGY8	LMON_2402	Ferredoxin--NADP reductase GN=LMON_2402	0.0183582	2.01133	-3.23159	-0.879213	-1.63525	-0.167021
A0A3Q0NGW9	LMON_2403	Oxidoreductase ylbE GN=LMON_2403	2.77486	1.70169	1.85269	1.31422	2.67508	1.41171
A0A3Q0NH01	LMON_2405	YuzD-like protein GN=LMON_2405	19.8028	3.24045	15.9664	0.145023	19.8408	2.38021
A0A3Q0NH00	LMON_2412	Acid sugar phosphatase GN=LMON_2412	-3.28411	-0.223902	-5.81504	-2.58701	-2.92504	-1.86672
A0A3Q0NGX8	LMON_2413	Hypothetical DUF1027 domain protein GN=LMON_2413	-0.62634	1.38589	-1.61079	0.279559	-0.223474	0.792043
A0A3Q0NH16	LMON_2414	5'-nucleotidase family protein in cluster with NagD-like phosphatase GN=LMON_2414	-0.535523	-0.195091	-3.25012	-1.99154	-1.43416	-2.01288
A0A3Q0NH58	LMON_2417	COG1801: Uncharacterized conserved protein GN=LMON_2417	0.725547	1.26121	-0.912241	-1.10661	-0.0453869	-0.0704019
A0A3Q0NH13	LMON_2422	Iron-sulfur cluster assembly protein SufB GN=LMON_2422	-0.27244	0.783675	-1.93274	-0.422524	-0.880501	0.341517
A0A3Q0NGZ2	LMON_2423	Iron-sulfur cluster assembly scaffold protein for SUF system, SufE2 GN=LMON_2423	1.01806	1.34954	-1.13544	-1.01714	-0.336576	-0.301076
A0A3Q0NH24	LMON_2424	cysteine desulfurase GN=LMON_2424	0.202119	0.422723	-0.829287	-1.16033	-0.151364	0.986758
A0A3Q0NH25	LMON_2425	Iron-sulfur cluster assembly protein SufD GN=LMON_2425	-1.76387	0.340568	-3.60938	-0.98363	-2.06283	-0.445634
A0A3Q0NI26	LMON_2426	Iron-sulfur cluster assembly ATPase protein SufC GN=LMON_2426	-0.104473	0.589562	-1.88578	-0.632632	-1.07128	-0.428903
A0A3Q0NH85	LMON_2428	Lipoprotein GN=LMON_2428	0.096504	-0.409196	-0.717926	-0.412532	-0.705669	-0.496677
A0A3Q0NH31	LMON_2430	Methionine ABC transporter ATP-binding protein GN=LMON_2430	-0.0614662	0.955621	-1.53629	-0.153703	-0.331615	0.465443
A0A3Q0NH19	LMON_2432	histidine kinase GN=LMON_2432	-1.42631	0.616787	-4.45655	-2.98042	-3.18522	-1.99123
A0A3Q0NH03	LMON_2433	Phosphate regulon transcriptional regulatory protein PhoB (SphR) GN=LMON_2433	0	15.8035	17.6549	17.6798	18.7979	18.7631
A0A3Q0NH35	LMON_2435	Thioredoxin domain-containing protein GN=LMON_2435	0.415874	0.675944	-16.8237	-0.477613	-0.868936	-16.1946
A0A3Q0NH80	LMON_2437	Arsenate reductase GN=LMON_2437	0.567173	1.96451	-1.07974	1.66097	1.15669	2.18345
A0A3Q0NH29	LMON_2442	Ferrichrome-binding periplasmic protein (TC 3.A.1.14.3) GN=LMON_2442	-1.41464	1.14748	-4.78961	-2.83157	-2.34122	-1.8914
A0A3Q0NH11	LMON_2443	Uncharacterized protein GN=LMON_2443	1.29326	2.6842	-2.159	2.27836	0.0494115	1.64094
A0A3Q0NH46	LMON_2444	Putative esterase GN=LMON_2444	-0.535273	1.62223	-1.13915	0.332819	-0.711456	0.671602
A0A3Q0NH44	LMON_2445	Glutamate decarboxylase GN=LMON_2445	0.13045	0.591419	-1.47638	-0.778802	-1.82858	-0.372048
A0A3Q0NHA2	LMON_2448	VOC domain-containing protein GN=LMON_2448	-0.684411	0.694403	-2.33067	-0.480904	0.346766	1.2969
A0A3Q0NH51	LMON_2455	Alpha-glucosidase GN=LMON_2455	0.874727	-0.151256	-2.59462	-1.64144	0.189057	0.293691
A0A3Q0NH39	LMON_2461	Carboxylesterase GN=LMON_2461	-1.19095	-0.0808864	-2.5833	-1.15314	-2.52157	-1.25046
A0A3Q0NH28	LMON_2463	Carboxylesterase GN=LMON_2463	-2.22313	0.715716	-5.36497	-3.18894	-2.47811	-2.03489
A0A3Q0NH49	LMON_2471	Transcriptional regulator, putative GN=LMON_2471	-1.07471	0.596066	-2.77676	-0.467385	-1.18727	0.475195
A0A3Q0NH42	LMON_2473	Dipeptidase GN=LMON_2473	-1.24071	-0.164379	-3.28159	-1.82033	-1.65309	-1.17977
A0A3Q0NH72	LMON_2474	SSD domain-containing protein GN=LMON_2474	18.2813	-18.2563	18.1933	-0.170573	0	-18.2563
A0A3Q0NH69	LMON_2482	NADH:flavin oxidoreductase GN=LMON_2482	0.199945	0.330225	-1.23804	-0.841607	-0.116003	-0.368836
A0A3Q0NH53	LMON_2483	NADH:flavin oxidoreductase GN=LMON_2483	0.398545	0.300363	-0.30425	-0.651005	0.32984	-1.40816
A0A3Q0NH81	LMON_2485	Gluconeogenesis factor GN=LMON_2485	-1.93672	-0.391032	-3.33487	-1.21122	-1.41038	-0.351302
A0A3Q0NI89	LMON_2486	FIG000506: Predicted P-loop-containing kinase GN=LMON_2486	-0.0362143	0.202273	-1.52574	-0.135055	0.521813	0.424714
A0A3Q0NHE1	LMON_2487	Phosphomannomutase GN=LMON_2487	-1.10055	0.311355	-2.83194	-1.04962	-1.86612	-0.559727
A0A3Q0NHF4	LMON_2498	PspC domain-containing protein GN=LMON_2498	-1.06091	0.229553	-2.98175	-1.90023	-3.50161	-1.76892
A0A3Q0NHC6	LMON_2499	Putative adhesin domain-containing protein GN=LMON_2499	-0.245227	1.48361	-1.40801	0.280414	-0.134233	0.408949
A0A3Q0NH73	LMON_2503	Nucleotidase YfbR, HD superfamily GN=LMON_2503	1.21782	0.660927	0.0992384	0.310979	1.23291	0.547552
A0A3Q0NHA1	LMON_2505	Transcriptional regulator, ArsR family GN=LMON_2505	18.219	2.21501	16.8308	2.62733	19.7785	2.95687
A0A3Q0NIA9	LMON_2506	Phosphate-specific transport system accessory protein PhoU GN=LMON_2506	2.0101	1.68504	-0.832434	0.46036	1.20286	0.570354
A0A3Q0NHA5	LMON_2514	Cell division topological determinant MinJ GN=LMON_2514	0.183736	-0.259378	-5.38429	-2.34969	-2.79009	-2.27188
A0A3Q0NHB0	LMON_2515	Cardiolipin synthase GN=LMON_2515	-0.636639	1.37313	-2.17103	0.0367928	-0.242173	-0.503246
A0A3Q0NIC3	LMON_2516	Peptidoglycan lytic protein P45 GN=LMON_2516	1.43125	0.93008	-1.14592	-0.604246	0.676406	-0.654943
A0A3Q0NIE0	LMON_2526	FIG005590: DegV family protein GN=LMON_2526	-2.52328	1.07403	-3.59202	-1.9128	#NUM!	0.0280427
A0A3Q0NHH9	LMON_2527	Transcriptional regulator DegU, LuxR family GN=LMON_2527	-0.534528	0.0474178	-2.92515	-1.61694	-1.39297	-1.13188
A0A3Q0NHD8	LMON_2530	Cell envelope-associated transcriptional attenuator LytR-CpsA-Psr, subfamily F2 (As in PMID19099556) GN=LMON_2530	-2.49886	-0.122555	-4.95897	-4.15244	-3.54418	-2.22103
A0A3Q0NHA3	LMON_2533	N-acetylglucosaminyldiphosphoundecaprenol N-acetyl-beta-D-mannosaminyltransferase GN=LMON_2533	-0.784247	0.726511	-18.9399	-17.7342	-2.55297	-1.98399
A0A3Q0NHC5	LMON_2534	Cell wall-binding protein GN=LMON_2534	0.682298	5.13595	-1.71724	1.68145	-0.30597	0.142715
A0A3Q0NHF6	LMON_2551	UDP-N-acetylglucosamine 2-epimerase GN=LMON_2551	-0.700657	1.06034	-3.21789	-1.17655	-1.9673	-0.621563
A0A3Q0NHD7	LMON_2555	Threonylcarbamoyl-AMP synthase GN=LMON_2555	-0.41187	1.34025	-3.22707	-0.312173	-1.89898	-0.457863
A0A3Q0NHE7	LMON_2565	Dolichol-phosphate mannosyltransferase MtrA GN=LMON_2565	-1.10751	0.747315	-2.78456	-0.845491	-2.09962	-0.62805
A0A3Q0NHL5	LMON_2569	Glycosyltransferase LafB, responsible for the formation of Gal-Glc-DAG GN=LMON_2569	-0.482847	0.606977	-2.34355	-16.7077	-0.412741	0.999455
A0A3Q0NHJ5	LMON_2570	Glycosyltransferase LafA, responsible for the formation of Glc-DAG GN=LMON_2570	-1.32214	0.271897	-4.2728	-1.16005	-0.251217	1.11431
A0A3Q0NHD5	LMON_2572	Transcription regulator [contains diacylglycerol kinase catalytic domain] GN=LMON_2572	-0.144313	0.258051	-17.4209	-15.5483	-0.73366	1.69474
A0A3Q0NHM0	LMON_2579	Tautomerase GN=LMON_2579	-1.42826	-0.701808	-0.079208	1.80371	1.96932	1.77616
A0A3Q0NHK5	LMON_2580	DNTP triphosphohydrolase, putative GN=LMON_2580	-0.262457	2.17367	-1.91932	0.296829	-1.17477	-0.551432
A0A3Q0NHF3	LMON_2584	Oligopeptide ABC transporter, periplasmic oligopeptide-binding protein OppA (TC 3.A.1.5.1) GN=LMON_2584	-2.23907	-1.71596	-3.59243	-2.46683	-3.84403	-4.40892
A0A3Q0NIQ7	LMON_2587	Dihydrofolate reductase GN=LMON_2587	0.967568	0.707344	-0.763298	0.0892567	0.311996	-0.0142064
A0A3Q0NHN9	LMON_2588	Zinc-type alcohol dehydrogenase-like protein GN=LMON_2588	0.567712	0.881857	-0.781883	-0.824355	-0.287283	-0.509728
A0A3Q0NHN3	LMON_2589	Phage protein GN=LMON_2589	-0.0498187	0.34156	-1.45617	-0.497244	-0.263552	-0.0664775
A0A3Q0NHL4	LMON_2590	Cobalt-zinc-cadmium resistance protein CzcD GN=LMON_2590	-1.51294	-0.560589	-2.39431	-1.51563	-0.251207	-1.66852
A0A3Q0NHF5	LMON_2592	Cof-like hydrolase, HAD-superfamily, subfamily IIB GN=LMON_2592	-0.859242	0.363788	-2.76587	-0.356593	-1.27073	0.423538
A0A3Q0NIT0	LMON_2598	histidine kinase GN=LMON_2598	-1.42838	-0.594388	-20.4351	-19.9054	-1.65147	-19.9054
A0A3Q0NHP9	LMON_2599	Two-component response regulator colocalized with HrtAB transporter GN=LMON_2599	-0.879945	-1.18414	-3.38872	-2.83825	-2.34925	-2.32589
A0A3Q0NHJ7	LMON_2607	N-acetylmuramoyl-L-alanine amidase, family 4 GN=LMON_2607	0	0	17.1291	17.8831	18.1693	15.8255
A0A3Q0NIV2	LMON_2608	Oxidoreductase, aldo/keto reductase family GN=LMON_2608	0.104074	0.818591	-1.48288	-0.155484	-0.217486	0.556496
A0A3Q0NHQ6	LMON_2609	Transcriptional regulator, MerR family GN=LMON_2609	17.2826	-1.40714	16.2293	-0.955693	16.1395	-1.73388
A0A3Q0NHN8	LMON_2621	Energy-coupling factor transporter ATP-binding protein EcfA2 GN=LMON_2621	-0.625336	0.309349	-2.41745	-1.57323	-1.68783	-1.14329
A0A3Q0NHN1	LMON_2622	ATPase component of general energizing module of ECF transporters GN=LMON_2622	-0.607262	1.16892	-2.71386	-0.574859	-1.07235	0.265301
A0A3Q0NHN7	LMON_2658	Prenyltransferase, contains 1,4-dihydroxy-2-naphthoate octaprenyltransferase domain GN=LMON_2658	0	0	18.0448	16.788	17.6529	17.0872
A0A3Q0NJ63	LMON_2659	FAD:protein FMN transferase GN=LMON_2659	-0.143017	0.2967	-2.69115	-1.62317	-1.05208	-1.6813
A0A3Q0NHV6	LMON_2660	Pheromone lipoprotein, related to Cad GN=LMON_2660	-1.37141	-0.228847	-2.73883	-1.36248	-0.912548	-0.579851
A0A3Q0NHV7	LMON_2661	Pyridine nucleotide-disulfide oxidoreductase family protein GN=LMON_2661	-1.07901	1.10175	-3.00951	-0.504197	-1.35606	0.421679
A0A3Q0NHM3	LMON_2664	Heptaprenyl diphosphate synthase component II GN=LMON_2664	-1.55585	-0.57135	-3.51737	-2.01235	-3.28192	-1.31209
A0A3Q0NHP1	LMON_2666	DUF4003 domain-containing protein GN=LMON_2666	-0.158737	0.0758995	-2.3405	-1.32306	-1.17428	-0.813294
A0A3Q0NJA3	LMON_2680	Deoxyguanosinetriphosphate triphosphohydrolase-like protein GN=LMON_2680	-0.193808	0.631787	-2.12973	-0.308566	-0.38146	0.224536
A0A3Q0NHX1	LMON_2681	Histone acetyltransferase HPA2 and related acetyltransferases GN=LMON_2681	-0.485048	1.8916	-2.59616	0.168808	-2.2154	-0.391362
A0A3Q0NHU4	LMON_2683	Transketolase GN=LMON_2683	-1.65535	0.525099	-2.55641	-0.192216	-2.94973	-1.0038
A0A3Q0NHT5	LMON_2686	Galactitol-1-phosphate 5-dehydrogenase GN=LMON_2686	0.453925	0.598925	-1.54025	-0.998476	0.347769	1.43198
A0A3Q0NHR0	LMON_2687	Galactitol-1-phosphate 5-dehydrogenase GN=LMON_2687	0.761872	0	-0.486514	18.4957	0.496544	17.3591
A0A3Q0NHS3	LMON_2688	PTS system, galactitol-specific IIC component GN=LMON_2688	17.5338	-0.686775	20.6994	2.67886	20.2619	1.62167
A0A3Q0NHR3	LMON_2689	PTS system, galactitol-specific IIB component GN=LMON_2689	18.701	19.1145	17.3342	18.2239	18.5524	16.5026
A0A3Q0NJC7	LMON_2690	PTS system, galactitol-specific IIA component GN=LMON_2690	-1.79056	1.53681	0.601168	2.82008	0.58444	3.15196
A0A3Q0NHY8	LMON_2692	Membrane protein GN=LMON_2692	1.09953	1.76895	-0.518062	0.801402	0.501666	1.00935
A0A3Q0NHV3	LMON_2693	MmcQ/YjbR family DNA-binding protein GN=LMON_2693	0	1.22817	0	-16.2536	0	-16.2536
A0A3Q0NHU9	LMON_2694	VOC domain-containing protein GN=LMON_2694	1.60197	0.202579	-0.633589	-1.83151	-0.55419	-1.21741
A0A3Q0NHU3	LMON_2696	Universal stress protein family GN=LMON_2696	0.70427	0.020866	0.199287	0.407109	0.0388237	-0.955978
A0A3Q0NHS1	LMON_2697	Ribose 5-phosphate isomerase B GN=LMON_2697	1.92497	2.58738	-0.0369906	1.24782	1.78839	2.08688
A0A3Q0NJE9	LMON_2700	Hydrolase, alpha/beta fold family GN=LMON_2700	-2.16759	-17.1764	-1.7716	-0.559283	-1.70385	0.27309
A0A3Q0NHV4	LMON_2706	PTS system, cellobiose-specific IIB component GN=LMON_2706	-1.08658	0.820377	-3.84661	-1.2618	-2.12612	-0.792385
A0A3Q0NHU2	LMON_2708	PTS system, beta-glucoside-specific IIA component PTS system, cellobiose-specific IIA component GN=LMON_2708	-0.51497	-1.2334	-2.4653	-2.32024	-1.19472	-1.83616
A0A3Q0NHX3	LMON_2713	Transcriptional regulator, TetR family GN=LMON_2713	-0.649556	1.5173	-6.22162	-0.74942	-1.75362	-0.780026
A0A3Q0NHX2	LMON_2714	Peptidoglycan hydrolase GN=LMON_2714	-3.0696	-2.45236	-2.61081	-1.2882	-2.45065	-1.64048
A0A3Q0NHS9	LMON_2715	Protein from nitrogen regulatory protein P-II (GLNB) family, ortholog YAAQ B. subtilis GN=LMON_2715	1.52624	1.1789	1.11218	1.62712	2.75853	1.95628
A0A3Q0NHU1	LMON_2717	Arginine decarboxylase / Lysine decarboxylase GN=LMON_2717	-0.452378	-0.505987	-1.18507	-1.94287	-1.24953	-1.69238
A0A3Q0NHV1	LMON_2718	Phosphoenolpyruvate-dihydroxyacetone phosphotransferase, dihydroxyacetone binding subunit DhaK GN=LMON_2718	1.60204	3.26608	2.01676	2.76872	2.92215	2.79236
A0A3Q0NHU0	LMON_2719	Phosphoenolpyruvate-dihydroxyacetone phosphotransferase, ADP-binding subunit DhaL GN=LMON_2719	1.29607	0.298044	0.578317	0.0911669	1.86454	0.576129
A0A3Q0NJJ5	LMON_2720	phosphoenolpyruvate--glycerone phosphotransferase GN=LMON_2720	1.51194	0.960743	0.482504	-0.0591012	1.54284	0.62414
A0A3Q0NHY1	LMON_2723	Oxidoreductase of aldo/keto reductase family, subgroup 1 GN=LMON_2723	-0.308628	0.161423	-1.96667	-0.483903	-0.844975	-0.0247936
A0A3Q0NHY2	LMON_2724	DUF2508 family protein GN=LMON_2724	-17.4286	-16.1144	0.286855	1.83242	0.94483	1.7662
A0A3Q0NHX6	LMON_2726	Nucleoid-associated protein LMON_2726 GN=LMON_2726	-0.673059	0.156023	-2.69094	-0.181378	-0.643885	0.38622
A0A3Q0NHW2	LMON_2728	DUF3284 domain-containing protein GN=LMON_2728	0.43623	1.67674	0.582293	1.35442	1.34736	1.13607
A0A3Q0NJL6	LMON_2730	Uncharacterized protein GN=LMON_2730	-0.40041	0.535349	-0.699185	1.08694	1.26057	1.47195
A0A3Q0NHZ2	LMON_2733	Secreted protein GN=LMON_2733	-0.358086	-0.477288	-19.0581	-18.5075	-0.125567	-18.5075
A0A3Q0NHY5	LMON_2736	Peptidoglycan bound protein (LPXTG motif) Lmo2714 homolog GN=LMON_2736	0.400456	1.28468	-2.09771	-1.56107	-1.06639	-1.17859
A0A3Q0NI40	LMON_2742	Acyl-coenzyme A synthetases/AMP-(Fatty) acid ligases, YtcI homolog GN=LMON_2742	-0.181627	0.145087	-2.29297	-0.851212	-0.064552	0.0220412
A0A3Q0NHV5	LMON_2745	Acetyltransferase, GNAT family GN=LMON_2745	-0.721071	0	0.63583	17.6598	0.192072	19.0598
A0A3Q0NHZ5	LMON_2746	PhnB protein putative DNA binding 3-demethylubiquinone-9 3-methyltransferase domain protein GN=LMON_2746	0.92942	0.60106	0.14104	-0.294	0.898	0.270534
A0A3Q0NI39	LMON_2751	Transcriptional regulator GN=LMON_2751	-0.808381	-0.0843432	-2.44257	-0.760343	-1.86361	-0.499164
A0A3Q0NHX8	LMON_2759	Bacillus subtilis catabolite repression transcription factor CcpB GN=LMON_2759	-1.06598	-0.538488	-19.6874	-3.36665	-3.04714	-18.4178
A0A3Q0NHZ4	LMON_2767	Lipid A export ATP-binding/permease protein MsbA GN=LMON_2767	17.4972	17.3878	16.6298	16.9106	0	16.172
A0A3Q0NJU8	LMON_2770	General stress protein 26 GN=LMON_2770	2.71821	0.501723	1.96174	-0.71035	1.83475	-0.659021
A0A3Q0NI28	LMON_2774	Lipid A export ATP-binding/permease protein MsbA GN=LMON_2774	-2.42393	0.83131	-4.72261	-18.511	-3.67078	-1.2975
A0A3Q0NI31	LMON_2776	serine-type D-Ala-D-Ala carboxypeptidase GN=LMON_2776	-1.52834	-0.0951959	-3.49638	-1.60174	-1.87569	-1.53175
A0A3Q0NI66	LMON_2781	COG2110, Macro domain, possibly ADP-ribose binding module GN=LMON_2781	0.419268	0.452126	-1.60885	-0.581643	-0.603026	0.273169
A0A3Q0NI07	LMON_2790	DUF1129 family protein GN=LMON_2790	-1.16005	2.43943	-3.69985	0.640421	-1.97073	1.16444
A0A3Q0NI33	LMON_2809	DUF951 domain-containing protein GN=LMON_2809	-0.0324062	0.904716	-1.43043	-0.044208	-0.554538	0.797706
A0A3Q0NI94	LMON_2812	DNA-binding protein GN=LMON_2812	1.19538	1.00686	-0.623577	-0.596022	0.609191	0.158268
A0A3Q0NI37	LMON_2818	Hydrolase, haloacid dehalogenase-like family GN=LMON_2818	16.7217	0.661482	18.2084	3.0436	18.8998	0.36658
A0A3Q0NI82	LMON_2834	Oxidoreductase, short-chain dehydrogenase/reductase family GN=LMON_2834	0	0	16.7256	16.6054	18.1489	17.9126
A0A3Q0NID5	LMON_2842	DUF1015 domain-containing protein GN=LMON_2842	-0.0334437	0.999163	-1.92138	-0.0383762	0.0693294	0.63304
A0A3Q0NIG6	LMON_2843	D-3-phosphoglycerate dehydrogenase GN=LMON_2843	-0.59674	0.207079	-1.83781	-0.490011	-0.919326	-1.084
A0A3Q0NIA2	LMON_2847	Uncharacterized protein GN=LMON_2847	-17.5729	0	-17.5729	17.6695	0.303925	0
A0A3Q0NI62	LMON_2848	Nitroreductase family protein GN=LMON_2848	-0.520266	1.04692	-1.4677	0.164281	-1.00413	0.0739563
A0A3Q0NI61	LMON_2850	Beta-phosphoglucomutase GN=LMON_2850	-0.646161	16.2379	-2.09895	16.3836	-0.249454	17.4441
A0A3Q0NIG5	LMON_2862	Spermidine N1-acetyltransferase GN=LMON_2862	-16.8763	0.748791	-1.95494	-15.8103	-16.8763	0.183016
A0A3Q0NH30	ltrC	Low temperature requirement C protein GN=ltrC	-1.00117	0.163792	0.0197109	1.8237	-0.0277695	0.755997
A0A3Q0NE24	luxS	S-ribosylhomocysteine lyase GN=luxS	-1.21866	-1.68856	-4.50458	-1.95681	-3.50173	-2.96086
A0A3Q0NFW7	lysA	Diaminopimelate decarboxylase GN=lysA	-1.48242	-0.236658	-2.53119	-1.22514	-1.52925	-0.492009
A0A3Q0NAW7	lysS	Lysine--tRNA ligase GN=lysS	-1.14134	0.386734	-2.46437	-0.508372	-1.18843	-0.0681898
A0A3Q0NFI0	map	Methionine aminopeptidase GN=map	-0.909698	0.817346	-2.60501	-0.328066	-1.14103	0.11687
A0A3Q0NHI9	mbl	Cell shape-determining protein MreB GN=mbl	-1.45055	0.290655	-3.32605	-0.989149	-2.23124	-0.537517
A0A3Q0NAY7	mcsB	Protein-arginine kinase GN=mcsB	1.44346	-0.83904	1.65097	0.257819	2.51665	0.167826
A0A3Q0NHK8	mecA	Adapter protein MecA GN=mecA	-19.4198	17.4226	-3.14923	15.8774	-1.09659	18.03
A0A3Q0NF83	menA	1,4-dihydroxy-2-naphthoate octaprenyltransferase GN=menA	-0.368235	1.75707	-1.51122	-0.0617604	-0.252691	-1.05717
A0A3Q0NF58	menB	1,4-dihydroxy-2-naphthoyl-CoA synthase GN=menB	-0.217473	0.0232978	-1.08184	-0.331314	0.38704	0.21076
A0A3Q0NF82	menD	2-succinyl-5-enolpyruvyl-6-hydroxy-3-cyclohexene-1-carboxylate synthase GN=menD	0.309344	0.514152	-0.907085	-0.298028	0.00635194	0.116044
A0A3Q0NFA0	menE	2-succinylbenzoate--CoA ligase GN=menE	-0.675532	-2.05739	-19.3854	-2.06385	-0.784194	-0.64303
A0A3Q0NF77	menF	isochorismate synthase GN=menF	-0.120983	0.372027	-1.85216	-0.60845	-0.442648	0.0592818
A0A3Q0NF76	metE	5-methyltetrahydropteroyltriglutamate--homocysteine methyltransferase GN=metE	-0.398263	0.260295	-2.65065	-17.5521	-2.07681	-1.64299
A0A3Q0NF25	metK	S-adenosylmethionine synthase GN=metK	-0.815906	1.19704	-2.59011	-0.674435	-1.9116	-0.336396
A0A3Q0NAS7	metS	Methionine--tRNA ligase GN=metS	-1.08312	0.690076	-2.75569	-0.555459	-1.69643	-0.145436
A0A3Q0NB23	mfd	Transcription-repair-coupling factor GN=mfd	-1.1174	1.33044	-3.11088	-0.90809	-1.4882	-0.587637
A0A3Q0NFU6	mgsA	Methylglyoxal synthase GN=mgsA	16.3468	-0.534161	17.3646	0.0774906	18.2893	-1.16469
A0A3Q0NE37	miaA	tRNA dimethylallyltransferase GN=miaA	-2.40352	15.9222	-3.55999	0	-1.86294	15.9554
A0A3Q0NEU9	minC	Probable septum site-determining protein MinC GN=minC	0.0284706	0.327541	-1.86583	-1.30019	-1.03469	0.479594
A0A3Q0NER6	minD	Septum site-determining protein MinD GN=minD	-0.730633	1.1375	-1.7306	0.0292274	-0.981516	0.655718
A0A3Q0NES4	mltG	Endolytic murein transglycosylase GN=mltG	-0.236255	1.06376	-0.771306	0.678211	-0.271679	0.214446
A0A3Q0NEP6	mnmA	tRNA-specific 2-thiouridylase MnmA GN=mnmA	-1.61119	-0.211254	-2.74555	-1.27497	-1.88931	-2.26393
A0A3Q0NEF0	mntH	Divalent metal cation transporter MntH GN=mntH	1.05684	0.898819	-1.92135	-1.08479	0.11166	-1.04276
A0A3Q0NFT9	mntR	HTH-type transcriptional regulator MntR GN=mntR	-1.05702	0.575303	-1.90215	-0.404564	-0.614699	-1.09982
A0A3Q0NFA2	mprF	Phosphatidylglycerol lysyltransferase GN=mprF	-0.79114	0.962862	-3.08943	-0.502373	-1.62088	0.0867782
A0A3Q0NG53	mraW	Ribosomal RNA small subunit methyltransferase H GN=mraW	-0.538943	0.331107	-3.02495	-1.00605	-1.58033	-0.0841576
A0A3Q0NGA6	mraZ	Transcriptional regulator MraZ GN=mraZ	17.3576	17.4805	16.5096	18.0138	18.3554	18.6361
A0A3Q0NEW9	mreB	Cell shape-determining protein MreB GN=mreB	-1.417	-0.0424788	-3.383	-1.12666	-1.92935	-0.875933
A0A3Q0NEU6	mreC	Cell shape-determining protein MreC GN=mreC	-0.565338	1.80512	-4.3559	-1.51223	-2.28606	-0.110315
A0A3Q0NAZ7	mrnC	Mini-ribonuclease 3 GN=mrnC	-3.03449	-0.130376	-3.56236	-0.22281	-2.57884	0.128356
A0A3Q0NG83	mscL	Large-conductance mechanosensitive channel GN=mscL	0.521881	1.86729	-0.591408	1.29756	1.02847	2.09362
A0A3Q0NFQ3	msrA	Peptide methionine sulfoxide reductase MsrA GN=msrA	-1.40886	0.306753	-5.11598	-2.33251	-2.25195	-1.70684
A0A3Q0NFW3	msrB	Peptide methionine sulfoxide reductase MsrB GN=msrB	-0.11572	0.70736	-2.10521	0.394698	-0.999938	1.05324
A0A3Q0NEM7	mtnN	5'-methylthioadenosine/S-adenosylhomocysteine nucleosidase GN=mtnN	0.163415	1.13341	-1.91752	0.0734664	-0.184498	0.540872
A0A3Q0NHJ4	murA	UDP-N-acetylglucosamine 1-carboxyvinyltransferase GN=murA	-1.29861	-0.158663	-3.663	-1.81624	-0.894867	-0.631847
A0A3Q0NEN4	murB	UDP-N-acetylenolpyruvoylglucosamine reductase GN=murB	-0.998459	1.25242	-2.61488	0.0302111	-1.2095	-0.287338
A0A3Q0NF05	murC	UDP-N-acetylmuramate--L-alanine ligase GN=murC	-0.597259	0.897637	-2.36339	-0.205843	-0.755271	0.498755
A0A3Q0NGB1	murD	UDP-N-acetylmuramoylalanine--D-glutamate ligase GN=murD	-0.641809	0.664039	-2.37737	-0.191198	-1.19216	0.0899821
A0A3Q0NG67	murE	UDP-N-acetylmuramoyl-L-alanyl-D-glutamate--2,6-diaminopimelate ligase GN=murE	-0.753384	0.409941	-1.88888	-0.84149	-1.2713	-0.894503
A0A3Q0NCP8	murF	UDP-N-acetylmuramoyl-tripeptide--D-alanyl-D-alanine ligase GN=murF	-0.724862	1.35082	-2.51861	0.33443	-0.9161	0.689695
A0A3Q0NG81	murG	UDP-N-acetylglucosamine--N-acetylmuramyl-(pentapeptide) pyrophosphoryl-undecaprenol N-acetylglucosamine transferase GN=murG	-1.07803	0.906754	-3.9181	-1.16041	-2.62146	-0.416278
A0A3Q0NIL5	murZ	UDP-N-acetylglucosamine 1-carboxyvinyltransferase GN=murZ	-1.35437	1.84444	-3.16543	0.367841	-1.89366	-0.175218
A0A3Q0NED0	mutL	DNA mismatch repair protein MutL GN=mutL	-0.611327	0.73583	-3.16842	-1.56126	-1.44363	-0.989444
A0A3Q0NET5	mutM	Formamidopyrimidine-DNA glycosylase GN=mutM	-1.36074	-0.297681	-4.09424	-1.28736	-2.41528	-1.32737
A0A3Q0NEH8	mutS	DNA mismatch repair protein MutS GN=mutS	-1.04558	-0.0195353	-4.65243	-2.65223	-2.98429	-1.90686
A0A3Q0NDR4	mutS2	Endonuclease MutS2 GN=mutS2	-1.15241	0.795427	-2.53763	-0.45838	-1.255	0.0122788
A0A3Q0NEN3	nadD	Probable nicotinate-nucleotide adenylyltransferase GN=nadD	-2.97965	0.119631	#NUM!	-2.83812	-5.10676	-0.331892
A0A3Q0NDB9	nadE	NH(3)-dependent NAD(+) synthetase GN=nadE	-0.0520794	1.43264	-1.30039	0.419356	0.0216465	0.903876
A0A3Q0ND22	nadK	NAD kinase GN=nadK	0.0719006	-0.541641	-2.30143	-2.55844	-2.58679	-2.97298
A0A3Q0NCY6	nagB	Glucosamine-6-phosphate deaminase GN=nagB	0.531029	0.629771	-0.978055	0.0404315	0.811564	0.267061
A0A3Q0NG30	ndk	Nucleoside diphosphate kinase GN=ndk	-0.497373	1.38904	1.04171	2.76115	1.10131	3.47444
A0A3Q0NEN0	nfo	Probable endonuclease 4 GN=nfo	-0.171034	0.766835	-2.73724	-0.989329	-1.194	-0.545438
A0A3Q0NCK4	nifJ	Pyruvate-flavodoxin oxidoreductase GN=nifJ	-1.02046	0.00527808	-2.98339	-0.399797	-1.87828	-0.0355305
A0A3Q0NF14	nnrD	ADP-dependent (S)-NAD(P)H-hydrate dehydratase GN=nnrD	-0.0757927	0.759479	-1.69011	-1.06784	-0.709809	0.065569
A0A3Q0NI67	noc	Nucleoid occlusion protein GN=noc	-1.21518	1.02328	-1.79307	0.560871	-0.719007	0.635667
A0A3Q0NGI0	nrdF	Ribonucleoside-diphosphate reductase subunit beta GN=nrdF	-0.7333	0.749729	-2.61038	-0.303845	-0.922444	0.0989787
A0A3Q0NEZ4	nrdR	Transcriptional repressor NrdR GN=nrdR	-0.0493827	1.58972	-2.19287	0.0396319	-0.868282	0.801755
A0A3Q0NE93	nusA	Transcription termination/antitermination protein NusA GN=nusA	-1.23631	0.616136	-2.29168	-1.00866	-1.55448	-0.761095
A0A3Q0NEH1	nusB	Transcription antitermination protein NusB GN=nusB	-1.34623	0.246532	-3.09956	-1.06218	-1.56327	-0.420162
A0A3Q0NAZ3	nusG	Transcription termination/antitermination protein NusG GN=nusG	-0.801957	1.16288	-1.43463	1.48321	-0.295934	1.94169
A0A3Q0NET7	obgE	GTPase Obg GN=obgE	-1.87208	0.906945	-3.76201	-1.05019	-2.67907	-0.806116
A0A3Q0NEH0	opuCA	Osmotically activated L-carnitine/choline ABC transporter, ATP-binding protein OpuCA GN=opuCA	1.05547	0.697094	-0.481722	-0.441854	0.412821	-0.045094
A0A3Q0NEH4	opuCC	Osmotically activated L-carnitine/choline ABC transporter, substrate-binding protein OpuCC GN=opuCC	-0.0461799	-0.323202	-1.38604	-1.82751	-0.289091	-1.37825
A0A3Q0NEF6	opuCD	Osmotically activated L-carnitine/choline ABC transporter, permease protein OpuCD GN=opuCD	-1.28449	1.59745	-2.79754	0.457178	-1.85292	1.40497
A0A3Q0NFW1	panB	3-methyl-2-oxobutanoate hydroxymethyltransferase GN=panB	0.231848	0.380617	-1.32713	-0.127933	-0.157354	0.405109
A0A3Q0NFT3	panC	Pantothenate synthetase GN=panC	0	0	17.4525	18.5653	22.21	21.7644
A0A3Q0NK42	parA	Chromosome (Plasmid) partitioning protein ParA / Sporulation initiation inhibitor protein Soj GN=parA	-0.858505	0.327139	-2.02335	0.243094	-1.14606	0.23229
A0A3Q0NI25	parB	Chromosome (Plasmid) partitioning protein ParB / Stage 0 sporulation protein J GN=parB	-0.95839	0.139522	-3.10809	-1.46818	-1.8836	-0.887684
A0A3Q0NE43	parC	DNA topoisomerase 4 subunit A GN=parC	-1.1996	0.194685	-2.67954	-0.863525	-2.08307	-0.451958
A0A3Q0NE29	parE	DNA topoisomerase 4 subunit B GN=parE	-0.902984	0.506334	-2.24548	-0.19059	-1.06342	-0.186696
A0A3Q0NFV3	pbpA	Multimodular transpeptidase-transglycosylase / Penicillin-binding protein 1A/1B (PBP1) GN=pbpA	-2.08086	0.174603	-4.25343	-2.19684	-3.71859	-2.14668
A0A3Q0NG69	pbpB	Penicillin-binding protein GN=pbpB	-1.67964	19.2767	-2.90679	17.4414	-2.94873	18.042
A0A3Q0NFI8	pcrA	ATP-dependent DNA helicase GN=pcrA	-1.49418	-0.511539	-2.24783	-1.18056	-1.23331	-0.413398
A0A3Q0NDA7	pdhA	Pyruvate dehydrogenase E1 component subunit alpha GN=pdhA	-0.0261341	0.0941021	-1.605	-1.12515	-0.674589	-0.829689
A0A3Q0ND81	PdhB	Pyruvate dehydrogenase E1 component beta subunit GN=PdhB	0.502408	0.785987	-0.498497	-0.219521	0.171548	-0.290189
A0A3Q0ND97	pdhC	Dihydrolipoamide acetyltransferase component of pyruvate dehydrogenase complex GN=pdhC	0.0457037	0.739063	-1.77438	-0.412725	-0.618014	-0.212874
A0A3Q0ND93	PdhD	Dihydrolipoyl dehydrogenase GN=PdhD	0.71876	1.13927	-0.713294	-0.191055	-0.326989	-0.202732
A0A3Q0NG29	pdp	Pyrimidine-nucleoside phosphorylase GN=pdp	-1.94247	0.641184	-3.60964	-1.82752	-3.16146	-1.33711
A0A3Q0NGB9	pdxS	Pyridoxal 5'-phosphate synthase subunit PdxS GN=pdxS	0.145133	0.465603	-1.42216	-0.894393	-0.709582	-0.355106
A0A3Q0NGA2	pdxT	Pyridoxal 5'-phosphate synthase subunit PdxT GN=pdxT	0.430712	0.970182	-3.13655	-1.73284	-1.07622	-0.588455
A0A3Q0NGV1	pepC	Aminopeptidase GN=pepC	1.47889	-1.4738	0.579821	-3.54857	-0.337681	-0.544591
A0A3Q0NFP1	pepT	Peptidase T GN=pepT	0.442083	0.609254	-1.51615	-1.48153	0.143736	-0.600967
A0A3Q0NEV7	pfkA	ATP-dependent 6-phosphofructokinase GN=pfkA	-0.164097	0.777416	-0.723235	0.458925	0.0896083	0.739189
A0A3Q0NGQ8	pflA	Formate acetyltransferase GN=pflA	-1.8167	-1.14612	-3.99468	-3.01221	-2.60757	-1.79618
A0A3Q0NEF4	pflB	Formate acetyltransferase GN=pflB	-1.84549	0.297209	-3.37206	-0.325116	-1.97751	0.274149
A0A3Q0NEG6	pflC	Pyruvate formate-lyase-activating enzyme GN=pflC	-0.811147	0.898031	-3.06945	-1.06318	-1.85778	-1.7589
A0A3Q0NBH7	pgdA	Peptidoglycan-N-acetylglucosamine deacetylase PgdA GN=pgdA PE=1	-1.77892	0.701305	-4.82111	-0.872669	-2.66935	-1.64949
A0A3Q0NH02	pgi	Glucose-6-phosphate isomerase GN=pgi	0.0175726	0.509235	-1.70663	-0.656982	-0.909952	-0.470457
A0A3Q0NH98	pgk	Phosphoglycerate kinase GN=pgk	-0.15976	0.651498	-1.32255	-0.096872	-0.364132	0.245845
A0A3Q0NHB9	pgm	2,3-bisphosphoglycerate-independent phosphoglycerate mutase GN=pgm	-1.32174	0.656097	-2.68835	-0.196694	-1.21684	0.50456
A0A3Q0NET1	pheA	Prephenate dehydratase GN=pheA	-1.05977	-0.321805	-2.59942	-1.72228	-2.84415	-1.18274
A0A3Q0NDM8	pheS	Phenylalanine--tRNA ligase alpha subunit GN=pheS	-1.5576	0.492853	-3.3265	-0.848204	-2.74518	-0.90562
A0A3Q0NDP7	pheT	Phenylalanine--tRNA ligase beta subunit GN=pheT	-1.56741	-1.33489	-3.97715	-2.99661	-2.65521	-2.45954
A0A3Q0NH82	phoP	Alkaline phosphatase synthesis transcriptional regulatory protein PhoP GN=phoP	0	19.1014	16.2191	0	16.0454	16.1171
A0A3Q0NH96	phoR	histidine kinase GN=phoR	-1.22071	0.748848	-1.84174	0.398471	-0.678955	0.900728
A0A3Q0NAU1	plcA	1-phosphatidylinositol phosphodiesterase GN=plcA	-2.08593	-3.50299	0.689956	1.75337	0.550502	0.0899564
A0A3Q0NAV2	plcB	Phospholipase C GN=plcB	-0.844983	-0.940036	2.27948	2.34109	3.49442	2.91722
A0A3Q0NFR3	plsX	Phosphate acyltransferase GN=plsX	-0.102525	0.811166	-1.85573	-0.178212	-0.261419	0.457306
A0A3Q0NG09	pnp	Purine nucleoside phosphorylase GN=pnp	-1.32746	0.0342521	-2.71893	-0.836862	-1.46914	-0.23782
A0A3Q0NE72	pnpA	Polyribonucleotide nucleotidyltransferase GN=pnpA	-0.848637	0.483687	-2.78411	-0.729167	-1.28487	-0.34261
A0A3Q0NEW8	polA	DNA polymerase I GN=polA	-0.528989	-0.0506917	-1.52805	-0.895182	-1.38901	-0.653256
A0A3Q0NE68	polC	DNA polymerase III PolC-type GN=polC	-1.54511	0.897459	-3.50345	-0.792232	-2.91902	0.246907
A0A3Q0NEI8	ppaC	Probable manganese-dependent inorganic pyrophosphatase GN=ppaC	-0.632859	1.32989	-2.36791	-0.0877343	-0.773177	0.63071
A0A3Q0NH61	ppaX	Pyrophosphatase PpaX GN=ppaX	-1.91104	-0.0987777	-3.8122	-0.966449	-2.90324	-0.944599
A0A3Q0NAU0	prfA	Virulence regulatory factor PrfA / Transcriptional regulator, CrP/Fnr family GN=prfA	1.09111	1.33039	0.0995029	-0.0134157	1.14	0.952517
A0A3Q0NH84	prfB	Peptide chain release factor 2 GN=prfB	-0.962031	1.43947	-2.46417	0.479428	-0.857029	0.820533
A0A3Q0ND47	prfC	Peptide chain release factor 3 GN=prfC	-1.5565	0.592599	-2.9644	-0.955959	-2.51959	-0.714383
A0A3Q0NFJ3	priA	Primosomal protein N' GN=priA	-0.832043	0.276453	-3.14897	-1.17507	-2.56707	-0.692037
A0A3Q0NEL9	prmA	Ribosomal protein L11 methyltransferase GN=prmA	-0.692791	1.32676	-2.33177	0.0556119	-1.11665	0.639571
A0A3Q0NIJ5	prmC	Release factor glutamine methyltransferase GN=prmC	0.0426089	18.2015	-1.70574	17.3378	-0.723716	17.7852
A0A3Q0NE45	proA	Gamma-glutamyl phosphate reductase GN=proA	-0.521899	0.787121	-1.71975	-0.159005	-0.716547	0.391244
A0A3Q0NBL5	proC	Pyrroline-5-carboxylate reductase GN=proC	0.433014	2.6215	-2.29134	1.98596	0.865821	2.7995
A0A3Q0NEC4	proS	Proline--tRNA ligase GN=proS	-1.38431	0.403548	-3.12302	-1.10753	-2.02361	-0.658452
A0A3Q0NBQ1	prs	Putative ribose-phosphate pyrophosphokinase GN=prs	-0.968681	1.30696	-2.7739	0.212102	-0.694413	0.529839
A0A3Q0NGP3	prsA	Foldase protein PrsA GN=prsA	1.01668	2.41282	-2.64874	-0.362703	-0.0904888	0.376251
A0A3Q0NGU0	psuG	Pseudouridine-5'-phosphate glycosidase GN=psuG	-0.522377	0.409137	-2.88656	-0.817753	-1.37908	-0.25989
A0A3Q0NAX3	pth	Peptidyl-tRNA hydrolase GN=pth	-1.07625	3.75058	-3.06177	1.9742	-1.88692	2.03219
A0A3Q0ND49	ptsH	Phosphocarrier protein HPr GN=ptsH	0.234697	1.86122	-1.11975	0.0348328	0.133985	0.78258
A0A3Q0NAG3	purA	Adenylosuccinate synthetase GN=purA	-0.571947	0.59023	-2.19288	-0.647424	-1.06891	-0.548846
A0A3Q0NFJ4	purB	Adenylosuccinate lyase GN=purB	-0.559373	-0.217595	-1.51498	-0.686657	-0.469978	-0.499713
A0A3Q0NFG9	purC	Phosphoribosylaminoimidazole-succinocarboxamide synthase GN=purC	-1.13879	0.700875	-2.54363	-0.428937	-1.31592	-0.5438
A0A3Q0NFE4	purD	Phosphoribosylamine--glycine ligase GN=purD	0.445673	-0.969356	1.80211	2.18812	-2.15294	0.399205
A0A3Q0NFE3	purE	N5-carboxyaminoimidazole ribonucleotide mutase GN=purE	-0.249648	0.440278	-2.42339	-1.23688	-1.58709	-0.764843
A0A3Q0NFD2	purH	Bifunctional purine biosynthesis protein PurH GN=purH	-0.323406	0.587105	-2.65338	-1.239	-2.79896	-0.918164
A0A3Q0NFF2	purK	N5-carboxyaminoimidazole ribonucleotide synthase GN=purK	0.647138	0.735458	-0.307644	0.362225	0.702139	0.547637
A0A3Q0NFN1	purL	Phosphoribosylformylglycinamidine synthase subunit PurQ GN=purL	-1.14942	0.697532	-0.982625	-0.187628	-1.11884	0.559292
A0A3Q0NFG4	purM	Phosphoribosylformylglycinamidine cyclo-ligase GN=purM	0	17.9107	17.7709	0	18.0572	17.776
A0A3Q0NFJ8	purQ	Phosphoribosylformylglycinamidine synthase subunit PurL GN=purQ	-1.19742	-1.04871	-4.01622	-3.06459	-1.58338	-1.2151
A0A3Q0NFF9	purS	Phosphoribosylformylglycinamidine synthase subunit PurS GN=purS	0	0	15.3842	0	17.4616	15.8081
A0A3Q0NDC8	pycA	Pyruvate carboxylase GN=pycA	-0.907305	0.161482	-2.97676	-1.41407	-1.78518	-1.05275
A0A3Q0NEW7	pykA	Pyruvate kinase GN=pykA	0.572639	0.465379	-1.089	-0.454481	0.212503	0.0889833
A0A3Q0NFM9	pyrAa	Carbamoyl-phosphate synthase small chain GN=pyrAa	-0.773129	0.15725	-2.84275	-0.840196	-0.984281	-0.486869
A0A3Q0NFQ2	pyrB	Aspartate carbamoyltransferase GN=pyrB	-2.3502	-0.705963	-2.73894	-0.643084	-1.60851	-0.0817411
A0A3Q0NGH9	pyrC	Dihydroorotase GN=pyrC	-0.636085	0.283313	-3.25851	-1.39232	-2.01554	-1.74818
A0A3Q0NFL5	pyrD	Dihydroorotate dehydrogenase GN=pyrD	-1.00294	-0.26094	-2.71782	-1.67191	-2.20786	-1.40573
A0A3Q0NFK7	pyrDII	Dihydroorotate dehydrogenase B (NAD(+)), electron transfer subunit GN=pyrDII	-1.65037	-0.762781	-4.08216	-2.21532	-3.29452	-1.46573
A0A3Q0NFM7	pyrE	Orotate phosphoribosyltransferase GN=pyrE	0.491007	1.36693	-1.5532	1.10631	0.423276	1.30847
A0A3Q0NFQ4	pyrF	Orotidine 5'-phosphate decarboxylase GN=pyrF	-1.26759	-0.0459324	-2.1557	-0.190441	-0.550982	-0.29622
A0A3Q0NHE4	pyrG	CTP synthase GN=pyrG	-0.793766	0.69465	-2.30666	-1.37859	-2.34387	-1.18816
A0A3Q0NE41	pyrH	Uridylate kinase GN=pyrH	-1.09639	-0.13905	-3.88268	-1.7263	-2.18933	-1.36187
A0A3Q0NFN4	pyrR	Bifunctional protein PyrR GN=pyrR	-0.243274	0.675067	-2.20668	-0.935938	-1.13952	-0.472073
A0A3Q0NAC6	qoxA	Quinol oxidase subunit 2 GN=qoxA	-1.43614	0.399921	-1.32821	0.306376	0.022679	-0.917752
A0A3Q0NAC8	qoxB	Quinol oxidase subunit 1 GN=qoxB	20.441	0.474125	19.9253	0.0105869	19.6218	0.154567
A0A3Q0NAC2	qoxC	Quinol oxidase subunit 3 GN=qoxC	-1.75335	1.43879	-0.836504	-0.545946	0.36085	-1.10521
A0A3Q0NER8	queA	S-adenosylmethionine:tRNA ribosyltransferase-isomerase GN=queA	-1.6335	-0.0214289	-4.35169	-1.47112	-3.06432	-1.08852
A0A3Q0NCY3	queG	Epoxyqueuosine reductase GN=queG	-16.9861	-17.3225	-0.242735	0.24074	-1.61468	-1.05796
A0A3Q0NDS8	racE	Glutamate racemase GN=racE	-1.36376	1.22377	-3.20295	-0.944133	-2.31798	-0.0635567
A0A3Q0NB44	radA	DNA repair protein RadA GN=radA	-1.05394	-0.812832	-3.69593	-1.03382	-1.58177	0.181752
A0A3Q0NE69	rbfA	Ribosome-binding factor A GN=rbfA	-0.912792	2.12655	-0.974858	-0.500492	-0.860165	-0.194012
A0A3Q0NE18	rbgA	Ribosome biogenesis GTPase A GN=rbgA	-2.17351	0.284005	-4.15457	-1.74702	-3.78129	-1.35562
A0A3Q0NEE0	recA	Protein RecA GN=recA	-0.929313	0.94143	-2.42797	-0.847262	-2.43849	-0.491513
A0A3Q0NEF3	recN	DNA repair protein RecN GN=recN	-0.711046	0.410208	-3.06994	0.157873	-0.457475	0.316547
A0A3Q0NHT8	recR	Recombination protein RecR GN=recR	-0.468058	1.64222	-2.71557	-0.0310459	-1.92644	-0.0150029
A0A3Q0NER3	relA	GTP pyrophosphokinase GN=relA	-1.23169	0.539727	-3.3369	-0.901748	-2.06807	-0.296654
A0A3Q0NFY4	resD	DNA-binding response regulator ResD GN=resD	-0.549972	0.0440178	-2.0103	-0.921981	-1.26664	-0.536248
A0A3Q0NG40	resE	histidine kinase GN=resE	-0.451711	0.725407	-2.29531	-1.1173	-1.80616	-0.782684
A0A3Q0NG78	rex	Redox-sensing transcriptional repressor Rex GN=rex	-1.23693	-0.429875	-1.65043	-0.127228	-0.31971	0.231322
A0A3Q0NHF9	rho	Transcription termination factor Rho GN=rho	-1.36948	0.147454	-2.92133	-1.52462	-1.95817	-1.62576
A0A3Q0NEE1	ribC	Riboflavin biosynthesis protein GN=ribC	-0.613908	0.788297	-2.28147	-0.346759	-1.79517	-1.16333
A0A3Q0NFL1	rimM	Ribosome maturation factor RimM GN=rimM	0.38153	1.36858	0.196898	1.78729	1.6836	2.07718
A0A3Q0NE62	rimP	Ribosome maturation factor RimP GN=rimP	0.554305	0.957483	-3.50121	-2.44929	-4.16371	-2.16082
A0A3Q0NB43	rlmH	Ribosomal RNA large subunit methyltransferase H GN=rlmH	-1.19021	0.17695	-3.38676	-1.40553	-2.33736	-1.17224
A0A3Q0NBL4	rlmN	Probable dual-specificity RNA methyltransferase RlmN GN=rlmN	-2.08674	0.293675	-3.47232	-0.452947	-2.83417	-0.257919
A0A3Q0NFH2	rnc	Ribonuclease 3 GN=rnc	0.0611514	2.20798	-1.1498	0.981956	0.0944691	1.61271
A0A3Q0NDR3	rnhC	Ribonuclease HIII GN=rnhC	-0.714638	0.315537	-4.58853	-2.17015	-1.95678	-1.12915
A0A3Q0NEG5	rnj	Ribonuclease J GN=rnj	-0.784243	0.175808	-2.34416	-0.763576	-1.13109	-0.449554
A0A3Q0NH63	rnr	Ribonuclease R GN=rnr	-1.07043	0.619197	-3.16086	-1.6494	-1.97463	-0.914197
A0A3Q0NEI9	rny	Ribonuclease Y GN=rny	-0.772471	0.349713	-3.09878	-1.31795	-1.58904	-0.833938
A0A3Q0NG14	rnz	Ribonuclease Z GN=rnz	0.48065	20.4147	-0.99255	19.3305	2.14972	21.3298
A0A3Q0NFN9	rpe	Ribulose-phosphate 3-epimerase GN=rpe	0.50681	0.224838	-0.50704	-0.263079	0.78234	0.00225671
A0A3Q0NDS4	rph	Ribonuclease PH GN=rph	-0.832984	-0.204361	-1.89796	-0.552757	-1.70405	-0.636325
A0A3Q0NAZ1	rplA	Large ribosomal subunit protein uL1 GN=rplA	-0.687928	0.379516	-2.48557	-0.727123	-1.09127	-0.265634
A0A3Q0NHU6	rplB	Large ribosomal subunit protein uL2 GN=rplB	-0.515152	2.14665	-1.96417	1.21058	-0.450781	1.58918
A0A3Q0NHL2	rplC	Large ribosomal subunit protein uL3 GN=rplC	0.211633	1.99596	-1.34825	0.836412	-0.236699	1.36847
A0A3Q0NHQ2	rplD	Large ribosomal subunit protein uL4 GN=rplD	-0.374812	3.0409	-1.55525	2.44119	0.0163238	2.99267
A0A3Q0NHQ5	rplE	Large ribosomal subunit protein uL5 GN=rplE	-0.898667	0.36353	-2.47631	-0.962734	-1.43982	-0.69196
A0A3Q0NJ20	rplF	Large ribosomal subunit protein uL6 GN=rplF	-0.812818	1.20285	-2.44896	0.420667	-1.10996	0.811295
A0A3Q0NAH1	rplI	Large ribosomal subunit protein bL9 GN=rplI	-1.15312	0.393247	-3.1933	-0.709743	-1.38043	0.00430283
A0A3Q0NAZ2	rplJ	Large ribosomal subunit protein uL10 GN=rplJ	-0.321146	0.514246	-0.463351	0.998875	0.859719	1.52083
A0A3Q0NAY6	rplK	Large ribosomal subunit protein uL11 GN=rplK	-0.471795	0.228304	-2.8027	-1.5057	-1.54173	-1.06296
A0A3Q0NB08	rplL	Large ribosomal subunit protein bL12 GN=rplL	-0.639403	0.981538	-2.38118	0.0965316	-0.272247	1.01781
A0A3Q0NIX2	rplM	Large ribosomal subunit protein uL13 GN=rplM	-0.429691	4.14895	-2.21697	3.63252	0.167886	3.76428
A0A3Q0NHK2	rplN	Large ribosomal subunit protein uL14 GN=rplN	-0.456993	2.4653	-3.15406	0.787764	-1.44213	1.39615
A0A3Q0NHN2	rplO	Large ribosomal subunit protein uL15 GN=rplO	-1.6342	3.60881	-2.24158	2.3815	-1.73278	2.99402
A0A3Q0NHN5	rplP	Large ribosomal subunit protein uL16 GN=rplP	-0.827291	0.123419	-2.18612	-0.59419	-1.45949	-0.569068
A0A3Q0NHL0	rplQ	Large ribosomal subunit protein bL17 GN=rplQ	-0.231784	2.04789	-2.23085	0.498211	-0.571923	1.26728
A0A3Q0NHL6	rplR	Large ribosomal subunit protein uL18 GN=rplR	-1.06313	-0.486512	-0.266974	1.38448	1.10632	0.991238
A0A3Q0NFI3	rplS	Large ribosomal subunit protein bL19 GN=rplS	0.204998	3.14593	-1.23032	2.26806	-0.149587	2.78303
A0A3Q0NFK1	rplT	Large ribosomal subunit protein bL20 GN=rplT	0.103717	2.6617	-1.78451	1.7867	-1.35795	1.17778
A0A3Q0NEX4	rplU	Large ribosomal subunit protein bL21 GN=rplU	-0.277711	2.93023	-1.28195	2.18151	0.825703	3.1952
A0A3Q0NJ40	rplV	Large ribosomal subunit protein uL22 GN=rplV	-0.291263	3.23232	-2.39978	2.31725	-0.304465	2.68945
A0A3Q0NHR6	rplW	Large ribosomal subunit protein uL23 GN=rplW	-0.239965	3.99236	-2.29067	1.73773	-0.0992782	2.7856
A0A3Q0NHP5	rplX	Large ribosomal subunit protein uL24 GN=rplX	-1.13686	1.96151	-2.91222	2.79723	-0.520652	1.17035
A0A3Q0NEU3	rpmA	Large ribosomal subunit protein bL27 GN=rpmA	-2.75488	1.14433	-5.27952	0.0577135	-2.37411	0.568952
A0A3Q0NHL7	rpmC	Large ribosomal subunit protein uL29 GN=rpmC	-0.844766	2.38057	-3.56337	1.35787	-1.79	1.08203
A0A3Q0NHK4	rpmD	Large ribosomal subunit protein uL30 GN=rpmD	-2.49032	0.589604	-5.6267	-0.428015	-1.45099	-0.0726213
P0A485	rpmE2	Large ribosomal subunit protein bL31B OS=Listeria monocytogenes serovar 1/2a (strain ATCC BAA-679 / EGD-e) OX=169963 GN=rpmE2 PE=1	-0.661623	1.83609	-1.35293	0.326719	-0.398876	0.757768
A0A3Q0NGC2	rpmF	Large ribosomal subunit protein bL32 GN=rpmF	-0.796267	22.517	-2.19162	22.2024	-0.548287	21.8348
A0A3Q0NE82	rpmG	Large ribosomal subunit protein bL33 GN=rpmG	-0.58252	2.2051	-3.5086	0.371128	-1.21466	0.51385
A0A3Q0NFG3	rpmI	Large ribosomal subunit protein bL35 GN=rpmI	-1.39463	0.0636229	-1.87874	0.827482	0.407856	1.06946
A0A3Q0NHS5	rpmJ	Large ribosomal subunit protein bL36 GN=rpmJ	-19.9834	0.382345	0.635748	3.88513	3.85658	4.4897
A0A3Q0NHL3	rpoA	DNA-directed RNA polymerase subunit alpha GN=rpoA	-0.793225	0.364773	-2.14998	-0.213426	-0.93989	0.238254
A0A3Q0NB04	rpoB	DNA-directed RNA polymerase subunit beta GN=rpoB	-1.26518	0.396938	-2.70638	-0.592445	-1.70999	-0.292463
A0A3Q0NB05	rpoC	DNA-directed RNA polymerase subunit beta' GN=rpoC	-0.914958	0.70415	-2.20164	-0.0884562	-1.36696	0.152627
A0A3Q0NEI5	rpoD	RNA polymerase sigma factor SigA GN=rpoD	-0.895923	0.110446	-3.22565	-1.22968	-1.42511	-0.344869
A0A3Q0NHF7	rpoE	Probable DNA-directed RNA polymerase subunit delta GN=rpoE	-1.57736	0.710998	-3.0274	-0.654712	-1.59806	-0.356399
A0A3Q0NDA1	rpoY	DNA-directed RNA polymerase subunit epsilon GN=rpoY	-0.19796	1.06774	-1.78666	-0.721219	-0.574233	-0.0404605
A0A3Q0NFM1	rpoZ	DNA-directed RNA polymerase subunit omega GN=rpoZ	-0.33669	3.03314	-1.81304	1.6573	-0.511476	2.32919
A0A3Q0NG38	rpsA	SSU ribosomal protein S1p GN=rpsA	-0.893144	0.548686	-2.03156	-0.657784	-1.04404	0.00458455
A0A3Q0NF86	rpsB	Small ribosomal subunit protein uS2 GN=rpsB	-1.36019	0.510136	-3.15725	-0.866441	-2.4634	-0.596606
A0A3Q0NHM6	rpsC	Small ribosomal subunit protein uS3 GN=rpsC	-0.54836	1.14689	-3.17652	-0.478871	-1.36119	-0.252313
A0A3Q0NF01	rpsD	Small ribosomal subunit protein uS4 GN=rpsD	-0.808399	0.424917	-4.58073	-1.76984	-1.1902	-0.637635
A0A3Q0NHM4	rpsE	Small ribosomal subunit protein uS5 GN=rpsE	-1.79032	0.188477	-3.72391	-1.49743	-2.9731	-1.22678
A0A3Q0NAG0	rpsF	Small ribosomal subunit protein bS6 GN=rpsF	-0.517235	0.680193	-2.55846	-0.290776	-0.53022	0.10582
A0A3Q0NHR8	rpsG	Small ribosomal subunit protein uS7 GN=rpsG	-0.86987	0.137271	-3.30146	-1.48795	-1.87993	-0.924338
A0A3Q0NHT3	rpsH	Small ribosomal subunit protein uS8 GN=rpsH	-1.00026	0.90984	-1.74845	1.62156	0.103548	1.91001
A0A3Q0NHK3	rpsI	Small ribosomal subunit protein uS9 GN=rpsI	0.146995	1.0683	-2.69763	-0.0397702	0.0567075	0.208911
A0A3Q0NHQ1	rpsJ	Small ribosomal subunit protein uS10 GN=rpsJ	0.0942061	2.38027	-0.573901	2.02903	0.123873	2.14177
A0A3Q0NIZ9	rpsK	Small ribosomal subunit protein uS11 GN=rpsK	-0.535893	0.922984	-3.36673	-0.366963	-1.32908	0.16351
A0A3Q0NHQ4	rpsL	Small ribosomal subunit protein uS12 GN=rpsL	-1.39164	-0.803426	-6.07501	-2.09942	-2.39395	-1.89051
A0A3Q0NHS6	rpsM	Small ribosomal subunit protein uS13 GN=rpsM	-0.603486	0.756065	-1.89084	0.578574	0.277668	1.48788
A0A3Q0NHT6	rpsN	Small ribosomal subunit protein uS14 GN=rpsN	-0.762838	-0.615195	-1.55225	1.0566	-2.81197	1.32698
A0A3Q0NE78	rpsO	Small ribosomal subunit protein uS15 GN=rpsO	-1.06665	0.130142	-3.68975	-1.34178	-1.85475	-0.961242
A0A3Q0NFJ1	rpsP	Small ribosomal subunit protein bS16 GN=rpsP	-1.50197	0.526856	-3.00489	-0.586995	-1.59288	-0.261744
A0A3Q0NHP0	rpsQ	Small ribosomal subunit protein uS17 GN=rpsQ	0.457303	2.46285	-0.750815	1.71532	-0.278713	1.69453
A0A3Q0NAF7	rpsR	Small ribosomal subunit protein bS18 GN=rpsR	0.0234112	1.06038	-2.87853	0.68077	-0.149657	0.720689
A0A3Q0NHU5	rpsS	Small ribosomal subunit protein uS19 GN=rpsS	-2.26364	-0.3999	-4.56998	-1.54267	-2.91031	-1.15941
A0A3Q0NEU8	rpsT	Small ribosomal subunit protein bS20 GN=rpsT	-2.73049	-3.19299	-5.61556	-5.09842	-4.17043	-5.43958
A0A3Q0NEQ2	rpsU	Small ribosomal subunit protein bS21 GN=rpsU	-2.42657	2.17927	-6.08496	-0.463807	-3.68309	0.220455
A0A3Q0NFT2	rqcH	Rqc2 homolog RqcH GN=rqcH	0.783401	1.38035	0.292729	1.95779	1.76821	2.24771
A0A3Q0NCT9	RsbR	RsbR, positive regulator of sigma-B GN=RsbR	-0.26185	0.665252	-2.21765	-0.997503	-0.880982	-0.338707
A0A3Q0NCU9	rsbS	RsbS, negative regulator of sigma-B GN=rsbS	0.474901	3.03853	1.14671	2.07441	3.7143	2.43205
A0A3Q0NCW5	rsbT	Anti-sigma B factor RsbT GN=rsbT	-1.93932	-1.3668	-2.69369	-1.2745	-1.42985	-0.496884
A0A3Q0NCZ5	rsbU	Serine phosphatase RsbU, regulator of sigma subunit GN=rsbU	-2.62194	1.83661	-3.26793	-1.11581	-19.7073	-0.429586
A0A3Q0NCU4	rsbV	Anti-sigma factor antagonist GN=rsbV	-1.60492	-0.00260915	-2.34981	-1.8324	-1.21965	-1.06391
A0A3Q0NCU3	rsbW	Serine-protein kinase RsbW GN=rsbW	-0.771261	0.112456	-3.04049	-1.30581	-1.37688	-0.687392
A0A3Q0NEN9	rsfS	Ribosomal silencing factor RsfS GN=rsfS	-0.646573	0.750465	-3.14409	-1.50333	-2.05832	-1.10274
A0A3Q0NFS2	rsgA	Small ribosomal subunit biogenesis GTPase RsgA GN=rsgA	-0.165331	17.8641	0.427248	18.2802	0.803728	18.0274
A0A3Q0NAR4	rsmI	Ribosomal RNA small subunit methyltransferase I GN=rsmI	-1.42577	-0.618852	-2.67249	-2.49137	-3.64267	-2.03487
A0A3Q0NES3	ruvA	Holliday junction branch migration complex subunit RuvA GN=ruvA	0.584898	21.1038	-1.54809	19.2817	1.1661	19.0221
A0A3Q0NEW4	ruvB	Holliday junction branch migration complex subunit RuvB GN=ruvB	0.193409	1.83161	-3.04986	-0.342007	-1.54746	0.63571
A0A3Q0NF50	sbcD	Nuclease SbcCD subunit D GN=sbcD	-1.43878	1.41289	-1.87624	-0.147505	-0.748592	-0.20818
A0A3Q0NFX6	scpA	Segregation and condensation protein A GN=scpA	-3.45247	17.5935	-19.2483	0	-19.2483	16.0097
A0A3Q0NFZ4	scpB	Segregation and condensation protein B GN=scpB	-19.4377	16.735	-19.4377	0	-19.4377	0
A0A3Q0NBW0	secA	Protein translocase subunit SecA GN=secA	-0.388782	0.366056	-2.9756	-0.691458	-1.00647	1.97165
A0A3Q0NES6	secF	Multifunctional fusion protein GN=secF	-0.655911	1.07343	-2.16565	-0.212357	-0.976068	0.336935
A0A3Q0NH47	secG	Protein-export membrane protein SecG GN=secG	0.222596	2.74244	1.30884	2.78073	1.76589	2.73525
A0A3Q0NGG0	sepA	Alkyl sulfatase GN=sepA	-0.760843	-1.3224	-1.92088	-2.19403	-0.927266	-1.8141
A0A3Q0NG43	sepF	Cell division protein SepF GN=sepF	-1.33385	-1.52214	-0.758862	-1.15521	0.14609	-0.508823
A0A3Q0NI91	serC	Phosphoserine aminotransferase GN=serC	0.324629	1.11318	-1.92091	-0.812593	-0.289226	-0.426105
A0A3Q0NHY9	serS	Serine--tRNA ligase GN=serS	-0.758522	0.539619	-2.61165	-0.116968	-0.874915	0.243065
A0A3Q0NCV2	sigB	RNA polymerase sigma factor GN=sigB	-0.207596	1.58745	-1.21101	0.605469	-0.9511	0.699211
A0A3Q0NH54	sigL	RNA polymerase sigma-54 factor RpoN GN=sigL	-1.34751	-0.328662	-4.43808	-0.589154	-2.96043	-2.53721
A0A3Q0NFI5	smc	Chromosome partition protein Smc GN=smc	0.30866	-0.158545	-1.26989	-1.56128	1.86987	-0.848796
A0A3Q0NH88	smpB	SsrA-binding protein GN=smpB	-1.51406	1.23891	-5.68932	-19.7443	-2.97733	-19.7443
A0A3Q0NEM3	sod	Superoxide dismutase GN=sod	0.640555	0.741492	-0.68669	-0.919749	0.52663	-0.286723
A0A3Q0NHH0	spl	NLP/P60 family protein GN=spl	-0.0977627	-1.69645	0.00010096	-0.256596	1.06497	-0.672034
A0A3Q0NAU4	spoVG	Putative septation protein SpoVG GN=spoVG	-0.568308	0.477789	-1.81529	0.329753	-0.830172	0.26773
A0A3Q0NGM8	spxA	Global transcriptional regulator Spx GN=spxA	0.143283	-20.6007	-0.367742	-0.602155	-0.766838	-1.04199
A0A3Q0NAF4	ssb	Single-stranded DNA-binding protein GN=ssb	-0.740967	-0.493257	-4.74979	-1.85645	-1.99179	-1.46812
A0A3Q0NB33	sul	Dihydropteroate synthase GN=sul	-0.897189	-0.103107	-3.64897	-3.24207	-2.52466	-2.81812
A0A3Q0NI29	tadA	tRNA-specific adenosine deaminase GN=tadA	-0.86571	-0.125399	-2.80472	-0.660931	-1.33152	0.0803776
A0A3Q0NDI2	tagD	Glycerol-3-phosphate cytidylyltransferase GN=tagD	-0.972824	-0.421048	-3.72208	-2.20588	-2.36495	-1.25034
A0A3Q0NB84	tal	Probable transaldolase GN=tal	0.254744	1.28467	-2.43865	-1.01172	0.387066	1.91516
A0A3Q0NDE4	tarI	Ribitol-5-phosphate cytidylyltransferase GN=tarI	-1.10671	-0.176513	-2.29237	-0.573693	-1.17554	-0.306107
A0A3Q0NDE0	tarJ	Ribulose-5-phosphate reductase GN=tarJ	-0.840224	0.327516	-2.45776	-0.46949	-1.40733	-0.706137
A0A3Q0NEC9	tcsA	Unspecified monosaccharide ABC transport system, substrate-binding component / CD4+ T cell-stimulating antigen, lipoprotein GN=tcsA	-1.14675	0.223799	-2.36406	-0.721817	-1.30367	-0.174296
A0A3Q0NHL1	tdk	Thymidine kinase GN=tdk	-1.04671	1.62592	-1.56242	0.418307	-0.990718	0.862537
A0A3Q0NET3	tgt	Queuine tRNA-ribosyltransferase GN=tgt	-2.0749	-0.303014	-4.56296	-1.99726	-4.01321	-2.38634
A0A3Q0NC73	thiD	Phosphomethylpyrimidine kinase GN=thiD	-1.64446	-0.389368	-2.72441	-1.67041	-1.92549	-0.960309
A0A3Q0NEY8	thiI	Probable tRNA sulfurtransferase GN=thiI	-0.904992	1.08747	-2.20705	-0.300757	-1.3561	-0.195734
A0A3Q0NHI3	thrB	Homoserine kinase GN=thrB	-1.92058	-0.394934	-4.02202	-2.74889	-3.20282	-1.88469
A0A3Q0NHG6	thrC	Threonine synthase GN=thrC	-0.050752	1.57372	-1.36899	-0.174952	-0.856411	-0.453696
A0A3Q0NF26	thrS	Threonine--tRNA ligase GN=thrS	-1.56836	0.144164	-3.15061	-0.754694	-1.92359	-0.588072
A0A3Q0NFT4	thyA	Thymidylate synthase GN=thyA	-1.15354	0.316184	-2.47319	-0.95597	-2.51453	-1.30944
A0A3Q0NE21	tig	Trigger factor GN=tig	-0.849603	-0.429353	-2.21267	-0.659132	-0.92482	-0.093295
A0A3Q0NAV7	tilS	tRNA(Ile)-lysidine synthase GN=tilS	-1.3875	0.0270776	-2.52551	-0.52714	-1.32187	-0.112607
A0A3Q0NE47	tkt	Transketolase GN=tkt	-0.541107	1.30998	-2.06853	0.0350811	-0.975241	0.462482
A0A3Q0NEB7	tktB	1-deoxy-D-xylulose-5-phosphate synthase GN=tktB	-1.13923	0.277624	-4.07929	-2.14131	-2.335	-1.56144
A0A3Q0NHW5	tmk	Thymidylate kinase GN=tmk	-0.725691	-0.245593	-1.66452	-0.634283	-0.247282	-0.337906
A0A3Q0NE16	topA	DNA topoisomerase 1 GN=topA	-0.271513	0.00368021	-2.20264	-1.68947	-2.32324	-2.05157
A0A3Q0NI04	topB	DNA topoisomerase 3 GN=topB	-1.80223	-0.181838	-4.36767	-2.16954	-3.6276	-1.78785
A0A3Q0NHC4	tpiA	Triosephosphate isomerase GN=tpiA	-1.23376	-0.380215	-0.489628	0.223469	0.440263	0.631648
A0A3Q0NEV5	tpx	Thiol peroxidase GN=tpx	-0.299672	-0.172105	-3.28933	-2.51643	-1.89474	-1.98975
A0A3Q0NEB1	trhO	tRNA uridine(34) hydroxylase GN=trhO	-4.90033	1.84924	-21.9782	-17.4931	-21.9782	-17.4931
A0A3Q0NF16	trmB	tRNA (guanine-N(7)-)-methyltransferase GN=trmB	-3.66628	0.149678	-5.98912	-0.533607	-4.7511	-1.86276
A0A3Q0NFI9	trmD	tRNA (guanine-N(1)-)-methyltransferase GN=trmD	-2.24747	0	-4.24438	17.0023	-1.03758	17.0184
A0A3Q0NI43	trmE	tRNA modification GTPase MnmE GN=trmE	-0.447601	-0.0238085	-0.327759	1.8257	1.03472	2.08796
A0A3Q0NEP5	trmR	tRNA 5-hydroxyuridine methyltransferase GN=trmR	-2.8893	-1.42915	-4.97044	-2.908	-2.98725	-3.59611
A0A3Q0NF54	trpA	Tryptophan synthase alpha chain GN=trpA	18.2845	-0.556887	18.3725	-0.0863122	19.6266	0.477086
A0A3Q0NFA1	trpB	Tryptophan synthase beta chain GN=trpB	0.301675	0.72605	-0.67366	-0.110547	-0.568958	-1.27774
A0A3Q0NF23	trpC	Indole-3-glycerol phosphate synthase GN=trpC	-0.506735	0.45771	-2.10537	-0.282245	-2.54295	-0.899328
A0A3Q0NEZ8	trpE	Anthranilate synthase component 1 GN=trpE	17.7505	2.24168	16.6442	0.845087	17.3656	1.58105
A0A3Q0NF27	trpF	N-(5'-phosphoribosyl)anthranilate isomerase GN=trpF	-0.100776	1.51481	-2.273	-0.0228717	-1.37659	0.712084
A0A3Q0NGP2	trpS	Tryptophan--tRNA ligase GN=trpS	-1.16465	0.601721	-3.06617	-1.59807	-1.59757	-1.40379
A0A3Q0NHR4	truA	tRNA pseudouridine synthase A GN=truA	0.817509	1.17961	0.371802	1.25614	0.861559	1.07866
A0A3Q0NEB6	truB	tRNA pseudouridine synthase B GN=truB	-2.98413	-0.312332	-5.86378	-17.4757	-4.54016	-17.4757
A0A3Q0NDS6	trxA	Thioredoxin GN=trxA	0.0713891	-0.110051	-1.78785	-1.23352	-0.260781	-0.680658
A0A3Q0NH99	trxB	Thioredoxin reductase GN=trxB	0.0824741	1.15737	-2.6278	-1.16405	-1.41735	-0.851024
A0A3Q0NH76	tsaD	tRNA N6-adenosine threonylcarbamoyltransferase GN=tsaD	-0.866169	0.50711	-3.94943	-1.0751	-2.29573	-0.236595
A0A3Q0NF63	tsf	Elongation factor Ts GN=tsf	-1.15164	0.762888	-2.98132	-0.623699	-1.67039	-0.189634
A0A3Q0NHS2	tuf	Elongation factor Tu GN=tuf	-1.0065	0.456835	-2.48772	-0.37442	-1.05155	0.0546839
A0A3Q0NFU0	tyrA	Prephenate dehydrogenase GN=tyrA	-1.53716	0.694239	-3.12909	-1.60302	-2.6215	-1.00499
A0A3Q0NF70	tyrS	Tyrosine--tRNA ligase GN=tyrS	-0.760045	0.373306	-2.26128	-0.924216	-1.00708	-0.20859
A0A3Q0NFW0	ubiE	Demethylmenaquinone methyltransferase GN=ubiE	-2.11108	0.379946	-2.68185	-2.3855	-2.79928	-2.08864
A0A3Q0NEP2	udk	Uridine kinase GN=udk	-2.13707	0.318527	-3.6192	-1.64147	-2.87014	-2.51805
A0A3Q0NBE0	ung	Uracil-DNA glycosylase GN=ung	-0.731001	-1.58604	-2.69778	-2.54601	-2.18614	-3.64738
A0A3Q0NHB3	upp	Uracil phosphoribosyltransferase GN=upp	-1.04593	1.03362	-2.6825	-0.526774	-1.28488	0.0501676
A0A3Q0NHB1	uvrA	UvrABC system protein A GN=uvrA	-0.797521	0.72289	-1.69337	0.131594	-1.09285	0.284091
A0A3Q0NH70	uvrB	UvrABC system protein B GN=uvrB	-0.125233	1.00701	-0.749241	1.33687	0.29368	2.01365
A0A3Q0NDQ3	uvrC	UvrABC system protein C GN=uvrC	-1.05852	-0.0659323	-3.73496	-2.52404	-2.7193	-1.76038
A0A3Q0NEY4	valS	Valine--tRNA ligase GN=valS	-0.799194	0.493905	-1.90567	-0.118884	-0.872991	0.246358
A0A3Q0NH77	whiA	Probable cell division protein WhiA GN=whiA	-1.60001	3.8422	-5.72096	2.15728	-6.09764	0.359989
A0A3Q0NFU1	xpt	Xanthine phosphoribosyltransferase GN=xpt	-1.93772	-0.748234	-3.36133	-2.00593	-2.94612	-2.7385
A0A3Q0NEJ6	ybeY	Endoribonuclease YbeY GN=ybeY	-0.760644	0.012991	-1.86199	0.0368052	-0.0906485	0.192741
A0A3Q0NI24	ychF	Ribosome-binding ATPase YchF GN=ychF	-1.53862	0.479237	-3.35458	-0.924064	-2.39573	0.784402
A0A3Q0NHP8	yhaM	3'-5' exoribonuclease YhaM GN=yhaM	-1.41047	0.536247	-2.22729	-0.677778	-1.25364	-0.245185
A0A3Q0NII2	yidC	Membrane protein insertase YidC GN=yidC	-1.96137	1.46672	-4.66922	0.348684	-3.76483	0.426262
A0A3Q0NEK1	zurA	Zinc ABC transporter, ATP-binding protein ZnuC GN=zurA	-17.8278	17.1956	-17.8278	0	-2.4519	0
A0A3Q0NEH2	zurR	Zinc uptake regulation protein ZUR GN=zurR	-1.35038	-0.510856	-2.01926	0.338503	-0.234982	1.28337
A0A3Q0NG10	zwf	Glucose-6-phosphate 1-dehydrogenase GN=zwf	-1.06605	0.36757	-2.07691	-0.656339	-0.755462	-0.354976
