# Supplementary material for: New insights into the stress response mechanisms of stress-resistant Listeria monocytogenes via multi-omics and cell morphological changes
Source: Emerg Microbes Infect. 2025 Sep 19;14(1):2564319. doi: 10.1080/22221751.2025.2564319 (PMC12498373; doi:10.1080/22221751.2025.2564319)
Supplement: TableS5_revised.xlsx [file TEMI_A_2564319_SM3250.xlsx]

## Sheet: Table S4
Supplementary Table 5. Gene ontology terms of up-regulated RNAs in stress-resistant L. monocytogenes under multiple stress conditions (pH 3+1°C+5% salt) at 4, 8, 12, 24, 48 h.
Time points	Expression	GO classification	GO terms	No. genes (reference)	No. genes (our study)	Fold_Enrichment	P_value	FDR
4h	up	biological process	electron transport coupled proton transport (GO:0015990)	3	3	60.28	4.28e-06	0.000783
4h	up	biological process	energy coupled proton transmembrane transport, against electrochemical gradient (GO:0015988)	3	3	60.28	4.28e-06	0.000705
4h	up	biological process	protein quality control for misfolded or incompletely synthesized proteins (GO:0006515)	2	2	60.28	0.000269	0.0123
4h	up	biological process	ATP synthesis coupled electron transport (GO:0042773)	4	3	45.21	1.69e-05	0.00147
4h	up	biological process	protein refolding (GO:0042026)	5	3	36.17	4.18e-05	0.00275
4h	up	biological process	respiratory electron transport chain (GO:0022904)	8	4	30.14	4.44e-06	0.000664
4h	up	biological process	purine nucleobase biosynthetic process (GO:0009113)	4	2	30.14	0.00158	0.0389
4h	up	biological process	oxidative phosphorylation (GO:0006119)	8	4	30.14	4.44e-06	0.000609
4h	up	biological process	electron transport chain (GO:0022900)	9	4	26.79	7.89e-06	0.000812
4h	up	biological process	aerobic respiration (GO:0009060)	12	4	20.09	2.99e-05	0.00224
4h	up	biological process	cellular respiration (GO:0045333)	13	4	18.55	4.27e-05	0.0027
4h	up	biological process	energy derivation by oxidation of organic compounds (GO:0015980)	13	4	18.55	4.27e-05	0.0026
4h	up	biological process	protein folding (GO:0006457)	14	4	17.22	5.9e-05	0.00347
4h	up	biological process	'de novo' IMP biosynthetic process (GO:0006189)	12	3	15.07	0.000848	0.0285
4h	up	biological process	IMP biosynthetic process (GO:0006188)	12	3	15.07	0.000848	0.0279
4h	up	biological process	IMP metabolic process (GO:0046040)	13	3	13.91	0.00109	0.0326
4h	up	biological process	nucleotide catabolic process (GO:0009166)	22	5	13.7	2.16e-05	0.00178
4h	up	biological process	ribonucleoside diphosphate catabolic process (GO:0009191)	14	3	12.92	0.00137	0.0403
4h	up	biological process	purine ribonucleoside diphosphate catabolic process (GO:0009181)	14	3	12.92	0.00137	0.0396
4h	up	biological process	purine ribonucleotide catabolic process (GO:0009154)	14	3	12.92	0.00137	0.0389
4h	up	biological process	purine nucleoside diphosphate catabolic process (GO:0009137)	14	3	12.92	0.00137	0.0382
4h	up	biological process	nucleoside diphosphate catabolic process (GO:0009134)	14	3	12.92	0.00137	0.0376
4h	up	biological process	glycolytic process (GO:0006096)	14	3	12.92	0.00137	0.037
4h	up	biological process	ADP catabolic process (GO:0046032)	14	3	12.92	0.00137	0.0364
4h	up	biological process	ADP metabolic process (GO:0046031)	14	3	12.92	0.00137	0.0358
4h	up	biological process	pyridine nucleotide catabolic process (GO:0019364)	14	3	12.92	0.00137	0.0353
4h	up	biological process	ribonucleotide catabolic process (GO:0009261)	14	3	12.92	0.00137	0.0347
4h	up	biological process	nucleoside phosphate catabolic process (GO:1901292)	24	5	12.56	3.4e-05	0.00233
4h	up	biological process	purine ribonucleoside diphosphate metabolic process (GO:0009179)	15	3	12.06	0.00169	0.041
4h	up	biological process	purine nucleoside diphosphate metabolic process (GO:0009135)	15	3	12.06	0.00169	0.0404
4h	up	biological process	generation of precursor metabolites and energy (GO:0006091)	45	9	12.06	2.43e-08	6.67e-06
4h	up	biological process	pyridine-containing compound catabolic process (GO:0072526)	15	3	12.06	0.00169	0.0398
4h	up	biological process	ribonucleoside diphosphate metabolic process (GO:0009185)	16	3	11.3	0.00206	0.0465
4h	up	biological process	organophosphate catabolic process (GO:0046434)	29	5	10.39	8.92e-05	0.00459
4h	up	biological process	protein maturation (GO:0051604)	24	4	10.05	0.000554	0.0203
4h	up	biological process	proton transmembrane transport (GO:1902600)	28	4	8.61	0.00102	0.0316
4h	up	biological process	nucleobase-containing compound catabolic process (GO:0034655)	39	5	7.73	0.000382	0.0157
4h	up	biological process	nicotinamide nucleotide metabolic process (GO:0046496)	40	5	7.53	0.000431	0.0169
4h	up	biological process	carbohydrate derivative catabolic process (GO:1901136)	41	5	7.35	0.000485	0.0186
4h	up	biological process	pyridine nucleotide metabolic process (GO:0019362)	41	5	7.35	0.000485	0.0181
4h	up	biological process	ribonucleoside monophosphate biosynthetic process (GO:0009156)	33	4	7.31	0.00191	0.0444
4h	up	biological process	hexose metabolic process (GO:0019318)	33	4	7.31	0.00191	0.0437
4h	up	biological process	ribonucleoside triphosphate metabolic process (GO:0009199)	34	4	7.09	0.00214	0.0477
4h	up	biological process	ribonucleoside monophosphate metabolic process (GO:0009161)	34	4	7.09	0.00214	0.047
4h	up	biological process	pyridine-containing compound metabolic process (GO:0072524)	44	5	6.85	0.000677	0.0242
4h	up	biological process	carbohydrate catabolic process (GO:0016052)	61	6	5.93	0.000419	0.0168
4h	up	biological process	ribose phosphate metabolic process (GO:0019693)	88	8	5.48	7.34e-05	0.0039
4h	up	biological process	small molecule catabolic process (GO:0044282)	68	6	5.32	0.000757	0.0265
4h	up	biological process	organonitrogen compound catabolic process (GO:1901565)	69	6	5.24	0.000819	0.0281
4h	up	biological process	purine ribonucleotide metabolic process (GO:0009150)	70	6	5.17	0.000885	0.0285
4h	up	biological process	nucleotide metabolic process (GO:0009117)	130	11	5.1	5.28e-06	0.000668
4h	up	biological process	ribonucleotide metabolic process (GO:0009259)	84	7	5.02	0.000377	0.0159
4h	up	biological process	nucleoside phosphate metabolic process (GO:0006753)	134	11	4.95	7.11e-06	0.000781
4h	up	biological process	purine nucleotide metabolic process (GO:0006163)	101	8	4.77	0.000196	0.00923
4h	up	biological process	purine-containing compound metabolic process (GO:0072521)	107	8	4.51	0.000294	0.0131
4h	up	biological process	nucleobase-containing small molecule metabolic process (GO:0055086)	163	12	4.44	7.89e-06	0.000764
4h	up	biological process	catabolic process (GO:0009056)	152	11	4.36	2.41e-05	0.00189
4h	up	biological process	organophosphate metabolic process (GO:0019637)	186	12	3.89	3.08e-05	0.0022
4h	up	biological process	carbohydrate derivative metabolic process (GO:1901135)	218	14	3.87	5.86e-06	0.000688
4h	up	biological process	phosphate-containing compound metabolic process (GO:0006796)	202	12	3.58	7.03e-05	0.00386
4h	up	biological process	carbohydrate metabolic process (GO:0005975)	136	8	3.55	0.00147	0.0368
4h	up	biological process	phosphorus metabolic process (GO:0006793)	207	12	3.49	8.95e-05	0.00446
4h	up	biological process	small molecule metabolic process (GO:0044281)	428	23	3.24	3.6e-08	8.47e-06
4h	up	biological process	gene expression (GO:0010467)	205	11	3.23	0.000373	0.0162
4h	up	biological process	cellular metabolic process (GO:0044237)	686	34	2.99	3.04e-12	2.5e-09
4h	up	biological process	macromolecule biosynthetic process (GO:0009059)	268	12	2.7	0.00102	0.031
4h	up	biological process	nucleobase-containing compound metabolic process (GO:0006139)	374	16	2.58	0.000188	0.00912
4h	up	biological process	organonitrogen compound metabolic process (GO:1901564)	547	23	2.53	3.67e-06	0.000756
4h	up	biological process	metabolic process (GO:0008152)	978	40	2.47	7.66e-13	1.26e-09
4h	up	biological process	primary metabolic process (GO:0044238)	810	33	2.46	2.99e-09	1.64e-06
4h	up	biological process	biosynthetic process (GO:0009058)	592	22	2.24	7e-05	0.00398
4h	up	biological process	cellular biosynthetic process (GO:0044249)	465	17	2.2	0.000959	0.0303
4h	up	biological process	cellular process (GO:0009987)	1250	36	1.74	8.66e-06	0.000792
4h	up	biological process	biological_process (GO:0008150)	1634	45	1.66	4.19e-09	1.38e-06
4h	up	molecular function	cytochrome bo3 ubiquinol oxidase activity (GO:0009486)	3	3	60.28	4.28e-06	0.000962
4h	up	molecular function	cytochrome-c oxidase activity (GO:0004129)	3	3	60.28	4.28e-06	0.000824
4h	up	molecular function	phosphoribosylamine-glycine ligase activity (GO:0004637)	2	2	60.28	0.000269	0.0242
4h	up	molecular function	ATPase binding (GO:0051117)	2	2	60.28	0.000269	0.0227
4h	up	molecular function	oxidoreductase activity, acting on a heme group of donors (GO:0016675)	4	4	60.28	6.66e-08	8.97e-05
4h	up	molecular function	oxidoreduction-driven active transmembrane transporter activity (GO:0015453)	5	4	48.22	3.29e-07	0.000222
4h	up	molecular function	oxidoreductase activity, acting on diphenols and related substances as donors, oxygen as acceptor (GO:0016682)	5	3	36.17	4.18e-05	0.00626
4h	up	molecular function	oxidoreductase activity, acting on diphenols and related substances as donors (GO:0016679)	5	3	36.17	4.18e-05	0.00564
4h	up	molecular function	unfolded protein binding (GO:0051082)	8	3	22.6	0.000226	0.0218
4h	up	molecular function	electron transfer activity (GO:0009055)	14	4	17.22	5.9e-05	0.00722
4h	up	molecular function	protein binding (GO:0005515)	30	6	12.06	6.61e-06	0.00111
4h	up	molecular function	cation binding (GO:0043169)	374	15	2.42	0.000659	0.0493
4h	up	molecular function	small molecule binding (GO:0036094)	746	25	2.02	8.02e-05	0.00831
4h	up	molecular function	ion binding (GO:0043167)	704	23	1.97	0.000455	0.0361
4h	up	molecular function	binding (GO:0005488)	1079	34	1.9	2.22e-06	0.000597
4h	up	molecular function	catalytic activity (GO:0003824)	1286	35	1.64	8e-05	0.00899
4h	up	molecular function	molecular_function (GO:0003674)	1846	45	1.47	6.58e-07	0.000221
4h	up	cellular component	cytochrome o ubiquinol oxidase complex (GO:0009319)	2	2	60.28	0.000269	0.00608
4h	up	cellular component	endopeptidase Clp complex (GO:0009368)	2	2	60.28	0.000269	0.00547
4h	up	cellular component	respirasome (GO:0070469)	3	2	40.18	0.0008	0.0135
4h	up	cellular component	cytochrome complex (GO:0070069)	4	2	30.14	0.00158	0.0247
4h	up	cellular component	oxidoreductase complex (GO:1990204)	8	3	22.6	0.000226	0.00574
4h	up	cellular component	catalytic complex (GO:1902494)	80	7	5.27	0.000278	0.00513
4h	up	cellular component	cytosol (GO:0005829)	304	18	3.57	5.46e-07	3.69e-05
4h	up	cellular component	protein-containing complex (GO:0032991)	204	12	3.55	7.75e-05	0.00225
4h	up	cellular component	cytoplasm (GO:0005737)	624	33	3.19	1.45e-12	1.48e-10
4h	up	cellular component	intracellular anatomical structure (GO:0005622)	663	35	3.18	1.13e-13	2.3e-11
4h	up	cellular component	cellular anatomical entity (GO:0110165)	1467	40	1.64	2.16e-06	0.00011
4h	up	cellular component	cellular_component (GO:0005575)	1481	40	1.63	2.49e-06	0.000101
8h	up	biological process	glucose catabolic process (GO:0006007)	2	2	32.56	0.000933	0.0248
8h	up	biological process	electron transport coupled proton transport (GO:0015990)	3	3	32.56	2.8e-05	0.002
8h	up	biological process	energy coupled proton transmembrane transport, against electrochemical gradient (GO:0015988)	3	3	32.56	2.8e-05	0.00192
8h	up	biological process	cytoplasmic translation (GO:0002181)	2	2	32.56	0.000933	0.0244
8h	up	biological process	protein quality control for misfolded or incompletely synthesized proteins (GO:0006515)	2	2	32.56	0.000933	0.024
8h	up	biological process	protein-RNA complex organization (GO:0071826)	5	4	26.05	4.06e-06	0.000371
8h	up	biological process	protein-RNA complex assembly (GO:0022618)	5	4	26.05	4.06e-06	0.000352
8h	up	biological process	ATP synthesis coupled electron transport (GO:0042773)	4	3	24.42	0.00011	0.00563
8h	up	biological process	ribosomal small subunit assembly (GO:0000028)	4	3	24.42	0.00011	0.00546
8h	up	biological process	ribosome assembly (GO:0042255)	6	4	21.71	1.19e-05	0.000978
8h	up	biological process	protein refolding (GO:0042026)	5	3	19.54	0.000268	0.0122
8h	up	biological process	proteolysis involved in protein catabolic process (GO:0051603)	5	3	19.54	0.000268	0.0119
8h	up	biological process	protein-containing complex assembly (GO:0065003)	9	5	18.09	2.79e-06	0.00027
8h	up	biological process	respiratory electron transport chain (GO:0022904)	8	4	16.28	5.29e-05	0.00323
8h	up	biological process	oxidative phosphorylation (GO:0006119)	8	4	16.28	5.29e-05	0.00311
8h	up	biological process	electron transport chain (GO:0022900)	9	4	14.47	9.3e-05	0.00494
8h	up	biological process	protein catabolic process (GO:0030163)	7	3	13.96	0.000896	0.0246
8h	up	biological process	translational elongation (GO:0006414)	7	3	13.96	0.000896	0.0242
8h	up	biological process	protein folding (GO:0006457)	14	5	11.63	3.92e-05	0.00248
8h	up	biological process	translation (GO:0006412)	104	36	11.27	2.9e-31	1.59e-28
8h	up	biological process	aerobic respiration (GO:0009060)	12	4	10.85	0.00034	0.0144
8h	up	biological process	non-membrane-bounded organelle assembly (GO:0140694)	12	4	10.85	0.00034	0.014
8h	up	biological process	organelle assembly (GO:0070925)	12	4	10.85	0.00034	0.0137
8h	up	biological process	protein-containing complex organization (GO:0043933)	19	6	10.28	1.39e-05	0.00109
8h	up	biological process	cellular respiration (GO:0045333)	13	4	10.02	0.00048	0.0188
8h	up	biological process	energy derivation by oxidation of organic compounds (GO:0015980)	13	4	10.02	0.00048	0.0184
8h	up	biological process	ribonucleoside diphosphate catabolic process (GO:0009191)	14	4	9.3	0.000657	0.023
8h	up	biological process	purine ribonucleoside diphosphate catabolic process (GO:0009181)	14	4	9.3	0.000657	0.0225
8h	up	biological process	purine ribonucleotide catabolic process (GO:0009154)	14	4	9.3	0.000657	0.0221
8h	up	biological process	purine nucleoside diphosphate catabolic process (GO:0009137)	14	4	9.3	0.000657	0.0216
8h	up	biological process	nucleoside diphosphate catabolic process (GO:0009134)	14	4	9.3	0.000657	0.0212
8h	up	biological process	glycolytic process (GO:0006096)	14	4	9.3	0.000657	0.0208
8h	up	biological process	ADP catabolic process (GO:0046032)	14	4	9.3	0.000657	0.0204
8h	up	biological process	ADP metabolic process (GO:0046031)	14	4	9.3	0.000657	0.02
8h	up	biological process	pyridine nucleotide catabolic process (GO:0019364)	14	4	9.3	0.000657	0.0196
8h	up	biological process	ribonucleotide catabolic process (GO:0009261)	14	4	9.3	0.000657	0.0193
8h	up	biological process	nucleotide catabolic process (GO:0009166)	22	6	8.88	3.55e-05	0.00233
8h	up	biological process	purine ribonucleoside diphosphate metabolic process (GO:0009179)	15	4	8.68	0.000874	0.0253
8h	up	biological process	purine nucleoside diphosphate metabolic process (GO:0009135)	15	4	8.68	0.000874	0.0248
8h	up	biological process	pyridine-containing compound catabolic process (GO:0072526)	15	4	8.68	0.000874	0.0244
8h	up	biological process	ribonucleoside diphosphate metabolic process (GO:0009185)	16	4	8.14	0.00114	0.0288
8h	up	biological process	nucleoside phosphate catabolic process (GO:1901292)	24	6	8.14	6.09e-05	0.00346
8h	up	biological process	purine nucleotide catabolic process (GO:0006195)	17	4	7.66	0.00145	0.0328
8h	up	biological process	gene expression (GO:0010467)	205	47	7.47	1.2e-32	1.97e-29
8h	up	biological process	nucleoside diphosphate metabolic process (GO:0009132)	18	4	7.24	0.00183	0.0406
8h	up	biological process	generation of precursor metabolites and energy (GO:0006091)	45	10	7.24	5.86e-07	6.03e-05
8h	up	biological process	glucose metabolic process (GO:0006006)	18	4	7.24	0.00183	0.0401
8h	up	biological process	protein metabolic process (GO:0019538)	198	44	7.24	1.34e-29	4.42e-27
8h	up	biological process	pyruvate metabolic process (GO:0006090)	19	4	6.86	0.00226	0.0483
8h	up	biological process	DNA-templated transcription (GO:0006351)	19	4	6.86	0.00226	0.0477
8h	up	biological process	protein maturation (GO:0051604)	24	5	6.78	0.000652	0.0233
8h	up	biological process	organophosphate catabolic process (GO:0046434)	29	6	6.74	0.00019	0.00893
8h	up	biological process	macromolecule biosynthetic process (GO:0009059)	268	50	6.08	1.88e-30	7.73e-28
8h	up	biological process	nucleobase-containing compound catabolic process (GO:0034655)	39	7	5.84	0.00014	0.00677
8h	up	biological process	cellular component assembly (GO:0022607)	28	5	5.81	0.00137	0.0313
8h	up	biological process	nicotinamide nucleotide metabolic process (GO:0046496)	40	6	4.88	0.00117	0.0292
8h	up	biological process	carbohydrate derivative catabolic process (GO:1901136)	41	6	4.77	0.00134	0.0314
8h	up	biological process	pyridine nucleotide metabolic process (GO:0019362)	41	6	4.77	0.00134	0.031
8h	up	biological process	pyridine-containing compound metabolic process (GO:0072524)	44	6	4.44	0.00195	0.0422
8h	up	biological process	organonitrogen compound biosynthetic process (GO:1901566)	375	46	3.99	2.35e-19	3.22e-17
8h	up	biological process	macromolecule metabolic process (GO:0043170)	434	53	3.98	4.68e-23	8.57e-21
8h	up	biological process	cellular biosynthetic process (GO:0044249)	465	54	3.78	1.63e-22	2.44e-20
8h	up	biological process	organonitrogen compound metabolic process (GO:1901564)	547	60	3.57	1.24e-24	2.91e-22
8h	up	biological process	cellular metabolic process (GO:0044237)	686	72	3.42	1.5e-31	1.23e-28
8h	up	biological process	ribose phosphate metabolic process (GO:0019693)	88	9	3.33	0.00125	0.0307
8h	up	biological process	biosynthetic process (GO:0009058)	592	60	3.3	1.09e-22	1.8e-20
8h	up	biological process	nucleobase-containing small molecule metabolic process (GO:0055086)	163	16	3.2	2.29e-05	0.00172
8h	up	biological process	nucleotide metabolic process (GO:0009117)	130	12	3.01	0.000487	0.0182
8h	up	biological process	nucleoside phosphate metabolic process (GO:0006753)	134	12	2.92	0.000643	0.0235
8h	up	biological process	primary metabolic process (GO:0044238)	810	70	2.81	2.52e-24	5.18e-22
8h	up	biological process	carbohydrate derivative metabolic process (GO:1901135)	218	18	2.69	7.1e-05	0.00389
8h	up	biological process	metabolic process (GO:0008152)	978	78	2.6	1.78e-27	4.9e-25
8h	up	biological process	organophosphate metabolic process (GO:0019637)	186	14	2.45	0.00129	0.0309
8h	up	biological process	phosphorus metabolic process (GO:0006793)	207	15	2.36	0.00127	0.0307
8h	up	biological process	nucleobase-containing compound metabolic process (GO:0006139)	374	24	2.09	0.000278	0.012
8h	up	biological process	cellular process (GO:0009987)	1250	75	1.95	1.97e-16	2.16e-14
8h	up	biological process	biological_process (GO:0008150)	1634	85	1.69	2.36e-18	2.77e-16
8h	up	molecular function	cytochrome bo3 ubiquinol oxidase activity (GO:0009486)	3	3	32.56	2.8e-05	0.00269
8h	up	molecular function	cytochrome-c oxidase activity (GO:0004129)	3	3	32.56	2.8e-05	0.00251
8h	up	molecular function	oxidoreductase activity, acting on a heme group of donors (GO:0016675)	4	4	32.56	8.31e-07	0.000112
8h	up	molecular function	oxidoreduction-driven active transmembrane transporter activity (GO:0015453)	5	4	26.05	4.06e-06	0.000497
8h	up	molecular function	small ribosomal subunit rRNA binding (GO:0070181)	4	3	24.42	0.00011	0.00868
8h	up	molecular function	translation elongation factor activity (GO:0003746)	5	3	19.54	0.000268	0.02
8h	up	molecular function	oxidoreductase activity, acting on diphenols and related substances as donors, oxygen as acceptor (GO:0016682)	5	3	19.54	0.000268	0.019
8h	up	molecular function	oxidoreductase activity, acting on diphenols and related substances as donors (GO:0016679)	5	3	19.54	0.000268	0.018
8h	up	molecular function	structural constituent of ribosome (GO:0003735)	59	31	17.11	1.07e-33	1.44e-30
8h	up	molecular function	rRNA binding (GO:0019843)	46	24	16.99	8.01e-26	3.6e-23
8h	up	molecular function	unfolded protein binding (GO:0051082)	8	4	16.28	5.29e-05	0.00445
8h	up	molecular function	structural molecule activity (GO:0005198)	68	31	14.84	3.54e-31	2.38e-28
8h	up	molecular function	electron transfer activity (GO:0009055)	14	4	9.3	0.000657	0.0402
8h	up	molecular function	tRNA binding (GO:0000049)	27	7	8.44	1.09e-05	0.00122
8h	up	molecular function	RNA binding (GO:0003723)	116	29	8.14	2.43e-20	8.19e-18
8h	up	molecular function	protein binding (GO:0005515)	30	7	7.6	2.32e-05	0.0024
8h	up	molecular function	transition metal ion binding (GO:0046914)	92	10	3.54	0.000405	0.026
8h	up	molecular function	nucleic acid binding (GO:0003676)	403	39	3.15	2.13e-12	3.59e-10
8h	up	molecular function	organic cyclic compound binding (GO:0097159)	799	52	2.12	5.33e-10	7.98e-08
8h	up	molecular function	binding (GO:0005488)	1079	66	1.99	5.11e-13	9.83e-11
8h	up	molecular function	molecular_function (GO:0003674)	1846	85	1.5	5.36e-14	1.2e-11
8h	up	cellular component	cytochrome o ubiquinol oxidase complex (GO:0009319)	2	2	32.56	0.000933	0.00861
8h	up	cellular component	endopeptidase Clp complex (GO:0009368)	2	2	32.56	0.000933	0.00823
8h	up	cellular component	cytosolic small ribosomal subunit (GO:0022627)	13	10	25.05	1.17e-13	1.33e-12
8h	up	cellular component	respirasome (GO:0070469)	3	2	21.71	0.00274	0.0232
8h	up	cellular component	cytosolic ribosome (GO:0022626)	37	24	21.12	4.4e-29	1.49e-27
8h	up	cellular component	cytosolic large ribosomal subunit (GO:0022625)	24	14	19	3.48e-16	5.05e-15
8h	up	cellular component	large ribosomal subunit (GO:0015934)	27	15	18.09	7.64e-17	1.19e-15
8h	up	cellular component	ribosomal subunit (GO:0044391)	49	27	17.94	5.54e-30	2.25e-28
8h	up	cellular component	small ribosomal subunit (GO:0015935)	22	12	17.76	1.64e-13	1.75e-12
8h	up	cellular component	cytochrome complex (GO:0070069)	4	2	16.28	0.00537	0.0436
8h	up	cellular component	ribonucleoprotein complex (GO:1990904)	63	31	16.02	1.63e-32	1.66e-30
8h	up	cellular component	ribosome (GO:0005840)	64	31	15.77	3.1e-32	2.1e-30
8h	up	cellular component	intracellular non-membrane-bounded organelle (GO:0043232)	98	31	10.3	2.79e-25	7.09e-24
8h	up	cellular component	intracellular organelle (GO:0043229)	101	31	9.99	8.01e-25	1.81e-23
8h	up	cellular component	non-membrane-bounded organelle (GO:0043228)	113	31	8.93	3.76e-23	6.93e-22
8h	up	cellular component	organelle (GO:0043226)	116	31	8.7	9.07e-23	1.53e-21
8h	up	cellular component	protein-containing complex (GO:0032991)	204	43	6.86	8.63e-28	2.5e-26
8h	up	cellular component	cytosol (GO:0005829)	304	47	5.03	2.09e-24	4.25e-23
8h	up	cellular component	catalytic complex (GO:1902494)	80	9	3.66	0.000621	0.00601
8h	up	cellular component	cytoplasm (GO:0005737)	624	70	3.65	4.96e-32	2.52e-30
8h	up	cellular component	intracellular anatomical structure (GO:0005622)	663	73	3.59	7.33e-34	1.49e-31
8h	up	cellular component	cellular_component (GO:0005575)	1481	80	1.76	5.04e-16	6.4e-15
8h	up	cellular component	cellular anatomical entity (GO:0110165)	1467	78	1.73	2.75e-14	3.28e-13
8h	up	cellular component	membrane (GO:0016020)	777	6	0.25	1.98e-06	2.01e-05
12h	up	biological process	electron transport coupled proton transport (GO:0015990)	3	3	44.27	1.1e-05	0.00107
12h	up	biological process	energy coupled proton transmembrane transport, against electrochemical gradient (GO:0015988)	3	3	44.27	1.1e-05	0.00101
12h	up	biological process	protein quality control for misfolded or incompletely synthesized proteins (GO:0006515)	2	2	44.27	0.000503	0.0259
12h	up	biological process	ATP synthesis coupled electron transport (GO:0042773)	4	3	33.2	4.33e-05	0.00324
12h	up	biological process	protein refolding (GO:0042026)	5	3	26.56	0.000107	0.00701
12h	up	biological process	respiratory electron transport chain (GO:0022904)	8	4	22.13	1.55e-05	0.00134
12h	up	biological process	oxidative phosphorylation (GO:0006119)	8	4	22.13	1.55e-05	0.00128
12h	up	biological process	electron transport chain (GO:0022900)	9	4	19.67	2.74e-05	0.00215
12h	up	biological process	translational elongation (GO:0006414)	7	3	18.97	0.000361	0.0198
12h	up	biological process	aerobic respiration (GO:0009060)	12	4	14.76	0.000102	0.00702
12h	up	biological process	protein-containing complex assembly (GO:0065003)	9	3	14.76	0.000839	0.0383
12h	up	biological process	cellular respiration (GO:0045333)	13	4	13.62	0.000145	0.00921
12h	up	biological process	energy derivation by oxidation of organic compounds (GO:0015980)	13	4	13.62	0.000145	0.00887
12h	up	biological process	nucleotide catabolic process (GO:0009166)	22	5	10.06	9.84e-05	0.00704
12h	up	biological process	protein-containing complex organization (GO:0043933)	19	4	9.32	0.000712	0.0335
12h	up	biological process	nucleoside phosphate catabolic process (GO:1901292)	24	5	9.22	0.000153	0.00901
12h	up	biological process	generation of precursor metabolites and energy (GO:0006091)	45	9	8.85	4.03e-07	4.15e-05
12h	up	biological process	translation (GO:0006412)	104	20	8.51	1.64e-14	5.4e-12
12h	up	biological process	organophosphate catabolic process (GO:0046434)	29	5	7.63	0.000393	0.0208
12h	up	biological process	gene expression (GO:0010467)	205	27	5.83	2.46e-15	1.35e-12
12h	up	biological process	protein metabolic process (GO:0019538)	198	25	5.59	1.08e-13	2.54e-11
12h	up	biological process	macromolecule biosynthetic process (GO:0009059)	268	30	4.96	3.54e-15	1.46e-12
12h	up	biological process	organonitrogen compound biosynthetic process (GO:1901566)	375	29	3.42	2.08e-10	2.28e-08
12h	up	biological process	nucleotide metabolic process (GO:0009117)	130	10	3.41	0.000534	0.0266
12h	up	biological process	macromolecule metabolic process (GO:0043170)	434	33	3.37	7.6e-12	9.62e-10
12h	up	biological process	cellular biosynthetic process (GO:0044249)	465	35	3.33	1.42e-12	1.95e-10
12h	up	biological process	nucleoside phosphate metabolic process (GO:0006753)	134	10	3.3	0.00068	0.0329
12h	up	biological process	cellular metabolic process (GO:0044237)	686	51	3.29	4.39e-21	7.22e-18
12h	up	biological process	organonitrogen compound metabolic process (GO:1901564)	547	39	3.16	1.36e-13	2.8e-11
12h	up	biological process	biosynthetic process (GO:0009058)	592	40	2.99	3.15e-13	5.77e-11
12h	up	biological process	nucleobase-containing small molecule metabolic process (GO:0055086)	163	11	2.99	0.000845	0.0376
12h	up	biological process	carbohydrate derivative metabolic process (GO:1901135)	218	14	2.84	0.000251	0.0142
12h	up	biological process	primary metabolic process (GO:0044238)	810	47	2.57	7.07e-14	1.94e-11
12h	up	biological process	metabolic process (GO:0008152)	978	56	2.53	8.85e-19	7.28e-16
12h	up	biological process	cellular process (GO:0009987)	1250	54	1.91	3.27e-11	3.85e-09
12h	up	biological process	biological_process (GO:0008150)	1634	62	1.68	7.24e-13	1.08e-10
12h	up	molecular function	ATPase binding (GO:0051117)	2	2	44.27	0.000503	0.0338
12h	up	molecular function	cytochrome bo3 ubiquinol oxidase activity (GO:0009486)	3	3	44.27	1.1e-05	0.00135
12h	up	molecular function	cytochrome-c oxidase activity (GO:0004129)	3	3	44.27	1.1e-05	0.00124
12h	up	molecular function	oxidoreductase activity, acting on a heme group of donors (GO:0016675)	4	4	44.27	2.37e-07	3.99e-05
12h	up	molecular function	oxidoreduction-driven active transmembrane transporter activity (GO:0015453)	5	4	35.41	1.17e-06	0.000175
12h	up	molecular function	small ribosomal subunit rRNA binding (GO:0070181)	4	3	33.2	4.33e-05	0.00417
12h	up	molecular function	translation elongation factor activity (GO:0003746)	5	3	26.56	0.000107	0.00957
12h	up	molecular function	oxidoreductase activity, acting on diphenols and related substances as donors, oxygen as acceptor (GO:0016682)	5	3	26.56	0.000107	0.00897
12h	up	molecular function	oxidoreductase activity, acting on diphenols and related substances as donors (GO:0016679)	5	3	26.56	0.000107	0.00844
12h	up	molecular function	electron transfer activity (GO:0009055)	14	4	12.65	0.0002	0.015
12h	up	molecular function	structural constituent of ribosome (GO:0003735)	59	16	12	3.38e-14	4.55e-11
12h	up	molecular function	rRNA binding (GO:0019843)	46	11	10.59	2.33e-09	1.04e-06
12h	up	molecular function	structural molecule activity (GO:0005198)	68	16	10.42	3.9e-13	2.63e-10
12h	up	molecular function	GTPase activity (GO:0003924)	18	4	9.84	0.000572	0.0367
12h	up	molecular function	protein binding (GO:0005515)	30	5	7.38	0.000463	0.0328
12h	up	molecular function	RNA binding (GO:0003723)	116	15	5.72	1.82e-08	4.09e-06
12h	up	molecular function	nucleic acid binding (GO:0003676)	403	22	2.42	3.32e-05	0.00344
12h	up	molecular function	organic cyclic compound binding (GO:0097159)	799	35	1.94	7.48e-06	0.00101
12h	up	molecular function	binding (GO:0005488)	1079	46	1.89	3.4e-08	6.55e-06
12h	up	molecular function	molecular_function (GO:0003674)	1846	61	1.46	1.19e-08	3.99e-06
12h	up	cellular component	cytochrome o ubiquinol oxidase complex (GO:0009319)	2	2	44.27	0.000503	0.0051
12h	up	cellular component	endopeptidase Clp complex (GO:0009368)	2	2	44.27	0.000503	0.00486
12h	up	cellular component	respirasome (GO:0070469)	3	2	29.51	0.00149	0.0137
12h	up	cellular component	cytochrome complex (GO:0070069)	4	2	22.13	0.00293	0.0248
12h	up	cellular component	cytosolic large ribosomal subunit (GO:0022625)	24	8	14.76	2.4e-08	3.05e-07
12h	up	cellular component	cytosolic ribosome (GO:0022626)	37	12	14.36	7.26e-12	2.11e-10
12h	up	cellular component	cytosolic small ribosomal subunit (GO:0022627)	13	4	13.62	0.000145	0.00155
12h	up	cellular component	large ribosomal subunit (GO:0015934)	27	8	13.12	6.88e-08	8.21e-07
12h	up	cellular component	ribosomal subunit (GO:0044391)	49	13	11.74	1.58e-11	4.01e-10
12h	up	cellular component	ribonucleoprotein complex (GO:1990904)	63	16	11.24	1.06e-13	5.36e-12
12h	up	cellular component	ribosome (GO:0005840)	64	16	11.07	1.39e-13	5.63e-12
12h	up	cellular component	small ribosomal subunit (GO:0015935)	22	5	10.06	9.84e-05	0.00111
12h	up	cellular component	intracellular non-membrane-bounded organelle (GO:0043232)	98	16	7.23	1.54e-10	2.6e-09
12h	up	cellular component	intracellular organelle (GO:0043229)	101	16	7.01	2.47e-10	3.85e-09
12h	up	cellular component	non-membrane-bounded organelle (GO:0043228)	113	16	6.27	1.4e-09	2.03e-08
12h	up	cellular component	organelle (GO:0043226)	116	16	6.11	2.09e-09	2.83e-08
12h	up	cellular component	protein-containing complex (GO:0032991)	204	24	5.21	1.99e-12	6.74e-11
12h	up	cellular component	cytosol (GO:0005829)	304	32	4.66	1.6e-15	1.09e-13
12h	up	cellular component	cytoplasm (GO:0005737)	624	51	3.62	4.13e-23	8.39e-21
12h	up	cellular component	intracellular anatomical structure (GO:0005622)	663	52	3.47	5.8e-23	5.89e-21
12h	up	cellular component	cellular anatomical entity (GO:0110165)	1467	58	1.75	2.17e-11	4.9e-10
12h	up	cellular component	cellular_component (GO:0005575)	1481	58	1.73	4.79e-11	8.83e-10
12h	up	cellular component	membrane (GO:0016020)	777	7	0.4	0.00169	0.0149
24h	up	biological process	quinolinate metabolic process (GO:0046874)	2	2	20.83	0.00229	0.0285
24h	up	biological process	rhamnose catabolic process (GO:0019301)	4	4	20.83	5.09e-06	0.000152
24h	up	biological process	shikimate metabolic process (GO:0019632)	2	2	20.83	0.00229	0.0283
24h	up	biological process	'de novo' NAD biosynthetic process from aspartate (GO:0034628)	2	2	20.83	0.00229	0.0281
24h	up	biological process	'de novo' NAD biosynthetic process (GO:0034627)	2	2	20.83	0.00229	0.0279
24h	up	biological process	aspartate metabolic process (GO:0006531)	2	2	20.83	0.00229	0.0277
24h	up	biological process	protein quality control for misfolded or incompletely synthesized proteins (GO:0006515)	2	2	20.83	0.00229	0.0275
24h	up	biological process	rhamnose metabolic process (GO:0019299)	4	4	20.83	5.09e-06	0.00015
24h	up	biological process	electron transport coupled proton transport (GO:0015990)	3	3	20.83	0.000108	0.00232
24h	up	biological process	energy coupled proton transmembrane transport, against electrochemical gradient (GO:0015988)	3	3	20.83	0.000108	0.00229
24h	up	biological process	purine nucleobase biosynthetic process (GO:0009113)	4	3	15.62	0.000418	0.00695
24h	up	biological process	arginine biosynthetic process via ornithine (GO:0042450)	4	3	15.62	0.000418	0.00688
24h	up	biological process	ATP synthesis coupled electron transport (GO:0042773)	4	3	15.62	0.000418	0.00681
24h	up	biological process	pentose metabolic process (GO:0019321)	4	3	15.62	0.000418	0.00675
24h	up	biological process	'de novo' IMP biosynthetic process (GO:0006189)	12	8	13.89	9.7e-09	5.91e-07
24h	up	biological process	IMP biosynthetic process (GO:0006188)	12	8	13.89	9.7e-09	5.7e-07
24h	up	biological process	ornithine metabolic process (GO:0006591)	6	4	13.89	7.08e-05	0.00155
24h	up	biological process	IMP metabolic process (GO:0046040)	13	8	12.82	2.42e-08	1.29e-06
24h	up	biological process	L-leucine biosynthetic process (GO:0009098)	5	3	12.5	0.00101	0.015
24h	up	biological process	pyruvate family amino acid biosynthetic process (GO:0009079)	5	3	12.5	0.00101	0.0148
24h	up	biological process	serine family amino acid catabolic process (GO:0009071)	5	3	12.5	0.00101	0.0147
24h	up	biological process	L-leucine metabolic process (GO:0006551)	5	3	12.5	0.00101	0.0146
24h	up	biological process	translational elongation (GO:0006414)	7	4	11.9	0.000159	0.00297
24h	up	biological process	respiratory electron transport chain (GO:0022904)	8	4	10.42	0.000306	0.00542
24h	up	biological process	oxidative phosphorylation (GO:0006119)	8	4	10.42	0.000306	0.00536
24h	up	biological process	branched-chain amino acid metabolic process (GO:0009081)	18	9	10.42	3.51e-08	1.7e-06
24h	up	biological process	valine metabolic process (GO:0006573)	8	4	10.42	0.000306	0.0053
24h	up	biological process	NAD biosynthetic process (GO:0009435)	6	3	10.42	0.00195	0.0256
24h	up	biological process	branched-chain amino acid biosynthetic process (GO:0009082)	14	7	10.42	1.31e-06	4.67e-05
24h	up	biological process	pyruvate family amino acid metabolic process (GO:0009078)	6	3	10.42	0.00195	0.0254
24h	up	biological process	L-serine metabolic process (GO:0006563)	6	3	10.42	0.00195	0.0252
24h	up	biological process	purine ribonucleoside monophosphate biosynthetic process (GO:0009168)	19	9	9.87	6.4e-08	2.85e-06
24h	up	biological process	purine nucleoside monophosphate biosynthetic process (GO:0009127)	19	9	9.87	6.4e-08	2.77e-06
24h	up	biological process	monosaccharide catabolic process (GO:0046365)	15	7	9.72	2.35e-06	7.44e-05
24h	up	biological process	hexose catabolic process (GO:0019320)	13	6	9.61	1.43e-05	0.000378
24h	up	biological process	purine ribonucleoside monophosphate metabolic process (GO:0009167)	20	9	9.37	1.12e-07	4.48e-06
24h	up	biological process	purine nucleoside monophosphate metabolic process (GO:0009126)	20	9	9.37	1.12e-07	4.37e-06
24h	up	biological process	electron transport chain (GO:0022900)	9	4	9.26	0.000531	0.00848
24h	up	biological process	chorismate metabolic process (GO:0046417)	9	4	9.26	0.000531	0.0084
24h	up	biological process	protoporphyrinogen IX metabolic process (GO:0046501)	7	3	8.93	0.00329	0.0376
24h	up	biological process	chorismate biosynthetic process (GO:0009423)	7	3	8.93	0.00329	0.0373
24h	up	biological process	purine nucleobase metabolic process (GO:0006144)	7	3	8.93	0.00329	0.037
24h	up	biological process	protoporphyrinogen IX biosynthetic process (GO:0006782)	7	3	8.93	0.00329	0.0368
24h	up	biological process	valine biosynthetic process (GO:0009099)	7	3	8.93	0.00329	0.0365
24h	up	biological process	thiamine biosynthetic process (GO:0009228)	7	3	8.93	0.00329	0.0363
24h	up	biological process	primary alcohol biosynthetic process (GO:0034309)	7	3	8.93	0.00329	0.0361
24h	up	biological process	imidazole-containing compound metabolic process (GO:0052803)	12	5	8.68	0.000143	0.00283
24h	up	biological process	aerobic respiration (GO:0009060)	12	5	8.68	0.000143	0.0028
24h	up	biological process	L-histidine biosynthetic process (GO:0000105)	12	5	8.68	0.000143	0.00277
24h	up	biological process	L-histidine metabolic process (GO:0006547)	12	5	8.68	0.000143	0.00274
24h	up	biological process	arginine biosynthetic process (GO:0006526)	12	5	8.68	0.000143	0.0027
24h	up	biological process	alcohol biosynthetic process (GO:0046165)	10	4	8.33	0.000852	0.0133
24h	up	biological process	isoleucine biosynthetic process (GO:0009097)	10	4	8.33	0.000852	0.0132
24h	up	biological process	NAD metabolic process (GO:0019674)	10	4	8.33	0.000852	0.0131
24h	up	biological process	isoleucine metabolic process (GO:0006549)	10	4	8.33	0.000852	0.013
24h	up	biological process	cellular respiration (GO:0045333)	13	5	8.01	0.000223	0.00413
24h	up	biological process	energy derivation by oxidation of organic compounds (GO:0015980)	13	5	8.01	0.000223	0.00408
24h	up	biological process	primary alcohol metabolic process (GO:0034308)	11	4	7.57	0.00129	0.018
24h	up	biological process	arginine metabolic process (GO:0006525)	14	5	7.44	0.000334	0.00567
24h	up	biological process	aromatic amino acid family biosynthetic process (GO:0009073)	32	11	7.16	1.13e-07	4.34e-06
24h	up	biological process	aromatic amino acid metabolic process (GO:0009072)	32	11	7.16	1.13e-07	4.24e-06
24h	up	biological process	glutamine family amino acid biosynthetic process (GO:0009084)	21	7	6.94	3.33e-05	0.000772
24h	up	biological process	proteinogenic amino acid biosynthetic process (GO:0170038)	67	21	6.53	8.82e-13	6.05e-11
24h	up	biological process	L-amino acid biosynthetic process (GO:0170034)	67	21	6.53	8.82e-13	5.8e-11
24h	up	biological process	amino acid biosynthetic process (GO:0008652)	94	29	6.43	3.34e-17	3.06e-15
24h	up	biological process	ribonucleoside monophosphate biosynthetic process (GO:0009156)	33	10	6.31	1.68e-06	5.76e-05
24h	up	biological process	alpha-amino acid biosynthetic process (GO:1901607)	86	26	6.3	3.17e-15	2.27e-13
24h	up	biological process	proteinogenic amino acid metabolic process (GO:0170039)	96	29	6.29	6.38e-17	5.53e-15
24h	up	biological process	L-amino acid metabolic process (GO:0170033)	98	29	6.16	1.2e-16	9.86e-15
24h	up	biological process	ribonucleoside monophosphate metabolic process (GO:0009161)	34	10	6.13	2.28e-06	7.37e-05
24h	up	biological process	alcohol catabolic process (GO:0046164)	17	5	6.13	0.000919	0.0139
24h	up	biological process	organic hydroxy compound catabolic process (GO:1901616)	17	5	6.13	0.000919	0.0137
24h	up	biological process	alpha-amino acid metabolic process (GO:1901605)	119	34	5.95	5.86e-19	6.43e-17
24h	up	biological process	glutamine metabolic process (GO:0006541)	18	5	5.79	0.00122	0.0172
24h	up	biological process	glutamine family amino acid metabolic process (GO:0009064)	40	11	5.73	1.46e-06	5.11e-05
24h	up	biological process	nucleoside monophosphate biosynthetic process (GO:0009124)	37	10	5.63	5.36e-06	0.000155
24h	up	biological process	generation of precursor metabolites and energy (GO:0006091)	45	12	5.55	6.81e-07	2.49e-05
24h	up	biological process	polyol catabolic process (GO:0046174)	15	4	5.55	0.00459	0.0487
24h	up	biological process	organic hydroxy compound biosynthetic process (GO:1901617)	15	4	5.55	0.00459	0.0484
24h	up	biological process	pyridine-containing compound catabolic process (GO:0072526)	15	4	5.55	0.00459	0.0481
24h	up	biological process	serine family amino acid metabolic process (GO:0009069)	19	5	5.48	0.0016	0.0217
24h	up	biological process	alcohol metabolic process (GO:0006066)	38	10	5.48	6.98e-06	0.000198
24h	up	biological process	protein-containing complex organization (GO:0043933)	19	5	5.48	0.0016	0.0215
24h	up	biological process	amino acid metabolic process (GO:0006520)	158	41	5.41	3.37e-21	5.55e-19
24h	up	biological process	carboxylic acid biosynthetic process (GO:0046394)	122	31	5.29	1.12e-15	8.75e-14
24h	up	biological process	nicotinamide nucleotide metabolic process (GO:0046496)	40	10	5.21	1.15e-05	0.000316
24h	up	biological process	monosaccharide metabolic process (GO:0005996)	36	9	5.21	3.24e-05	0.000761
24h	up	biological process	small molecule catabolic process (GO:0044282)	68	17	5.21	7.87e-09	4.98e-07
24h	up	biological process	organic hydroxy compound metabolic process (GO:1901615)	49	12	5.1	1.85e-06	6.09e-05
24h	up	biological process	nucleoside monophosphate metabolic process (GO:0009123)	41	10	5.08	1.46e-05	0.000382
24h	up	biological process	pyridine nucleotide metabolic process (GO:0019362)	41	10	5.08	1.46e-05	0.000376
24h	up	biological process	hexose metabolic process (GO:0019318)	33	8	5.05	0.000115	0.00237
24h	up	biological process	organic acid biosynthetic process (GO:0016053)	133	32	5.01	1.99e-15	1.49e-13
24h	up	biological process	amino acid catabolic process (GO:0009063)	21	5	4.96	0.00259	0.0308
24h	up	biological process	dicarboxylic acid biosynthetic process (GO:0043650)	21	5	4.96	0.00259	0.0306
24h	up	biological process	dicarboxylic acid metabolic process (GO:0043648)	38	9	4.93	5.16e-05	0.00116
24h	up	biological process	nucleotide catabolic process (GO:0009166)	22	5	4.73	0.00322	0.0376
24h	up	biological process	pyridine-containing compound metabolic process (GO:0072524)	44	10	4.73	2.86e-05	0.000692
24h	up	biological process	cobalamin biosynthetic process (GO:0009236)	22	5	4.73	0.00322	0.0373
24h	up	biological process	cobalamin metabolic process (GO:0009235)	22	5	4.73	0.00322	0.0371
24h	up	biological process	carboxylic acid metabolic process (GO:0019752)	193	43	4.64	1.89e-19	2.6e-17
24h	up	biological process	oxoacid metabolic process (GO:0043436)	194	43	4.62	2.35e-19	2.97e-17
24h	up	biological process	purine nucleotide biosynthetic process (GO:0006164)	59	13	4.59	2.46e-06	7.64e-05
24h	up	biological process	small molecule biosynthetic process (GO:0044283)	201	44	4.56	1.33e-19	2e-17
24h	up	biological process	tetrapyrrole biosynthetic process (GO:0033014)	37	8	4.5	0.000272	0.00486
24h	up	biological process	sulfur compound biosynthetic process (GO:0044272)	28	6	4.46	0.00172	0.023
24h	up	biological process	tetrapyrrole metabolic process (GO:0033013)	38	8	4.39	0.000331	0.00567
24h	up	biological process	purine-containing compound biosynthetic process (GO:0072522)	62	13	4.37	4.46e-06	0.000136
24h	up	biological process	organic acid metabolic process (GO:0006082)	210	44	4.36	8.49e-19	8.74e-17
24h	up	biological process	purine ribonucleotide biosynthetic process (GO:0009152)	48	10	4.34	6.39e-05	0.00142
24h	up	biological process	polyol metabolic process (GO:0019751)	24	5	4.34	0.00481	0.0498
24h	up	biological process	nucleoside phosphate catabolic process (GO:1901292)	24	5	4.34	0.00481	0.0495
24h	up	biological process	aspartate family amino acid metabolic process (GO:0009066)	29	6	4.31	0.00209	0.0264
24h	up	biological process	carboxylic acid catabolic process (GO:0046395)	29	6	4.31	0.00209	0.0262
24h	up	biological process	purine nucleotide metabolic process (GO:0006163)	101	20	4.12	2.62e-08	1.35e-06
24h	up	biological process	organonitrogen compound biosynthetic process (GO:1901566)	375	71	3.94	2.46e-29	8.09e-27
24h	up	biological process	organic acid catabolic process (GO:0016054)	32	6	3.91	0.00353	0.038
24h	up	biological process	small molecule metabolic process (GO:0044281)	428	80	3.89	9.55e-34	5.24e-31
24h	up	biological process	purine-containing compound metabolic process (GO:0072521)	107	20	3.89	7.35e-08	3.1e-06
24h	up	biological process	purine ribonucleotide metabolic process (GO:0009150)	70	13	3.87	1.83e-05	0.000463
24h	up	biological process	ribose phosphate biosynthetic process (GO:0046390)	65	12	3.85	4.16e-05	0.000951
24h	up	biological process	carbohydrate catabolic process (GO:0016052)	61	11	3.76	0.000111	0.0023
24h	up	biological process	water-soluble vitamin biosynthetic process (GO:0042364)	45	8	3.7	0.0011	0.0157
24h	up	biological process	ribonucleotide biosynthetic process (GO:0009260)	62	11	3.7	0.000129	0.00262
24h	up	biological process	nucleotide metabolic process (GO:0009117)	130	23	3.69	2.04e-08	1.12e-06
24h	up	biological process	nucleotide biosynthetic process (GO:0009165)	81	14	3.6	2.03e-05	0.000506
24h	up	biological process	nucleoside phosphate metabolic process (GO:0006753)	134	23	3.58	3.72e-08	1.75e-06
24h	up	biological process	ribose phosphate metabolic process (GO:0019693)	88	15	3.55	1.2e-05	0.000324
24h	up	biological process	vitamin biosynthetic process (GO:0009110)	47	8	3.55	0.00147	0.0204
24h	up	biological process	water-soluble vitamin metabolic process (GO:0006767)	47	8	3.55	0.00147	0.0202
24h	up	biological process	nucleoside phosphate biosynthetic process (GO:1901293)	83	14	3.51	2.71e-05	0.000666
24h	up	biological process	ribonucleotide metabolic process (GO:0009259)	84	14	3.47	3.12e-05	0.000745
24h	up	biological process	vitamin metabolic process (GO:0006766)	49	8	3.4	0.00195	0.0251
24h	up	biological process	organonitrogen compound catabolic process (GO:1901565)	69	11	3.32	0.000346	0.00582
24h	up	biological process	organonitrogen compound metabolic process (GO:1901564)	547	85	3.24	5.12e-30	2.11e-27
24h	up	biological process	nucleobase-containing small molecule metabolic process (GO:0055086)	163	25	3.19	9.13e-08	3.76e-06
24h	up	biological process	organophosphate metabolic process (GO:0019637)	186	28	3.14	2.03e-08	1.15e-06
24h	up	biological process	cellular metabolic process (GO:0044237)	686	100	3.04	1.4e-35	2.3e-32
24h	up	biological process	catabolic process (GO:0009056)	152	22	3.01	1.7e-06	5.69e-05
24h	up	biological process	phosphate-containing compound metabolic process (GO:0006796)	202	29	2.99	3.27e-08	1.63e-06
24h	up	biological process	organophosphate biosynthetic process (GO:0090407)	133	19	2.98	1.15e-05	0.00032
24h	up	biological process	biosynthetic process (GO:0009058)	592	84	2.96	1.9e-26	5.22e-24
24h	up	biological process	phosphorus metabolic process (GO:0006793)	207	29	2.92	5.75e-08	2.63e-06
24h	up	biological process	cellular biosynthetic process (GO:0044249)	465	65	2.91	1.58e-18	1.53e-16
24h	up	biological process	metabolic process (GO:0008152)	978	115	2.45	6.24e-35	5.14e-32
24h	up	biological process	carbohydrate derivative biosynthetic process (GO:1901137)	130	15	2.4	0.00112	0.0159
24h	up	biological process	translation (GO:0006412)	104	12	2.4	0.00355	0.0379
24h	up	biological process	primary metabolic process (GO:0044238)	810	93	2.39	6.12e-23	1.44e-20
24h	up	biological process	nucleobase-containing compound biosynthetic process (GO:0034654)	187	21	2.34	0.000231	0.00418
24h	up	biological process	carbohydrate metabolic process (GO:0005975)	136	15	2.3	0.00283	0.0333
24h	up	biological process	carbohydrate derivative metabolic process (GO:1901135)	218	24	2.29	8.35e-05	0.00181
24h	up	biological process	gene expression (GO:0010467)	205	20	2.03	0.0018	0.024
24h	up	biological process	nucleobase-containing compound metabolic process (GO:0006139)	374	34	1.89	0.000129	0.0026
24h	up	biological process	cellular process (GO:0009987)	1250	110	1.83	4.45e-19	5.24e-17
24h	up	biological process	biological_process (GO:0008150)	1634	127	1.62	1.91e-21	3.92e-19
24h	up	biological process	transport (GO:0006810)	391	8	0.43	0.00466	0.0485
24h	up	biological process	localization (GO:0051179)	394	8	0.42	0.00336	0.0366
24h	up	biological process	establishment of localization (GO:0051234)	394	8	0.42	0.00336	0.0364
24h	up	biological process	transmembrane transport (GO:0055085)	350	6	0.36	0.00198	0.0253
24h	up	molecular function	oxidoreductase activity, acting on a heme group of donors (GO:0016675)	4	4	20.83	5.09e-06	0.000686
24h	up	molecular function	cytochrome bo3 ubiquinol oxidase activity (GO:0009486)	3	3	20.83	0.000108	0.00663
24h	up	molecular function	cytochrome-c oxidase activity (GO:0004129)	3	3	20.83	0.000108	0.00634
24h	up	molecular function	phosphoribosylformylglycinamidine synthase activity (GO:0004642)	3	3	20.83	0.000108	0.00608
24h	up	molecular function	oxidoreduction-driven active transmembrane transporter activity (GO:0015453)	5	4	16.66	2.45e-05	0.00194
24h	up	molecular function	translation elongation factor activity (GO:0003746)	5	4	16.66	2.45e-05	0.00183
24h	up	molecular function	oxidoreductase activity, acting on diphenols and related substances as donors, oxygen as acceptor (GO:0016682)	5	3	12.5	0.00101	0.0399
24h	up	molecular function	oxidoreductase activity, acting on diphenols and related substances as donors (GO:0016679)	5	3	12.5	0.00101	0.0388
24h	up	molecular function	carbon-nitrogen lyase activity (GO:0016840)	9	4	9.26	0.000531	0.0217
24h	up	molecular function	translation regulator activity, nucleic acid binding (GO:0090079)	12	5	8.68	0.000143	0.0077
24h	up	molecular function	translation factor activity, RNA binding (GO:0008135)	12	5	8.68	0.000143	0.0074
24h	up	molecular function	translation regulator activity (GO:0045182)	12	5	8.68	0.000143	0.00713
24h	up	molecular function	NADP binding (GO:0050661)	21	8	7.94	2.76e-06	0.000412
24h	up	molecular function	hydro-lyase activity (GO:0016836)	24	8	6.94	8.81e-06	0.000989
24h	up	molecular function	oxidoreductase activity, acting on the aldehyde or oxo group of donors (GO:0016903)	15	5	6.94	0.000482	0.0203
24h	up	molecular function	GTPase activity (GO:0003924)	18	5	5.79	0.00122	0.0445
24h	up	molecular function	transferase activity, transferring alkyl or aryl (other than methyl) groups (GO:0016765)	22	6	5.68	0.000433	0.0188
24h	up	molecular function	carbon-carbon lyase activity (GO:0016830)	35	9	5.36	2.53e-05	0.00179
24h	up	molecular function	lyase activity (GO:0016829)	95	24	5.26	3.41e-12	1.15e-09
24h	up	molecular function	carbon-oxygen lyase activity (GO:0016835)	34	8	4.9	0.000144	0.00695
24h	up	molecular function	magnesium ion binding (GO:0000287)	70	12	3.57	8.93e-05	0.00573
24h	up	molecular function	oxidoreductase activity (GO:0016491)	165	19	2.4	0.000241	0.0112
24h	up	molecular function	cation binding (GO:0043169)	374	37	2.06	6.83e-06	0.000836
24h	up	molecular function	heterocyclic compound binding (GO:1901363)	467	46	2.05	3.45e-07	5.81e-05
24h	up	molecular function	metal ion binding (GO:0046872)	368	36	2.04	1.8e-05	0.00161
24h	up	molecular function	small molecule binding (GO:0036094)	746	72	2.01	1.9e-11	5.11e-09
24h	up	molecular function	purine nucleotide binding (GO:0017076)	379	36	1.98	2.6e-05	0.00175
24h	up	molecular function	nucleotide binding (GO:0000166)	424	40	1.97	1.04e-05	0.00108
24h	up	molecular function	nucleoside phosphate binding (GO:1901265)	424	40	1.97	1.04e-05	0.001
24h	up	molecular function	ion binding (GO:0043167)	704	64	1.89	9.79e-09	1.88e-06
24h	up	molecular function	adenyl nucleotide binding (GO:0030554)	348	30	1.8	0.0011	0.0413
24h	up	molecular function	anion binding (GO:0043168)	425	36	1.76	0.000322	0.0145
24h	up	molecular function	catalytic activity (GO:0003824)	1286	108	1.75	1.32e-16	1.78e-13
24h	up	molecular function	binding (GO:0005488)	1079	88	1.7	1.6e-10	3.59e-08
24h	up	molecular function	organic cyclic compound binding (GO:0097159)	799	61	1.59	2.24e-05	0.00188
24h	up	molecular function	molecular_function (GO:0003674)	1846	126	1.42	2.13e-14	9.57e-12
24h	up	cellular component	cytochrome o ubiquinol oxidase complex (GO:0009319)	2	2	20.83	0.00229	0.0465
24h	up	cellular component	endopeptidase Clp complex (GO:0009368)	2	2	20.83	0.00229	0.0422
24h	up	cellular component	catalytic complex (GO:1902494)	80	14	3.65	1.75e-05	0.000444
24h	up	cellular component	cytosol (GO:0005829)	304	42	2.88	3.36e-11	2.28e-09
24h	up	cellular component	cytoplasm (GO:0005737)	624	82	2.74	4.11e-23	4.17e-21
24h	up	cellular component	intracellular anatomical structure (GO:0005622)	663	85	2.67	1.62e-23	3.29e-21
24h	up	cellular component	protein-containing complex (GO:0032991)	204	22	2.25	0.000228	0.00513
24h	up	cellular component	cellular_component (GO:0005575)	1481	104	1.46	3.45e-09	1.75e-07
24h	up	cellular component	cellular anatomical entity (GO:0110165)	1467	103	1.46	5.89e-09	1.99e-07
24h	up	cellular component	membrane (GO:0016020)	777	16	0.43	1.12e-05	0.000325
48h	up	biological process	glucose catabolic process (GO:0006007)	2	2	31.83	0.000976	0.024
48h	up	biological process	protein quality control for misfolded or incompletely synthesized proteins (GO:0006515)	2	2	31.83	0.000976	0.0236
48h	up	biological process	rhamnose catabolic process (GO:0019301)	4	3	23.87	0.000117	0.00495
48h	up	biological process	rhamnose metabolic process (GO:0019299)	4	3	23.87	0.000117	0.00483
48h	up	biological process	hexose catabolic process (GO:0019320)	13	6	14.69	1.17e-06	9.61e-05
48h	up	biological process	protoporphyrinogen IX metabolic process (GO:0046501)	7	3	13.64	0.000958	0.025
48h	up	biological process	protoporphyrinogen IX biosynthetic process (GO:0006782)	7	3	13.64	0.000958	0.0246
48h	up	biological process	translational elongation (GO:0006414)	7	3	13.64	0.000958	0.0243
48h	up	biological process	valine biosynthetic process (GO:0009099)	7	3	13.64	0.000958	0.0239
48h	up	biological process	monosaccharide catabolic process (GO:0046365)	15	6	12.73	3.24e-06	0.000242
48h	up	biological process	respiratory electron transport chain (GO:0022904)	8	3	11.94	0.0015	0.0333
48h	up	biological process	oxidative phosphorylation (GO:0006119)	8	3	11.94	0.0015	0.0329
48h	up	biological process	valine metabolic process (GO:0006573)	8	3	11.94	0.0015	0.0324
48h	up	biological process	branched-chain amino acid biosynthetic process (GO:0009082)	14	5	11.37	4.38e-05	0.00218
48h	up	biological process	aerobic respiration (GO:0009060)	12	4	10.61	0.000372	0.0127
48h	up	biological process	pyridine-containing compound catabolic process (GO:0072526)	15	5	10.61	6.41e-05	0.00293
48h	up	biological process	electron transport chain (GO:0022900)	9	3	10.61	0.0022	0.0441
48h	up	biological process	branched-chain amino acid metabolic process (GO:0009081)	18	6	10.61	1.11e-05	0.000632
48h	up	biological process	protein-containing complex assembly (GO:0065003)	9	3	10.61	0.0022	0.0435
48h	up	biological process	cellular respiration (GO:0045333)	13	4	9.79	0.000524	0.0176
48h	up	biological process	energy derivation by oxidation of organic compounds (GO:0015980)	13	4	9.79	0.000524	0.0172
48h	up	biological process	ribonucleoside diphosphate catabolic process (GO:0009191)	14	4	9.09	0.000716	0.0231
48h	up	biological process	purine ribonucleoside diphosphate catabolic process (GO:0009181)	14	4	9.09	0.000716	0.0227
48h	up	biological process	purine ribonucleotide catabolic process (GO:0009154)	14	4	9.09	0.000716	0.0222
48h	up	biological process	purine nucleoside diphosphate catabolic process (GO:0009137)	14	4	9.09	0.000716	0.0218
48h	up	biological process	nucleoside diphosphate catabolic process (GO:0009134)	14	4	9.09	0.000716	0.0214
48h	up	biological process	glycolytic process (GO:0006096)	14	4	9.09	0.000716	0.021
48h	up	biological process	ADP catabolic process (GO:0046032)	14	4	9.09	0.000716	0.0207
48h	up	biological process	ADP metabolic process (GO:0046031)	14	4	9.09	0.000716	0.0203
48h	up	biological process	pyridine nucleotide catabolic process (GO:0019364)	14	4	9.09	0.000716	0.02
48h	up	biological process	ribonucleotide catabolic process (GO:0009261)	14	4	9.09	0.000716	0.0196
48h	up	biological process	nucleotide catabolic process (GO:0009166)	22	6	8.68	4.04e-05	0.00208
48h	up	biological process	purine ribonucleoside diphosphate metabolic process (GO:0009179)	15	4	8.49	0.000953	0.0257
48h	up	biological process	purine nucleoside diphosphate metabolic process (GO:0009135)	15	4	8.49	0.000953	0.0253
48h	up	biological process	protein-containing complex organization (GO:0043933)	19	5	8.38	0.000224	0.00821
48h	up	biological process	ribonucleoside diphosphate metabolic process (GO:0009185)	16	4	7.96	0.00124	0.028
48h	up	biological process	nucleoside phosphate catabolic process (GO:1901292)	24	6	7.96	6.93e-05	0.00308
48h	up	biological process	hexose metabolic process (GO:0019318)	33	8	7.72	5.05e-06	0.000346
48h	up	biological process	purine nucleotide catabolic process (GO:0006195)	17	4	7.49	0.00158	0.0334
48h	up	biological process	generation of precursor metabolites and energy (GO:0006091)	45	10	7.07	7.28e-07	7.05e-05
48h	up	biological process	nucleoside diphosphate metabolic process (GO:0009132)	18	4	7.07	0.00199	0.0414
48h	up	biological process	monosaccharide metabolic process (GO:0005996)	36	8	7.07	1.02e-05	0.000621
48h	up	biological process	glucose metabolic process (GO:0006006)	18	4	7.07	0.00199	0.0409
48h	up	biological process	pyruvate metabolic process (GO:0006090)	19	4	6.7	0.00246	0.0482
48h	up	biological process	organophosphate catabolic process (GO:0046434)	29	6	6.59	0.000215	0.00825
48h	up	biological process	nicotinamide nucleotide metabolic process (GO:0046496)	40	7	5.57	0.000191	0.00748
48h	up	biological process	pyridine nucleotide metabolic process (GO:0019362)	41	7	5.43	0.000224	0.0084
48h	up	biological process	pyridine-containing compound metabolic process (GO:0072524)	44	7	5.06	0.000354	0.0124
48h	up	biological process	translation (GO:0006412)	104	16	4.9	6.61e-08	9.06e-06
48h	up	biological process	nucleobase-containing compound catabolic process (GO:0034655)	39	6	4.9	0.00115	0.0266
48h	up	biological process	carbohydrate catabolic process (GO:0016052)	61	9	4.7	8.99e-05	0.00389
48h	up	biological process	small molecule catabolic process (GO:0044282)	68	10	4.68	3.66e-05	0.00194
48h	up	biological process	carbohydrate derivative catabolic process (GO:1901136)	41	6	4.66	0.00151	0.0322
48h	up	biological process	alpha-amino acid biosynthetic process (GO:1901607)	86	12	4.44	9.96e-06	0.000631
48h	up	biological process	amino acid biosynthetic process (GO:0008652)	94	13	4.4	4.53e-06	0.000324
48h	up	biological process	amino acid metabolic process (GO:0006520)	158	19	3.83	2e-07	2.35e-05
48h	up	biological process	proteinogenic amino acid biosynthetic process (GO:0170038)	67	8	3.8	0.000988	0.0236
48h	up	biological process	L-amino acid biosynthetic process (GO:0170034)	67	8	3.8	0.000988	0.0232
48h	up	biological process	organonitrogen compound catabolic process (GO:1901565)	69	8	3.69	0.0012	0.0275
48h	up	biological process	carboxylic acid biosynthetic process (GO:0046394)	122	14	3.65	1.76e-05	0.000965
48h	up	biological process	organic acid biosynthetic process (GO:0016053)	133	15	3.59	1.05e-05	0.000618
48h	up	biological process	alpha-amino acid metabolic process (GO:1901605)	119	13	3.48	6.16e-05	0.0029
48h	up	biological process	gene expression (GO:0010467)	205	22	3.42	1.44e-07	1.83e-05
48h	up	biological process	organonitrogen compound biosynthetic process (GO:1901566)	375	40	3.4	8.14e-14	2.23e-11
48h	up	biological process	small molecule biosynthetic process (GO:0044283)	201	21	3.33	4.71e-07	4.85e-05
48h	up	biological process	carboxylic acid metabolic process (GO:0019752)	193	20	3.3	1.07e-06	9.31e-05
48h	up	biological process	oxoacid metabolic process (GO:0043436)	194	20	3.28	1.17e-06	9.16e-05
48h	up	biological process	organic acid metabolic process (GO:0006082)	210	21	3.18	9.94e-07	9.09e-05
48h	up	biological process	catabolic process (GO:0009056)	152	15	3.14	5.32e-05	0.00258
48h	up	biological process	protein metabolic process (GO:0019538)	198	19	3.05	6.79e-06	0.000447
48h	up	biological process	carbohydrate metabolic process (GO:0005975)	136	13	3.04	0.000246	0.0088
48h	up	biological process	macromolecule biosynthetic process (GO:0009059)	268	25	2.97	2.73e-07	2.99e-05
48h	up	biological process	cellular biosynthetic process (GO:0044249)	465	43	2.94	1.01e-12	1.84e-10
48h	up	biological process	organonitrogen compound metabolic process (GO:1901564)	547	50	2.91	4.17e-15	2.29e-12
48h	up	biological process	small molecule metabolic process (GO:0044281)	428	39	2.9	3.67e-11	6.04e-09
48h	up	biological process	nucleotide metabolic process (GO:0009117)	130	11	2.69	0.00212	0.043
48h	up	biological process	cellular metabolic process (GO:0044237)	686	58	2.69	9.62e-17	7.92e-14
48h	up	biological process	biosynthetic process (GO:0009058)	592	50	2.69	1.22e-13	2.86e-11
48h	up	biological process	metabolic process (GO:0008152)	978	71	2.31	7.45e-19	1.23e-15
48h	up	biological process	primary metabolic process (GO:0044238)	810	58	2.28	4.11e-13	8.47e-11
48h	up	biological process	macromolecule metabolic process (GO:0043170)	434	28	2.05	0.000122	0.0049
48h	up	biological process	cellular process (GO:0009987)	1250	67	1.71	1.63e-09	2.44e-07
48h	up	biological process	biological_process (GO:0008150)	1634	83	1.62	3.25e-14	1.34e-11
48h	up	molecular function	cytochrome-c oxidase activity (GO:0004129)	3	3	31.83	3e-05	0.00505
48h	up	molecular function	oxidoreductase activity, acting on a heme group of donors (GO:0016675)	4	3	23.87	0.000117	0.0132
48h	up	molecular function	oxidoreduction-driven active transmembrane transporter activity (GO:0015453)	5	3	19.1	0.000286	0.0257
48h	up	molecular function	translation elongation factor activity (GO:0003746)	5	3	19.1	0.000286	0.0241
48h	up	molecular function	manganese ion binding (GO:0030145)	11	4	11.58	0.000254	0.0244
48h	up	molecular function	translation regulator activity, nucleic acid binding (GO:0090079)	12	4	10.61	0.000372	0.0263
48h	up	molecular function	translation factor activity, RNA binding (GO:0008135)	12	4	10.61	0.000372	0.025
48h	up	molecular function	translation regulator activity (GO:0045182)	12	4	10.61	0.000372	0.0238
48h	up	molecular function	hydro-lyase activity (GO:0016836)	24	6	7.96	6.93e-05	0.00848
48h	up	molecular function	carbon-oxygen lyase activity (GO:0016835)	34	6	5.62	0.000537	0.0329
48h	up	molecular function	rRNA binding (GO:0019843)	46	8	5.54	6.78e-05	0.0102
48h	up	molecular function	structural molecule activity (GO:0005198)	68	11	5.15	5.56e-06	0.00125
48h	up	molecular function	structural constituent of ribosome (GO:0003735)	59	9	4.86	6.86e-05	0.00924
48h	up	molecular function	lyase activity (GO:0016829)	95	13	4.36	5.11e-06	0.00138
48h	up	molecular function	RNA binding (GO:0003723)	116	11	3.02	0.000823	0.0482
48h	up	molecular function	metal ion binding (GO:0046872)	368	24	2.08	0.000305	0.0242
48h	up	molecular function	cation binding (GO:0043169)	374	24	2.04	0.000368	0.0276
48h	up	molecular function	small molecule binding (GO:0036094)	746	42	1.79	2.2e-05	0.00424
48h	up	molecular function	binding (GO:0005488)	1079	59	1.74	5.07e-08	2.28e-05
48h	up	molecular function	ion binding (GO:0043167)	704	38	1.72	0.000241	0.0249
48h	up	molecular function	catalytic activity (GO:0003824)	1286	62	1.53	3.73e-06	0.00126
48h	up	molecular function	molecular_function (GO:0003674)	1846	81	1.4	2.17e-08	2.92e-05
48h	up	cellular component	endopeptidase Clp complex (GO:0009368)	2	2	31.83	0.000976	0.00991
48h	up	cellular component	respirasome (GO:0070469)	3	2	21.22	0.00287	0.0277
48h	up	cellular component	cytosolic small ribosomal subunit (GO:0022627)	13	4	9.79	0.000524	0.0056
48h	up	cellular component	small ribosomal subunit (GO:0015935)	22	5	7.23	0.000472	0.00532
48h	up	cellular component	cytosolic ribosome (GO:0022626)	37	8	6.88	1.27e-05	0.000321
48h	up	cellular component	ribosomal subunit (GO:0044391)	49	9	5.85	1.45e-05	0.000328
48h	up	cellular component	ribonucleoprotein complex (GO:1990904)	63	10	5.05	1.83e-05	0.000372
48h	up	cellular component	ribosome (GO:0005840)	64	9	4.48	0.000132	0.00206
48h	up	cellular component	catalytic complex (GO:1902494)	80	10	3.98	0.000152	0.0022
48h	up	cellular component	non-membrane-bounded organelle (GO:0043228)	113	13	3.66	3.54e-05	0.000653
48h	up	cellular component	intracellular non-membrane-bounded organelle (GO:0043232)	98	11	3.57	0.000187	0.00253
48h	up	cellular component	organelle (GO:0043226)	116	13	3.57	4.69e-05	0.000794
48h	up	cellular component	intracellular organelle (GO:0043229)	101	11	3.47	0.000246	0.00312
48h	up	cellular component	protein-containing complex (GO:0032991)	204	22	3.43	1.32e-07	3.82e-06
48h	up	cellular component	cytosol (GO:0005829)	304	30	3.14	2.7e-09	9.14e-08
48h	up	cellular component	cytoplasm (GO:0005737)	624	58	2.96	7.29e-19	7.4e-17
48h	up	cellular component	intracellular anatomical structure (GO:0005622)	663	61	2.93	4.61e-20	9.35e-18
48h	up	cellular component	cellular_component (GO:0005575)	1481	75	1.61	1.87e-10	1.26e-08
48h	up	cellular component	cellular anatomical entity (GO:0110165)	1467	73	1.58	2.09e-09	8.48e-08
48h	up	cellular component	membrane (GO:0016020)	777	10	0.41	0.00025	0.00299
