# Supplementary material for: New insights into the stress response mechanisms of stress-resistant Listeria monocytogenes via multi-omics and cell morphological changes
Source: Emerg Microbes Infect. 2025 Sep 19;14(1):2564319. doi: 10.1080/22221751.2025.2564319 (PMC12498373; doi:10.1080/22221751.2025.2564319)
Supplement: TableS1.xlsx [file TEMI_A_2564319_SM3249.xlsx]

## Sheet: Table S1
Supplementary Table 1. Transcript profiles under the multiple stress condition (pH 3+1°C+5% salt) across all different time points (cutoff 1.0), using log2 fold change (fc) (stress/normal TPM).
Gene	Types	Protein description	4 h_log2fc	8 h_log2 fc	12 h_log2 fc	24 h_log2 fc	48 h_log2 fc
accA	mRNA	Acetyl-coenzyme A carboxylase carboxyl transferase subunit alpha	-0.380889	0.589811	0.280016	0.387499	0.49241
accB	mRNA	Biotin carboxyl carrier protein of acetyl-CoA carboxylase	-0.774977	0.0331714	0.0144844	-0.355796	0.158642
accC	mRNA	Biotin carboxylase (EC 6.3.4.14) (Acetyl-coenzyme A carboxylase biotin carboxylase subunit A)	-1.2599	-0.0950952	-0.453496	-0.73564	-0.289315
accD	mRNA	Acetyl-coenzyme A carboxylase carboxyl transferase subunit beta	0.18134	0.296637	0.26432	0.567017	0.410803
aceE	mRNA	Pyruvate dehydrogenase E1 component	-0.213353	1.719	1.45825	1.18676	1.5492
acnA	mRNA	Aconitate hydratase	2.67892	2.94545	2.81601	2.4471	2.24211
acpS	mRNA	Holo-[acyl-carrier-protein] synthase (Holo-ACP synthase)	-1.49254	-2.17048	-2.50014	-2.28189	-1.31343
acrE	mRNA	Multidrug efflux pump membrane (Escherichia coli)	2.24152	2.04404	2.01045	0.884315	2.13531
actA	mRNA	Actin-assembly inducing protein precursor(actA)	-3.93091	-3.50262	-3.88298	-5.11261	-4.64847
addA	mRNA	ATP-dependent helicase/nuclease subunit A	-0.715832	-0.667896	-0.713074	-0.731151	-0.595466
addB	mRNA	ATP-dependent helicase/deoxyribonuclease subunit B	-0.475213	-0.613111	-0.653343	-0.398711	-0.327842
ade	mRNA	Adenine deaminase (Adenase)	-0.842703	-0.870282	-0.946351	-0.198581	-0.00199782
adhP	mRNA	alcohol dehydrogenase	1.77445	-1.49029	2.48899	1.86808	-1.10913
aguA	mRNA	Putative agmatine deiminase	-1.79663	-2.14174	-2.1777	0.559043	-0.661073
alaS	mRNA	Alanine--tRNA ligase	-1.02182	0.225474	-0.0446653	-0.300009	-0.0857227
ald	mRNA	Alanine dehydrogenase	1.14743	1.04976	1.14485	0.835424	1.40163
alr	mRNA	Alanine racemase	-1.88112	-1.79933	-1.8545	-1.34823	-0.682522
alsS	mRNA	Acetolactate synthase	-2.85973	-3.15678	-4.04471	-4.67807	-3.9634
arcA	mRNA	Arginine deiminase	-1.07462	-1.42646	-1.25181	-0.771541	-0.0365337
arcC	mRNA	Carbamate kinase	-2.27711	-2.41513	-2.04172	0.260982	-0.144764
argB	mRNA	Acetylglutamate kinase	-2.21184	-1.75658	-1.45956	1.41117	0.441799
argC	mRNA	N-acetyl-gamma-glutamyl-phosphate reductase	-1.45333	-1.71314	-1.18686	1.95287	0.552803
argF	mRNA	Ornithine carbamoyltransferase	-1.85539	-1.99631	-2.10509	0.911025	-0.315054
argH	mRNA	Argininosuccinate lyase	-0.59127	-0.730136	-1.18929	1.6598	0.398679
argJ	mRNA	Arginine biosynthesis bifunctional protein ArgJ	-0.490451	-1.84459	-1.46542	1.72316	-0.435364
argR	mRNA	Arginine repressor	-0.230316	0.402627	-0.0250227	-0.107367	0.291947
argS	mRNA	Arginine--tRNA ligase	-1.04546	-0.736474	-0.884082	-1.0404	-0.732082
aroA	mRNA	3-phosphoshikimate 1-carboxyvinyltransferase	-0.0628619	0.00899283	0.0951075	1.60096	1.20215
aroB	mRNA	3-dehydroquinate synthase	-1.22535	-1.5636	-1.63055	-1.09551	-0.786284
aroC	mRNA	Chorismate synthase	-0.438434	-0.94624	-0.803757	-0.332152	-0.175294
aroE	mRNA	Shikimate dehydrogenase	0.777512	-0.377119	-0.118347	3.18358	-0.016013
aroH	mRNA	Chorismate mutase	-1.5649	-1.822	-1.31382	-0.658174	-0.512427
asnB	mRNA	Asparagine synthase	-2.05254	-0.243017	-0.543422	-0.570654	0.00837242
asnS	mRNA	Asparagine--tRNA ligase	0.383228	0.983228	0.921054	0.0649875	0.439377
aspS	mRNA	Aspartyl-tRNA synthetase	-1.49006	-0.564492	-0.648991	-1.11343	-0.575755
atpA	mRNA	ATP synthase subunit alpha	-0.557113	0.580961	-0.0260769	-0.733365	0.219258
atpB	mRNA	ATP synthase subunit a	-2.4873	-1.22793	-2.53803	-2.33874	-0.873544
atpD	mRNA	ATP synthase subunit beta	-0.0579513	-0.685048	-0.554756	2.99532	-3.42386
atpE	mRNA	ATP synthase subunit c	0.33776	0.512106	0.599414	-0.721187	0.333054
atpF	mRNA	ATP synthase subunit b	-2.69761	-1.45831	-2.35375	-2.85874	-0.86594
betL	mRNA	Glycine betaine transporter BetL	0.126475	0.0340475	-0.093223	0.9557	0.926134
bglK	mRNA	Beta-glucoside kinase	-0.578474	-0.898493	-0.823327	2.99374	0.823671
bioH	mRNA	Pimeloyl-acyl carrier protein methyl ester esterase	2.11895	1.15408	1.31827	1.32416	1.55072
brtA	mRNA	Biofilm Regulator of Transpor	-0.701575	-1.13426	-0.780613	1.77866	0.395393
bsh	mRNA	Bile salt hydrolase	-0.863081	-1.08882	-2.11849	-3.02593	-1.94973
budA	mRNA	Alpha-acetolactate decarboxylase	-0.868665	-1.31814	-1.73389	-2.95093	-2.47492
buk	mRNA	Probable butyrate kinase (BK) (Branched-chain carboxylic acid kinase)	-0.267489	-0.164751	-0.410678	1.60353	0.926254
cadC	mRNA	Cadmium resistance transcriptional regulatory protein CadC (Cadmium efflux system accessory protein)	2.71178	2.61664	3.57764	2.53633	0.750042
carB	mRNA	Carbamoyl phosphate synthase large chain (Carbamoyl phosphate synthetase ammonia chain)	-0.75132	-0.00855386	-0.64839	-1.00493	-0.521605
cbiB	mRNA	Cobalamin biosynthesis protein CobD	-1.16019	-2.21042	-2.02185	1.43314	0.214365
cbiD	mRNA	Cobalt-precorrin-5B C(1)-methyltransferase (Cobalt-precorrin-6A synthase)	-0.984435	-1.39502	-1.52982	2.47218	1.04322
cbiG	mRNA	Cobalamin biosynthesis protein	0.700733	0.212909	-0.00993247	3.59471	1.39796
cbpA	mRNA	Cyclic di-AMP binding protein CbpA	-2.1792	-1.95126	-3.07787	-3.48637	-2.59904
ccpA	mRNA	Catabolite control protein A	-0.484818	0.51974	0.260439	0.453223	0.769923
cdiI	mRNA	Immunity protein	2.92822	2.63296	2.92236	2.79832	3.02536
celB	mRNA	Permease IIC component	-1.09795	-1.70087	-1.63616	0.763855	0.076319
cesK	mRNA	histidine kinase	0.114273	-0.0912611	-0.306701	1.59277	0.827057
cesR	mRNA	Response regulator (Putative response regulator)	-0.0355326	-0.700785	-0.303893	1.1551	1.15903
chbG	mRNA	Carbohydrate deacetylase	-2.49279	-1.85075	-2.17118	-2.42759	-1.92484
chiA	mRNA	Chitinase	-0.938639	-1.28637	-1.24155	0.069123	0.126638
chiB	mRNA	Chitinase B	-1.36281	-1.89692	-1.4655	1.73575	0.596017
citZ	mRNA	Citrate synthase	0.578149	0.562313	0.604662	1.03353	1.24343
clpB	mRNA	Chaperone ClpB	3.81438	2.73776	2.17916	0.727909	0.921569
clpP	mRNA	ATP-dependent Clp protease proteolytic subunit	2.94667	2.82569	2.26296	1.13932	1.16739
clpX	mRNA	ATP-dependent protease ATP-binding subunit ClpX	0.238268	1.14598	0.714575	-0.144905	0.247827
cls	mRNA	Cardiolipin synthase (CL synthase)	-1.76373	-1.97013	-2.11572	-1.34498	-1.02001
cmk	mRNA	Cytidylate kinase	-0.977192	-0.984405	-0.687038	-0.0227566	-0.492374
coaA	mRNA	Pantothenate kinase	-1.24124	-1.02909	-0.90347	-0.709513	-0.11894
coaBC	mRNA	Phosphopantothenoylcysteine decarboxylase/phosphopantothenate--cysteine ligase	-1.59845	-1.41584	-1.85431	-1.67606	-0.96543
coaD	mRNA	Phosphopantetheine adenylyltransferase	-0.992599	-0.966808	-1.2337	-0.0335484	0.320638
coaE	mRNA	Dephospho-CoA kinase	-0.319601	-0.784601	-0.805305	0.366681	0.215819
cobA	mRNA	Uroporphyrinogen-III C-methyltransferase	-1.46443	-1.94532	-1.71676	1.04463	0.868197
cobC	mRNA	Alpha-ribazole phosphatase	-2.00992	-1.30885	-1.20089	2.81958	0.545371
cobD	mRNA	threonine-phosphate decarboxylase	-0.454768	-0.843142	-0.847088	1.42875	0.220014
cobJ	mRNA	Precorrin-3B C(17)-methyltransferase	-0.599098	-1.37488	-1.293	2.50167	0.974202
cobK	mRNA	Precorrin-6A reductase	-1.73535	-2.48082	-2.88436	0.274483	-0.477636
cobS	mRNA	Cobalamin 5'-phosphate synthase	-1.1136	-1.79836	-1.4545	1.7933	0.100563
cobU	mRNA	Adenosylcobinamide kinase	-0.585713	-0.493173	-0.876845	2.35902	1.14413
codY	mRNA	Global transcriptional regulator CodY	0.833229	1.10074	0.620555	0.26134	0.309637
comGA	mRNA	Putative comG operon (Late competence) protein 1	0.149311	-0.361658	-0.131469	3.33034	1.08758
comGB	mRNA	General secretion pathway protein	0.506296	0.00650819	0.283845	2.4687	1.71667
comGC	mRNA	Competence protein ComGC	0.985004	1.04455	1.0028	3.43321	2.13741
comGD	mRNA	Competence protein ComGD	-2.13052	-2.25806	-1.91038	0.458798	0.361284
comGE	mRNA	Putative comG operon (Late competence) protein 5	-1.98002	-2.27459	-2.75568	0.349491	-0.39816
comGF	mRNA	Competence protein ComGF	-0.580934	-1.01196	-0.9427	2.07783	0.39595
copZ	mRNA	Copper chaperone CopZ	0.756185	-0.957062	-1.0283	0.600284	0.836928
crcB	mRNA	Fluoride efflux transporter CrcB	-1.76674	-1.57229	-1.86317	1.01068	-0.828054
cshA	mRNA	ATP-dependent RNA helicase	-1.89781	0.572826	-0.0844186	-0.650835	-0.0226386
cshB	mRNA	DEAD-box ATP-dependent RNA helicase CshB	-1.82832	-0.275697	-0.476667	-0.246356	0.417875
csoR	mRNA	Copper-sensing transcriptional repressor CsoR	0.845568	0.715993	0.0493693	2.15868	1.88308
cspB	mRNA	Cold shock protein	1.52639	3.47782	3.16426	2.59951	3.37516
cspD	mRNA	Cold shock protein	1.4914	1.92045	1.3522	3.20212	3.44965
cydB	mRNA	Cytochrome d ubiquinol oxidase subunit II	-2.64825	-1.71878	-2.7047	-2.96301	-2.20924
cydC	mRNA	Thiol reductant ABC exporter subunit CydC	-1.63392	-1.35803	-1.64578	-1.90476	-1.56698
cydD	mRNA	Thiol reductant ABC exporter subunit CydD	-2.25641	-1.95659	-2.47161	-2.74255	-2.39739
cyoE	mRNA	Protoheme IX farnesyltransferase	-0.200317	-0.222351	-0.472092	-0.858772	-0.520011
cysE	mRNA	Serine acetyltransferase (EC 2.3.1.30)	1.27046	1.40417	0.291969	0.401093	-4.01785
cysK	mRNA	Cysteine synthase (EC 2.5.1.47)	2.56161	2.43402	2.43518	1.60963	2.31983
cysS	mRNA	Cysteine--tRNA ligase (EC 6.1.1.16) (Cysteinyl-tRNA synthetase) (CysRS)	-0.711015	-0.669924	-0.569709	-0.308344	0.277896
dacA	mRNA	Diadenylate cyclase	-1.22888	-1.38414	-2.22491	-2.58286	-2.02529
dapA	mRNA	4-hydroxy-tetrahydrodipicolinate synthase (HTPA synthase)	-2.04376	-0.955468	-1.41352	-1.86874	-1.13563
dapB	mRNA	4-hydroxy-tetrahydrodipicolinate reductase (HTPA reductase)	0.141171	0.160558	0.306345	1.30577	0.951384
dapD	mRNA	2,3,4,5-tetrahydropyridine-2,6-dicarboxylate N-acetyltransferase	0.623809	0.57738	0.367816	0.0482475	0.0693526
dapF	mRNA	Diaminopimelate epimerase	-2.36666	-1.76802	-2.36878	-2.30241	-1.15512
dapG	mRNA	Aspartokinase (EC 2.7.2.4)	-2.42937	-1.57436	-1.90891	-2.37731	-1.64098
dat	mRNA	D-amino acid aminotransferase	-1.98694	-0.949389	-1.17056	-0.93376	0.0951476
dbpA	mRNA	ATP-dependent RNA helicase DbpA	-0.89693	-0.764422	-0.921289	-0.103268	-0.0669104
def	mRNA	Peptide deformylase	0.742458	0.460598	0.253397	-0.279832	-0.0845036
degU	mRNA	DNA-binding response regulator DegU	-1.4962	-1.43012	-1.63593	-1.67418	-0.580622
deoB	mRNA	Phosphopentomutase	2.17232	2.95098	2.64517	2.79002	2.1584
deoC	mRNA	Deoxyribose-phosphate aldolase	1.46762	1.53786	1.60559	1.63567	2.2291
deoD	mRNA	Purine nucleoside phosphorylase	-1.97313	-0.855205	-1.78142	-0.61142	-0.161611
der	mRNA	GTPase Der (GTP-binding protein EngA)	-0.472035	0.613471	0.862759	0.705711	0.929897
dgoA	mRNA	DgoA protein D-galactonate metabolism	3.59473	4.38592	4.52235	3.0334	4.00171
dhaK1	mRNA	PTS-dependent dihydroxyacetone kinase 1	0.284241	-0.296966	-1.24404	-1.7782	-1.45856
dhaK2	mRNA	PTS-dependent dihydroxyacetone kinase 2	-0.665643	-1.62621	-1.91824	-0.709612	-0.747923
dhaL1	mRNA	Dihydroxyacetone kinase	-0.208973	-1.03911	-1.80167	-2.15877	-1.45537
dhaL2	mRNA	Dihydroxyacetone kinase ADP-binding subunit DhaL2	-2.09508	-3.01011	-3.69403	-3.16386	-2.75248
dhaM1	mRNA	Phosphoenolpyruvate--glycerone phosphotransferase	-0.601432	-1.33997	-2.38941	-2.76271	-2.20652
dhaM2	mRNA	Phosphoenolpyruvate--glycerone phosphotransferase	-1.92745	-2.62861	-3.58458	-1.39137	-1.90163
dinB	mRNA	DNA polymerase IV (Pol IV)	-2.77764	-2.30753	-2.92519	-3.60263	-3.44888
dinG	mRNA	3'-5' exonuclease DinG	-0.449241	-0.0619248	-0.312785	0.709069	0.271506
divIVA	mRNA	Putative cell-division initiation protein (Septum placement)	-0.784723	0.858329	0.505417	0.22507	1.29849
dltA	mRNA	D-alanine--poly(Phosphoribitol) ligase subunit 1	-3.08279	-1.78086	-3.06911	-3.00233	-1.87401
dltB	mRNA	Teichoic acid D-alanyltransferase	-3.01809	-1.67387	-2.72281	-2.80464	-1.62239
dltC	mRNA	D-alanyl carrier protein (DCP)	-3.46774	-1.56256	-2.1419	-2.29511	-1.58444
dltD	mRNA	D-alanyl-lipoteichoic acid biosynthesis protein DltD	-2.49154	-1.07656	-1.90823	-2.08953	-1.20717
dnaA	mRNA	Chromosomal replication initiator protein DnaA	-0.788765	-0.061877	-0.185305	0.132675	0.369332
dnaB	mRNA	Chromosome replication initiation / membrane attachment protein DnaB	-0.77746	-0.710352	-0.881048	-1.2438	-0.799042
dnaE	mRNA	DNA polymerase III subunit alpha	-1.03629	-0.755533	-0.613472	-0.223899	-0.323208
dnaG	mRNA	DNA primase	-1.94403	-1.19316	-1.35202	-1.78372	-1.06377
dnaI	mRNA	Primosome component (Helicase loader) DnaI	-0.798793	-1.02529	-0.660491	-0.0434779	-0.054054
dnaJ	mRNA	Chaperone protein DnaJ	-0.48793	-0.175333	-0.936881	-1.87353	-1.42787
dnaK	mRNA	Chaperone protein DnaK (Chaperone protein dnaK) (HSP70) (Heat shock 70 kDa protein) (Heat shock protein 70)	2.55073	2.08198	1.17637	-0.201475	0.0303368
dnaN	mRNA	Beta sliding clamp	-1.65271	-0.404221	-1.11623	-0.964376	-0.790995
dnaX	mRNA	DNA polymerase III subunit gamma/tau	0.0221678	-0.224697	-0.140426	-0.30968	-0.163814
dosC	mRNA	Diguanylate cyclase DosC	3.5895	3.05017	3.7624	3.28553	4.14424
dprA	mRNA	DNA-protecting protein DprA	-0.160548	-0.839324	-0.496839	1.75092	1.14112
dtd	mRNA	D-tyrosyl-tRNA(Tyr) deacylase	-2.48026	-2.55327	-2.93543	-3.11908	-1.97013
dusB	mRNA	tRNA-dihydrouridine synthase	-2.33432	-2.42644	-3.49248	-3.21403	-2.83838
dxs	mRNA	1-deoxy-D-xylulose-5-phosphate synthase	-1.1469	-1.36169	-1.60222	-0.899214	-0.309266
eetA	mRNA	Flavin-based extracellular electron transfer system protein EetA	-1.27841	-1.11896	-1.42538	-1.13239	-1.20559
eetB	mRNA	Flavin-based extracellular electron transfer system protein EetB	-1.38972	-2.10191	-2.39183	-1.74732	-1.72501
efp	mRNA	Elongation factor P	0.705214	1.77173	1.83663	1.71416	1.56249
eno	mRNA	Enolase (2-phospho-D-glycerate hydro-lyase)	1.5781	3.18874	2.42964	1.48632	1.63156
era	mRNA	GTP-binding protein Era	0.401441	1.43503	1.20543	1.58333	2.18623
esaA	mRNA	Type VII secretion protein EsaA	-1.34048	-2.02602	-1.83118	1.72772	0.761855
essA	mRNA	Type VII secretion protein EssA	-1.11367	-1.47653	-1.15303	1.68389	0.563122
essB	mRNA	Type VII secretion protein EssB	-1.59556	-2.3036	-2.1094	1.18179	0.106097
essC	mRNA	Type VII secretion protein EssC	-0.551759	-1.13465	-0.978516	2.7816	1.16878
eutA	mRNA	Ethanolamine ammonia-lyase	-1.54685	-2.03487	-1.72403	1.52414	-0.268195
eutC	mRNA	Ethanolamine ammonia-lyase subunit EutC	0.197533	-0.206936	-0.185675	3.79171	1.98445
eutD	mRNA	Phosphotransacetylase	1.00303	-0.573214	0.0632754	3.62572	1.77893
eutH	mRNA	Ethanolamine utilization protein EutH	-0.837006	-1.06798	-0.656283	2.12414	0.712087
eutJ	mRNA	Ethanolamine utilization protein	-0.983185	-1.31454	-1.31249	1.53857	0.407162
eutL	mRNA	Ethanolamine utilization microcompartment protein EutL	-0.171005	-1.29588	-1.31292	2.99714	1.49815
eutS	mRNA	Ethanolamine utilization microcompartment protein EutS	-1.44458	-2.10513	-1.61955	1.84704	0.45901
ezrA	mRNA	Septation ring formation regulator EzrA	-0.74514	-0.165992	-0.14055	0.820674	0.390949
fabD	mRNA	Malonyl CoA-acyl carrier protein transacylase	-0.830313	-0.0371947	-0.370283	-0.552812	0.0583082
fabF	mRNA	Beta-ketoacyl-acyl carrier protein synthase II	-0.311151	0.377837	0.262365	-0.538614	-0.305114
fabG	mRNA	3-oxoacyl-[acyl-carrier-protein] reductase	-0.4723	-0.0626344	-0.25106	-0.691174	-0.34036
fabH	mRNA	Beta-ketoacyl-[acyl-carrier-protein] synthase III (Beta-ketoacyl-ACP synthase III) (KAS III) (3-oxoacyl-[acyl-carrier-protein] synthase 3) (3-oxoacyl-[acyl-carrier-protein] synthase III)	-1.68357	0.229661	0.254447	0.14785	0.277771
fabI	mRNA	Enoyl-(Acyl carrier protein) reductase	-0.934103	-0.232048	-0.467146	0.31621	0.653008
fabL	mRNA	Enoyl-[acyl-carrier-protein] reductase [NADPH] FabL	0.911126	0.172262	0.113899	0.830584	0.646173
fabZ	mRNA	3-hydroxyacyl-[acyl-carrier-protein] dehydratase FabZ ((3R)-hydroxymyristoyl-[acyl-carrier-protein] dehydratase) ((3R)-hydroxymyristoyl-ACP dehydrase) (Beta-hydroxyacyl-ACP dehydratase)	-1.00319	-1.25041	-1.39062	-1.18808	-0.961517
fadA	mRNA	Fatty acid metabolism regulator protein	2.26682	2.78529	2.67687	2.4963	1.97478
fapR	mRNA	Transcription factor FapR (Fatty acid and phospholipid biosynthesis regulator)	-1.89175	-1.67765	-2.22534	-2.1397	-1.07043
fba	mRNA	Class II fructose-1,6-bisphosphate aldolase	-0.412896	1.72898	1.06927	0.396049	0.810268
fbpA	mRNA	Fructose bisphosphate aldolase	-1.3103	-1.45915	-1.2183	-0.48655	-0.17289
fdhD	mRNA	Formate dehydrogenase accessory protein	-1.90197	-2.54128	-2.85237	0.0439159	-0.509736
fdhF	mRNA	Formate dehydrogenase subunit alpha	0.430413	0.00679667	0.213086	1.81952	0.426767
feoB	mRNA	Ferrous iron transport protein B	-0.619642	-1.55677	-1.48302	0.771311	0.0390451
fepA	mRNA	Multidrug export protein MepA	-1.95352	-2.16479	-2.12611	-1.60113	-0.7415
fepR	mRNA	TetR-family transcriptional regulator	-0.974593	-1.40611	-1.5434	0.166326	-0.412761
ffh	mRNA	Signal recognition particle protein (Fifty-four homolog)	0.303856	0.649974	0.614655	0.385978	0.488925
ffs	rRNA	signal recognition particle sRNA large type	-1.43155	0.826223	-0.584012	-1.0022	-1.86039
flgB	mRNA	Flagellar basal body rod protein FlgB	1.3959	-0.598405	-0.965858	1.91097	2.45692
flgC	mRNA	Flagellar basal-body rod protein FlgC	0.801549	-0.819226	-0.457897	2.75153	1.76626
flgD	mRNA	Flagellar hook assembly protein FlgD	0.950698	-1.27661	-1.25042	2.50738	1.9639
flgE	mRNA	Flagellar hook protein FlgE	-0.616196	-1.24399	-1.30919	2.19482	1.62325
flgK	mRNA	Flagellar hook-associated protein 1 (HAP1)	-0.0322939	-0.930399	-1.16525	1.84323	1.29853
flhF	mRNA	Flagellar biosynthesis protein FlhF	0.55703	-0.206985	0.551819	4.83264	2.26955
fliE	mRNA	Flagellar hook-basal body complex protein FliE	-0.61737	-1.11378	-1.39683	2.1206	1.29497
fliF	mRNA	Flagellar basal body M-ring protein FliF	-0.398157	-1.24399	-1.32831	2.17926	0.818489
fliI	mRNA	Flagellar protein export ATPase FliI (Flagellum-specific ATP synthase FliI)	-0.928101	-1.01226	-1.20713	2.34682	0.982211
fliM	mRNA	Flagellar motor switch protein FliM	0.67846	-0.236572	-0.357184	3.23375	1.90012
floA	mRNA	Flotillin-like protein FloA	-0.528085	-0.223279	-0.255632	-0.404631	-0.00299796
fmt	mRNA	Methionyl-tRNA formyltransferase	-0.481168	-0.803647	-0.92808	-0.680015	-0.498433
fni	mRNA	Isopentenyl pyrophosphate isomerase	-1.63511	-1.58258	-1.63587	-1.64222	-0.704333
folB	mRNA	Dihydroneopterin aldolase	-1.93084	-2.18077	-2.31608	-2.41634	-2.44521
folD	mRNA	Bifunctional protein FolD [Includes: Methylenetetrahydrofolate dehydrogenase ; Methenyltetrahydrofolate cyclohydrolase)]	-1.06319	0.00339568	0.0457839	0.242349	0.595925
folE	mRNA	GTP cyclohydrolase I FolE	-1.33916	-1.82143	-2.52145	-2.14272	-2.22571
folK	mRNA	2-amino-4-hydroxy-6-hydroxymethyldihydropteridine diphosphokinase	-0.924863	-0.848973	-1.0415	-1.17171	-1.48724
folP	mRNA	Dihydropteroate synthase	-1.93264	-2.01081	-2.02608	-2.22161	-2.089
fosX	mRNA	Fosfomycin resistance protein FosX	-1.7652	-1.68528	-2.22458	-1.91192	-1.90008
fri	mRNA	Non-heme iron-binding ferritin	-1.60944	-1.59634	-2.60313	-3.72459	-1.80412
frr	mRNA	Ribosome recycling factor	-0.0697034	0.625538	0.809071	0.136626	0.360004
fsa	mRNA	Probable transaldolase	-1.26752	-2.82109	-3.18242	-2.66092	-3.25686
ftsA	mRNA	Cell division protein FtsA	-1.94842	-1.26067	-1.45053	-1.32486	-0.21602
ftsE	mRNA	Cell division ATP-binding protein FtsE	-2.41459	-1.55367	-2.35803	-2.44715	-1.32195
ftsH	mRNA	ATP-dependent zinc metalloprotease FtsH	-0.740631	0.0945844	-0.144383	-0.759544	-0.316196
ftsL	mRNA	Cell division protein FtsL	-0.564733	-0.294931	-0.176794	1.22059	1.55437
ftsX	mRNA	Cell division protein FtsX	-2.02155	-0.665882	-0.781278	-0.517616	0.333197
ftsY	mRNA	Signal recognition particle receptor FtsY (SRP receptor)	-1.20697	-0.299066	-0.503465	-0.72591	-0.241332
ftsZ	mRNA	Cell division protein FtsZ	1.12326	2.1698	1.96169	1.43551	1.87535
fumC	mRNA	Fumarate hydratase class II (Fumarase C) (Aerobic fumarase) (Iron-independent fumarase)	0.457865	0.191048	-0.191748	-0.068115	0.0537467
fur	mRNA	Ferric uptake regulator	0.680653	0.956248	0.756728	0.431011	-0.142852
fusA	mRNA	Elongation factor G	0.719608	2.64792	1.70128	1.25743	1.50501
fxsA	mRNA	Membrane protein FxsA	-0.377849	-0.677618	-0.343785	-0.863785	-0.483691
gadC	mRNA	Glutamate/gamma-aminobutyrate antiporter	-2.6306	-1.40936	-2.31285	-3.24598	-1.3876
galE	mRNA	UDP-glucose 4-epimerase (Galactowaldenase) (UDP-galactose 4-epimerase)	1.07782	0.473748	0.665667	2.30028	1.93366
galU	mRNA	UTP--glucose-1-phosphate uridylyltransferase (UDP-glucose pyrophosphorylase)	2.33024	2.39102	2.60332	2.20891	2.74157
gap	mRNA	Glyceraldehyde 3-phosphate dehydrogenase	3.04308	4.73825	3.93703	2.79886	3.12311
gatA	mRNA	Glutamyl-tRNA(Gln) amidotransferase subunit A (Glu-ADT subunit A)	-0.631443	0.385	0.0436199	-0.0987831	0.448403
gatB	mRNA	Aspartyl/glutamyl-tRNA(Asn/Gln) amidotransferase subunit B (Asp/Glu-ADT subunit B)	0.102352	1.03093	0.698694	0.307647	0.586514
gatC	mRNA	Aspartyl/glutamyl-tRNA(Asn/Gln) amidotransferase subunit C (Asp/Glu-ADT subunit C)	-1.54607	-0.790743	-0.675718	-1.21133	-0.357388
gcvH	mRNA	Glycine cleavage system protein H	0.122949	-0.195961	0.115377	-0.555859	0.0477102
gcvPA	mRNA	Probable glycine dehydrogenase (decarboxylating) subunit 1 (Glycine cleavage system P-protein subunit 1) (Glycine decarboxylase subunit 1) (Glycine dehydrogenase (aminomethyl-transferring) subunit 1)	0.299502	0.0480602	-0.24135	0.72769	-0.157355
gcvPB	mRNA	Probable glycine dehydrogenase (decarboxylating) subunit 2 (Glycine cleavage system P-protein subunit 2) (Glycine decarboxylase subunit 2) (Glycine dehydrogenase (aminomethyl-transferring) subunit 2)	1.27577	0.72185	0.140647	1.01315	0.150327
gcvT	mRNA	Glycine cleavage system aminomethyltransferase GcvT	0.26371	-0.0309237	0.107797	2.50729	0.900806
gdhA	mRNA	Glutamate dehydrogenase	-2.29358	-2.0818	-2.90434	-2.45775	-1.99597
glmM	mRNA	Phosphoglucosamine mutase	-0.999843	0.000437774	-0.150217	-0.696975	-0.258308
glmS	mRNA	Glutamine--fructose-6-phosphate transaminase (Isomerizing)	0.159978	1.10789	0.564843	0.0874112	0.0190816
glmU	mRNA	Bifunctional N-acetylglucosamine-1-phosphate uridyltransferase/glucosamine-1-phosphate acetyltransferase	-0.664545	-0.326256	-0.28035	-0.587257	0.0124943
glnA	mRNA	Glutamine synthetase, type I	1.37592	2.57269	2.06779	1.47729	1.50362
glpK	mRNA	Glycerol kinase	1.71948	1.59594	1.30937	1.00464	0.974046
gltB	mRNA	Glutamate synthase large subunit	0.715962	0.323895	0.423893	3.04405	2.07568
gltX	mRNA	Glutamyl-tRNA synthetase	0.875731	1.19056	1.17975	0.882293	1.28944
glyQ	mRNA	Glycine--tRNA ligase alpha subunit (Glycyl-tRNA synthetase alpha subunit) (GlyRS)	-1.58835	-0.757331	-0.580385	-0.344458	0.151146
glyS	mRNA	Glycyl-tRNA synthetase subunit beta	-1.85933	-0.536887	-1.29198	-1.53775	-0.803949
gmk	mRNA	Guanylate kinase (GMP kinase)	-1.23625	-1.17916	-1.24216	-0.844369	-0.449482
gndA	mRNA	NADP-dependent phosphogluconate dehydrogenase	0.562516	1.57841	1.085	0.331707	0.728905
gorA	mRNA	Glutathione-disulfide reductase	-0.868594	-1.1419	-1.22002	-1.09178	-0.892377
gpmA	mRNA	Putative phosphoglycerate mutase	-0.981074	-1.38799	-2.61932	-3.48403	-2.68109
gpmI	mRNA	2,3-bisphosphoglycerate-independent phosphoglycerate mutase (BPG-independent PGAM) (Phosphoglyceromutase) (iPGM)	0.301243	1.99721	0.980286	0.644655	1.05932
gpsB	mRNA	Cell cycle protein GpsB (Guiding PBP1-shuttling protein)	-1.07979	-0.676477	-1.06439	-1.82173	-1.22836
greA	mRNA	Transcription elongation factor GreA	-0.574225	-0.338419	-0.345522	-1.0204	-0.21945
groEL	mRNA	Chaperonin GroEL	-1.26688	-3.49226	-2.9135	-3.77347	-4.31005
groES	mRNA	Co-chaperonin GroES	-1.97487	-2.96616	-4.23885	-5.17705	-4.75842
groL	mRNA	Chaperonin GroEL (EC 5.6.1.7) (60 kDa chaperonin) (Chaperonin-60) (Cpn60)	2.03557	1.55202	0.847562	-0.538469	-0.296464
grpE	mRNA	Nucleotide exchange factor GrpE	2.10971	1.43261	0.691482	-0.740489	-0.772396
gshAB	mRNA	Glutamate--cysteine ligase/gamma-glutamylcysteine synthetase	-2.51009	-2.25311	-2.81881	-3.05533	-1.9111
gtcA	mRNA	Cell wall teichoic acid glycosylation protein GtcA	0.501309	0.941546	1.40443	2.27682	2.61187
gtfA	mRNA	Sucrose phosphorylase	3.62816	4.7532	3.68668	3.51665	3.71856
guaA	mRNA	Glutamine-hydrolyzing GMP synthase	0.995201	1.93225	1.84947	1.77067	1.94902
guaB	mRNA	Inosine-5'-monophosphate dehydrogenase (IMP dehydrogenase) (IMPD) (IMPDH)	-0.17054	0.693637	0.602216	0.300199	0.749682
gyrA	mRNA	Gyrase subunit alpha	-0.130558	-0.0140057	-0.284485	-0.825273	-0.389532
gyrB	mRNA	DNA gyrase subunit B	-0.761285	-0.589051	-0.766263	-1.02787	-0.704944
hbp2	mRNA	Hemin/hemoglobin-binding protein 2 (Hn/Hb-binding protein 2) (P64) (Surface virulence-associated protein A)	0.251089	-0.497031	-0.128711	2.78359	1.35405
hemA	mRNA	Glutamyl-tRNA reductase	-0.113985	0.288631	0.605122	1.39151	1.50697
hemB	mRNA	Delta-aminolevulinic acid dehydratase	0.939968	1.01422	1.22782	1.82848	2.08228
hemC	mRNA	Porphobilinogen deaminase	-0.256242	-0.179591	-0.0567672	1.54702	1.27538
hemE	mRNA	Uroporphyrinogen decarboxylase	-0.0731563	0.217436	0.402012	0.492518	0.589001
hemG	mRNA	Protoporphyrinogen oxidase	-1.18047	-1.55137	-1.46857	0.0296091	0.233357
hemH	mRNA	Ferrochelatase	0.649552	0.817327	0.746253	0.855274	0.728117
hemL	mRNA	Glutamate-1-semialdehyde-2,1-aminomutase	1.56404	1.52816	1.69964	1.37095	1.45619
hemW	mRNA	Heme chaperone HemW	-1.58386	-1.27819	-1.15553	-1.05102	-0.77693
hepT	mRNA	Heptaprenyl diphosphate synthase	0.202202	0.166732	0.29678	0.749421	0.828644
hflX	mRNA	GTP-binding protein HflX	-1.57	-1.81224	-2.14798	-0.628801	-0.871077
hfq	mRNA	RNA chaperone Hfq	-0.107979	0.296556	-0.201953	-0.785685	0.021975
hisA	mRNA	Phosphoribosylformimino-5-aminoimidazole carboxamide ribotide isomerase	-0.754182	-1.43607	-1.23548	2.18805	0.845495
hisB	mRNA	Imidazoleglycerol-phosphate dehydratase (IGPD)	1.50672	0.604983	0.91939	3.86475	2.93397
hisC	mRNA	Histidinol-phosphate aminotransferase	0.148055	0.356429	0.280618	1.52315	1.40386
hisD	mRNA	Histidinol dehydrogenase (HDH)	-1.66261	-1.97793	-2.14101	0.833017	0.0636007
hisE	mRNA	Phosphoribosyl-ATP diphosphatase	-1.20636	-2.16549	-2.06145	1.09377	0.878653
hisF	mRNA	Imidazole glycerol phosphate synthase subunit HisF	-2.13316	-2.63195	-2.81174	0.0889884	-0.821825
hisG	mRNA	ATP phosphoribosyltransferase catalytic subunit	-1.72567	-1.85455	-2.39989	0.723301	-0.817805
hisH	mRNA	Imidazole glycerol phosphate synthase subunit HisH	-0.71104	-1.5944	-1.58444	1.27971	0.440902
hisI	mRNA	Phosphoribosyl-AMP cyclohydrolase	-0.853236	-1.69993	-1.57318	0.870373	-0.0823845
hisJ	mRNA	Histidinol-phosphatase (HolPase)	-1.8218	-2.18355	-2.59973	0.0401409	-0.531959
hisS	mRNA	Histidyl-tRNA synthetase	-1.81219	-1.36968	-1.7257	-1.24579	-0.851807
hly	mRNA	Thiol-activated cytolysin	-4.88261	-5.25074	-6.00473	-6.90674	-6.81648
holA	mRNA	DNA polymerase III subunit delta	-0.273452	-0.662166	-0.430935	-0.0256682	0.314662
holB	mRNA	DNA polymerase III subunit delta	-2.18991	-2.31406	-2.94779	-2.17559	-1.19026
hprK	mRNA	HPr kinase/phosphorylase	-0.98796	-0.864682	-0.967088	-0.72481	-0.0775031
hpt	mRNA	Putative hexose-6-phosphate transporter	-1.93251	-2.5192	-2.52378	-1.43764	-1.13673
hrcA	mRNA	Heat-inducible transcription repressor HrcA	-2.53199	-2.94883	-4.56257	-4.96271	-3.25828
hslO	mRNA	HSP33-like chaperonin	1.32501	1.15375	1.36698	2.44606	1.53158
hslU	mRNA	ATP-dependent protease ATPase subunit HslU	-0.504039	-0.0632101	-0.326197	-0.687594	-0.650593
hslV	mRNA	ATP-dependent protease HslV/ClpQ	0.040102	0.0163619	0.103134	0.0506533	0.205383
htpX	mRNA	Protease HtpX homolog	-1.38458	-0.41723	-0.785112	-1.17762	-0.40919
htrA	mRNA	Putative heat-shock protein htrA serine protease	-0.642766	-0.381327	-0.84027	-1.74349	-0.846138
icd	mRNA	Isocitrate dehydrogenase [NADP]	1.80167	1.90023	2.18413	2.14635	1.87765
ileS	mRNA	Isoleucyl-tRNA synthetase	-0.317674	-0.200549	-0.226859	-0.355589	0.152915
ilvA	mRNA	L-threonine dehydratase (Threonine deaminase)	-0.609868	-1.00515	-0.835388	2.19045	0.595063
ilvB	mRNA	Acetolactate synthase	0.852354	-0.192753	0.137653	2.99045	1.86897
ilvC	mRNA	Ketol-acid reductoisomerase	-0.0561221	-0.362761	-0.238613	2.68316	1.16774
ilvD	mRNA	Dihydroxy-acid dehydratase (DAD)	-0.105667	-0.793433	-0.591291	2.70797	1.45308
ilvN	mRNA	Acetolactate synthase small subunit (AHAS) (ALS) (Acetohydroxy-acid synthase small subunit)	-0.632437	-1.8543	-2.2772	0.548388	0.303653
infA	mRNA	Translation initiation factor IF-1	-0.726335	0.994622	0.287691	0.0818437	0.460701
infB	mRNA	Translational initiation factor IF2	-0.160095	0.70413	0.393935	-0.197377	0.220681
infC	mRNA	Translation initiation factor IF-3	-1.21852	0.0144024	-0.450267	-1.49524	-0.957743
inlA	mRNA	Internalin A	-2.1457	-0.877018	-1.90681	-2.56382	-1.021
inlC	mRNA	Internalin c	-0.925814	-1.18832	-1.45137	-2.35896	-1.76823
inlH	mRNA	Internalin H	-1.48363	-1.5644	-1.82166	-1.57423	-1.20145
inlK	mRNA	Class 1 internalin InlK	-0.628947	-1.10059	-1.01576	1.78847	0.386951
inlP	mRNA	Class 3 internalin InlP	-0.0686969	-0.794149	-0.75175	1.30524	0.724158
iolA	mRNA	Malonate-semialdehyde dehydrogenase (MSA dehydrogenase) (Methylmalonate semialdehyde dehydrogenase) (MMSA dehydrogenase) (MSDH)	-1.04412	-1.20408	-1.04781	2.0389	0.716848
iolB	mRNA	5-deoxy-glucuronate isomerase	-1.54655	-2.07966	-2.2291	1.14125	0.634315
iolC	mRNA	5-dehydro-2-deoxygluconokinase	-1.89679	-2.42622	-2.67355	0.292456	-0.128682
iolD	mRNA	3D-(3,5/4)-trihydroxycyclohexane-1,2-dione acylhydrolase (Decyclizing)	-1.24525	-2.28681	-2.34649	0.413295	-0.545026
isdC	mRNA	Heme uptake protein IsdC	-1.43303	-2.031	-1.57031	0.685763	0.771132
isdE	mRNA	Heme ABC transporter substrate-binding protein IsdE	-1.01509	-1.80642	-2.10045	1.31666	0.0557617
ispD	mRNA	2-C-methyl-D-erythritol 4-phosphate cytidylyltransferase	-2.21382	-2.59446	-2.86422	-2.62719	-1.8954
ispE	mRNA	Heme ABC transporter substrate-binding protein IsdE	-1.70481	-1.51514	-1.31178	-0.79858	-0.761653
ispF	mRNA	Probable heme-iron transport system permease protein IsdF (Iron-regulated surface determinant protein F) (Staphylococcal iron-regulated protein G)	-2.62893	-1.99878	-2.40917	-1.9638	-0.308583
ispG	mRNA	4-hydroxy-3-methylbut-2-en-1-yl diphosphate synthase (flavodoxin)	-0.329871	-0.746969	-1.00634	0.869892	0.337536
kdpA	mRNA	Potassium-transporting ATPase subunit A	-2.20223	-2.18514	-2.29518	1.09692	-0.149349
kdpB	mRNA	RNA-binding protein KhpB	-1.53619	-2.21023	-2.20835	0.805257	0.194611
kdpC	mRNA	K(+)-transporting ATPase subunit C	-1.82241	-2.79545	-2.71725	-0.867916	-0.850343
lap	mRNA	Aminopeptidase	-2.68976	-0.258367	-1.83932	-2.33343	-1.03627
lapB	mRNA	Cell surface protein (Surface-anchored adhesin LapB)	-1.16989	-1.45136	-1.45055	-0.638889	-0.516538
lde	mRNA	Multidrug efflux MFS transporter Lde	-1.28688	-1.83188	-1.2786	0.938632	0.358786
lepA	mRNA	Elongation factor 4	0.262289	0.645622	0.4517	1.0137	0.913945
leuB	mRNA	3-isopropylmalate dehydrogenase	-0.268359	-0.953311	-1.19817	1.73042	0.787201
leuC	mRNA	Isopropylmalate isomerase large subunit	0.031829	-0.471515	-0.281688	2.27078	1.1119
leuD	mRNA	Isopropylmalate isomerase small subunit	-0.130083	-0.820867	-0.421922	2.57718	1.37135
leuS	mRNA	Leucine--tRNA ligase GN=leuS	-0.309922	0.865133	0.767326	0.460714	0.824079
lexA	mRNA	LexA repressor GN=lexA	-0.585549	0.0611544	-0.0593939	-1.51923	-1.1119
lftR	mRNA	PadR-like transcriptional regulator LftR	1.72538	0.728989	1.17077	0.0959284	1.23931
lgt	mRNA	Prolipoprotein diacylglyceryl transferase	-1.48859	-1.25504	-1.42572	0.021219	-0.0925468
liaF	mRNA	Cell wall-active antibiotics response protein LiaF	-2.14981	-1.97945	-2.15012	-1.23093	-0.539764
lieA	mRNA	an efflux pump that expels antibiotics	-0.0959293	-0.162764	0.00975561	1.75928	0.751223
lieB	mRNA	an efflux pump that expels antibiotics	-0.972232	-0.744109	-0.827193	-0.0877066	-0.0595333
ligA	mRNA	DNA ligase	-1.4522	-1.057	-1.45738	-1.50523	-0.983632
lin	mRNA	Lmo0919 family lincomycin resistance ABC-F type ribosomal protection protein	-0.803568	-1.14109	-1.34948	0.601715	-0.12785
lipA	mRNA	Lipoyl synthase	-1.59308	-1.97658	-1.68731	0.969029	0.429186
lmaA	mRNA	Antigen A	-2.11643	-1.4706	-1.07267	1.54739	0.248232
lmaB	mRNA	Antigen B	-0.186349	-0.605874	0.0168763	2.10142	1.38334
lmaC	mRNA	Antigen C	-1.81353	-2.05229	-1.52058	0.0796213	-0.678032
lmaD	mRNA	Antigen D	-0.923986	-1.00454	-1.00313	1.00193	0.635744
lpdA	mRNA	Dihydrolipoyl dehydrogenase	1.5148	2.4284	1.95268	1.91938	-1.3034
lplA1	mRNA	Lipoate--protein ligase	0.740599	1.05859	0.426643	0.506594	0.511508
lplA2	mRNA	Lipoate--protein ligase	-2.21628	-2.14865	-2.61416	-2.04107	-1.24635
lspA	mRNA	Lipoprotein signal peptidase	-1.63036	-0.849606	-0.833604	-0.057215	0.161816
ltaP	mRNA	Lipoteichoic acid primase LtaP	-2.45783	-1.48317	-1.94489	-1.52894	-1.00262
ltaS	mRNA	Lipoteichoic acid synthase	-1.78924	-0.766157	-1.3584	-1.82591	-1.01729
lysA	mRNA	Diaminopimelate decarboxylase	-0.294136	-0.738121	-0.6334	1.26792	0.779118
lysS	mRNA	Lysyl-tRNA synthetase	-0.707755	0.436408	0.1439	-0.106396	0.18853
manA	mRNA	Mannose-6-phosphate isomerase	-1.31033	-1.31238	-1.54802	-1.33429	-0.887947
map	mRNA	Methionine aminopeptidase	-1.689	-0.639607	-1.21617	-1.99726	-1.20456
mdrL	mRNA	Multidrug efflux MFS transporter MdrL	-0.633563	-0.864752	-0.640953	0.0262408	0.445723
mdrM	mRNA	MFS transporter	-1.1608	-1.99355	-1.58302	-0.19798	0.0457608
mdrT	mRNA	MFS transporter (Drug-export protein) (Multidrug efflux MFS transporter)	-1.14375	-1.8384	-1.76659	0.0794937	-0.146365
mecA	mRNA	Adaptor protein	-1.79219	-1.257	-2.10846	-3.51064	-2.26758
menA	mRNA	1,4-dihydroxy-2-naphthoate octaprenyltransferase	-1.81481	-1.23778	-1.05205	-0.712703	-0.730767
menB	mRNA	1,4-dihydroxy-2-naphthoyl-CoA synthase (DHNA-CoA synthase)	1.48861	2.51943	2.03947	1.75094	2.07847
menC	mRNA	O-succinylbenzoate synthase	-0.0754884	-0.0547473	-0.175267	1.50343	0.671898
menD	mRNA	2-succinyl-5-enolpyruvyl-6-hydroxy-3-cyclohexene-1-carboxylate synthase	-1.18448	-0.571874	-0.979353	-1.32119	-0.688726
menG	mRNA	Putative S-adenosylmethionine methyltransferase	-0.870669	-1.13227	-0.774223	0.82593	0.050298
menH	mRNA	2-succinyl-6-hydroxy-2,4-cyclohexadiene-1-carboxylate synthase	-0.628619	-0.337226	-0.708889	-0.594482	-0.268232
menI	mRNA	1,4-dihydroxy-2-naphthoyl-CoA hydrolase (DHNA-CoA hydrolase) (1,4-dihydroxy-2-naphthoyl-coenzyme A thioesterase) (DHNA-CoA thioesterase)	-1.80464	-2.22141	-2.39716	-1.80819	-0.948001
metC	mRNA	Cystathionine beta-lyase	-0.718032	-1.17889	-1.07059	1.50049	1.40542
metE	mRNA	5-methyltetrahydropteroyltriglutamate--homocysteine S-methyltransferase	-0.00751059	-0.525016	-0.704454	2.18164	0.356728
metG	mRNA	Methionyl-tRNA synthetase	-0.864332	-0.543207	-0.491633	-0.499348	-0.0624221
metK	mRNA	S-adenosylmethionine synthetase	-0.494415	-0.725008	-0.812105	-0.309982	0.0102734
metX	mRNA	Homoserine O-acetyltransferase	-1.83869	-2.50429	-2.65703	-0.830605	-1.23644
mfd	mRNA	Transcription-repair-coupling factor (TRCF)	-0.780751	-1.20351	-0.85052	-0.065774	0.021845
mgsA	mRNA	Methylglyoxal synthase	-0.234694	-0.462507	-0.411283	-0.56869	-0.263481
mgtA	mRNA	Magnesium-translocating P-type ATPase	-0.446275	-1.03408	-0.759893	1.64388	0.509879
miaA	mRNA	tRNA delta(2)-isopentenylpyrophosphate transferase	-1.51473	-0.727924	-0.881398	0.316938	0.483426
minC	mRNA	Septum site-determining protein MinC	-1.05641	-0.646566	-0.557026	-0.309241	0.385343
minD	mRNA	Septum site-determining protein MinD (Cell division inhibitor MinD)	-1.58125	-0.478384	-0.913165	-0.37538	0.126072
mltG	mRNA	Endolytic transglycosylase MltG	-1.61537	-0.95364	-1.04385	-1.23318	-0.511121
mngB	mRNA	Mannosylglycerate hydrolase	-0.168035	-1.86443	-1.67172	0.170886	-0.11512
mnhG	mRNA	Na(+)/H(+) antiporter subunit G1 (Mnh complex subunit G1)	-2.04072	-2.35857	-3.19013	-1.36324	-1.32598
mnmA	mRNA	tRNA-specific 2-thiouridylase MnmA	0.173352	0.67873	0.607829	0.143056	0.616069
mnmE	mRNA	tRNA modification GTPase MnmE	-1.2195	-1.56808	-1.37831	-0.262034	-0.143983
mnmG	mRNA	tRNA uridine-5-carboxymethylaminomethyl(34) synthesis enzyme MnmG	1.96927	0.951098	1.17319	1.52463	1.63346
mntR	mRNA	Transcriptional regulator MntR Manganese transport regulator	-1.04382	-1.26305	-1.54647	-1.58855	-1.15475
moaA	mRNA	GTP 3',8-cyclase (EC 4.1.99.22) (Molybdenum cofactor biosynthesis protein A)	-0.592491	-1.0649	-0.760135	1.04357	0.360691
moaC	mRNA	Cyclic pyranopterin monophosphate synthase MoaC	-0.974093	-1.25133	-1.277	2.61522	0.132258
moaD	mRNA	Molybdenum cofactor biosynthesis protein D	-1.16397	-1.74021	-1.99386	-0.016887	-0.319637
mobB	mRNA	Molybdopterin-guanine dinucleotide biosynthesis protein B	-0.567403	-1.16131	-1.48217	0.467696	0.160765
modA	mRNA	Molybdate ABC transporter substrate-binding protein	-0.00162797	-0.428957	-0.682735	1.60577	1.07483
mogR	mRNA	Motility genes transcriptional repressor MogR	-0.394036	-0.915113	-1.05665	-0.346736	0.331703
motA	mRNA	Flagellar motor protein MotA	-0.947217	-1.30087	-1.24908	2.59724	1.55399
mpl	mRNA	Neutral metalloproteinase	-2.20343	-2.49747	-2.81402	-3.59125	-3.35506
mprF	mRNA	Phosphatidylglycerol lysyltransferase (Lysylphosphatidylglycerol synthase)	-2.70199	-1.49374	-1.80645	-1.77309	-1.17971
mraY	mRNA	Phospho-N-acetylmuramoyl-pentapeptide-transferas e	-2.04745	-1.78146	-2.06289	-2.0442	-1.28357
mraZ	mRNA	Transcriptional regulator MraZ	0.523279	0.975779	0.639366	0.713652	0.593292
mreB	mRNA	Cell shape-determining protein MreB	-1.59396	-1.45842	-1.39646	-1.29509	-0.888463
mreBH	mRNA	Cell shape-determining protein MreB	-1.38946	-1.05299	-1.0962	-0.687665	-0.298635
mreC	mRNA	Cell shape-determining protein MreC	-2.69335	-1.00627	-1.43672	-1.73011	-0.997047
mreD	mRNA	Cell-shape determining protein MreD	-2.9034	-1.56899	-2.26311	-1.96507	-1.0621
mscL	mRNA	Large-conductance mechanosensitive channel	-2.50284	-1.91019	-2.40175	-2.97074	-1.87788
msrA	mRNA	Peptide methionine sulfoxide reductase MsrA (Protein-methionine-S-oxide reductase) (Peptide-methionine (S)-S-oxide reductase) (Peptide Met(O) reductase)	-0.87819	-0.0317905	-0.0526154	-0.934602	-0.900502
msrB	mRNA	Peptide methionine sulfoxide reductase MsrB (Peptide-methionine (R)-S-oxide reductase)	-0.00604291	0.18781	-0.295295	-1.14311	-1.03966
murA	mRNA	UDP-N-acetylglucosamine 1-carboxyvinyltransferase (UDP-N-acetylglucosamine enolpyruvyl transferase)	-0.139119	1.04943	0.811742	0.0810498	0.452994
murB	mRNA	UDP-N-acetylenolpyruvoylglucosamine reductase	0.843392	0.920423	1.17347	2.89453	2.32909
murC	mRNA	UDP-N-acetylmuramate--L-alanine ligase	-1.56578	-0.610248	-0.94888	-1.92194	-1.11639
murD	mRNA	UDP-N-acetylmuramoyl-L-alanyl-D-glutamate synthetase	-1.32601	-0.566692	-0.676367	-0.71326	-0.59375
murG	mRNA	UDP-N-acetylglucosamine--N-acetylmuramyl-(pentapeptide) pyrophosphoryl-undecaprenol N-acetylglucosamine transferase (Undecaprenyl-PP-MurNAc-pentapeptide-UDPGlcNAc GlcNAc transferase)	-1.30367	-0.901027	-1.12565	-1.25492	-0.796083
murQ	mRNA	N-acetylmuramic acid-6-phosphate etherase	3.21448	3.4314	3.83357	2.60202	3.49294
mutL	mRNA	DNA mismatch repair protein MutL	-0.215424	0.163384	0.255021	0.119032	0.397156
mutM	mRNA	DNA-formamidopyrimidine glycosylase	0.509487	0.591274	0.428688	0.747339	0.559869
mutS	mRNA	DNA mismatch repair protein MutS	-0.819904	-0.480607	-0.544865	-0.602041	0.0470019
mutY	mRNA	Adenine DNA glycosylase	-1.62837	-1.32175	-1.83109	-1.84888	-1.87866
mvaD	mRNA	Diphosphomevalonate decarboxylase	-2.90115	-2.37596	-2.64921	-2.23206	-1.87892
mvk	mRNA	Mevalonate kinase	-1.81871	-2.01734	-2.17988	-1.22199	-1.12921
nadA	mRNA	Quinolinate synthetase	0.645781	-0.472795	-0.222191	2.98482	0.669672
nadB	mRNA	L-aspartate oxidase	-0.878429	-1.7843	-1.43567	2.0651	0.363478
nadC	mRNA	Nicotinate-nucleotide pyrophosphorylase	-0.368246	-0.940726	-0.658878	3.00963	1.03513
nadE	mRNA	NH(3)-dependent NAD(+) synthetase	-1.14015	-0.274514	-0.0253612	-0.277512	0.350025
nagA	mRNA	N-acetylglucosamine-6-phosphate deacetylase	-1.40634	-1.9312	-1.87377	-0.725511	-4.02978
namA	mRNA	NADPH dehydrogenase	-0.603379	-0.93996	-1.19948	-1.40902	-0.699979
narK	mRNA	Nitrate/nitrite antiporter NarK	4.30977	3.30682	3.38998	2.77116	2.23315
ndk	mRNA	Nucleoside diphosphate kinase (NDK) (NDP kinase)	-1.50053	-1.18804	-1.24025	0.917755	-0.414865
nfsA	mRNA	Oxygen-insensitive NADPH nitroreductase	-2.29486	-1.30131	-1.53858	-1.29559	-1.12576
nifJ	mRNA	Pyruvate:ferredoxin (Flavodoxin) oxidoreductase	-2.0869	-1.985	-2.49418	-2.70005	-1.59118
noc	mRNA	Nucleoid occlusion protein	0.714463	-0.283375	-0.162001	0.65168	0.689017
nrdD	mRNA	Class III anaerobic ribonucleoside-triphosphate reductase catalytic subunit	-0.652152	-1.38326	-1.48366	-1.63394	-0.984554
nrdG	mRNA	Anaerobic ribonucleoside-triphosphate reductase-activating protein	-2.5688	-2.47793	-3.37459	-3.23309	-1.90081
nrdR	mRNA	Transcriptional repressor NrdR	1.2461	1.14506	1.1178	1.89959	1.55836
nth	mRNA	Endonuclease III (DNA-(apurinic or apyrimidinic site) lyase)	-1.0778	-1.12813	-1.51542	-2.06379	-1.53854
nusA	mRNA	Transcription termination/antitermination protein NusA	-1.13502	-0.0136998	-0.0120481	-0.423094	-0.0211662
nusB	mRNA	Transcription antitermination protein NusB (Antitermination factor NusB)	-2.37239	-1.52807	-1.9701	-2.04789	-1.28278
nusG	mRNA	Transcription termination/antitermination protein NusG	1.11615	2.26547	2.2725	2.6151	2.77193
oatA	mRNA	Peptidoglycan O-acetyltransferase OatA	-1.97808	-1.37589	-1.84587	-1.73467	-1.34837
obgE	mRNA	GTPase Obg (GTP-binding protein Obg)	-1.4608	-0.19593	-0.533016	-0.145156	0.282288
pabB	mRNA	Aminodeoxychorismate synthase component I	-1.43768	-2.07027	-1.83642	0.816914	0.719983
panB	mRNA	3-methyl-2-oxobutanoate hydroxymethyltransferase (Ketopantoate hydroxymethyltransferase) (KPHMT)	-1.07101	-1.22967	-1.60797	-2.06527	-1.85756
panC	mRNA	Pantothenate synthetase (PS) (Pantoate--beta-alanine ligase) (Pantoate-activating enzyme)	-1.34448	-0.848291	-1.61777	-2.10108	-1.75421
parC	mRNA	DNA topoisomerase IV subunit A	-1.27861	-0.0114456	-0.673329	-1.09031	-0.444508
parE	mRNA	DNA topoisomerase 4 subunit B (Topoisomerase IV subunit B)	-1.48122	-0.978749	-1.04395	-0.849619	-0.440739
pbpD1	mRNA	Penicillin-binding protein 1A	-0.300951	-0.501999	-0.258701	0.729451	0.926506
pcrA	mRNA	ATP-dependent DNA helicase	-0.799189	-0.400953	-0.527828	-0.396987	0.105538
pdeA	mRNA	Cyclic-di-AMP phosphodiesterase	-1.73824	-2.11006	-2.34055	-2.16804	-1.6936
pdhA	mRNA	Pyruvate dehydrogenase E1 component subunit alpha	2.95902	3.63169	3.01188	2.25515	2.12233
pduA	mRNA	Propanediol utilization protein PduA	-1.86052	-2.27996	-2.23099	1.34322	-0.638837
pduB	mRNA	Propanediol utilization protein PduB	0.117732	-0.207834	-0.231865	3.42333	0.742302
pduL	mRNA	Phosphate propanoyltransferase	1.21851	0.0957139	0.286069	3.34029	1.9607
pduM	mRNA	Microcompartment protein PduM	-0.873436	-1.83658	-1.6665	1.76787	0.327792
pdxK	mRNA	pyridoxal kinase	-1.3875	-1.15292	-1.32719	-1.34896	-0.94022
pdxS	mRNA	Pyridoxal 5'-phosphate synthase lyase subunit PdxS	-1.6715	-0.75966	-1.43927	-2.14108	-1.56478
pdxT	mRNA	Pyridoxal 5'-phosphate synthase subunit PdxT (Pdx2)	-2.2315	-0.884836	-1.67086	-1.87991	-1.13767
pepC	mRNA	Aminopeptidase C	-1.8246	-1.77835	-2.21909	-1.39868	-1.27116
pepF	mRNA	Oligoendopeptidase F	0.32687	0.190351	0.344539	-0.216751	0.589162
pepT	mRNA	Peptidase T	-0.338385	0.103166	-0.188991	-0.362657	0.0321308
pepV	mRNA	Dipeptidase PepV	-1.19604	-0.606172	-1.09015	-1.50558	-0.846312
perR	mRNA	Peroxide-responsive transcriptional repressor PerR	2.77384	2.85539	3.03485	2.03385	2.05819
pfkA	mRNA	ATP-dependent 6-phosphofructokinase (ATP-PFK) (Phosphofructokinase)	1.13991	2.50228	1.90454	1.40641	1.73134
pfkB	mRNA	Tagatose-6-phosphate kinase (EC 2.7.1.144)	-0.925185	-0.63602	-0.907734	-1.58714	-0.873541
pflA	mRNA	Pyruvate formate-lyase-activating enzyme	-1.95918	-1.53303	-2.31044	-2.78303	-1.9389
pflB	mRNA	Formate C-acetyltransferase (EC 2.3.1.54)	-1.61548	-0.320109	-1.18288	-1.43909	-1.55359
pgdA	mRNA	peptidoglycan-N-acetylglucosamine deacetylase	-2.34725	-0.920904	-1.55523	-1.59694	-0.496913
pgmB	mRNA	Beta-phosphoglucomutase	-0.929809	-1.69751	-1.54719	0.628681	1.0392
pgpH	mRNA	Cyclic-di-AMP phosphodiesterase PgpH	-1.39114	-0.720583	-0.982245	-0.931502	-0.494566
pgsA	mRNA	CDP-diacylglycerol--glycerol-3-phosphate 3-phosphatidyltransferase	-0.746578	-0.980926	-0.66678	0.651558	0.115291
pheA	mRNA	Prephenate dehydratase	-0.758463	-0.0802567	0.19518	1.02752	0.852085
pheS	mRNA	Phenylalanine--tRNA ligase subunit alpha	-0.942799	-0.351242	-0.514648	-0.513843	-0.202636
pheT	mRNA	Phenylalanyl-tRNA synthetase subunit beta	-1.17862	-0.738797	-0.945431	-1.1356	-0.653931
phoU	mRNA	Phosphate-specific transport system accessory protein PhoU	0.567673	-0.714386	-0.552937	0.268577	-0.0447086
pieR	mRNA	Two component system response regulator PieR	-0.218206	-0.135176	-0.374977	0.509174	0.372498
pieS	mRNA	Two component system sensor histidine kinase PieS	-0.558496	-0.495937	-0.514154	0.516778	0.407879
pitB	mRNA	Putative low-affinity inorganic phosphate transporter	1.9058	1.12163	1.57395	1.07225	2.18389
pknB	mRNA	Non-specific serine/threonine protein kinase	-1.86265	-1.47642	-1.97501	-2.13484	-1.75154
plcA	mRNA	Phosphatidylinositol-specific phospholipase C	-2.63075	-2.55008	-2.67997	-3.5656	-3.06918
plcB	mRNA	Phospholipase C (Phosphatidylcholine cholinephosphohydrolase)	-2.74281	-1.35112	-1.84636	-2.55138	-2.66249
plsX	mRNA	Phosphate acyltransferase PlsX	-1.78208	-1.103	-1.14773	-0.244769	-0.0155753
plsY	mRNA	Glycerol-3-phosphate acyltransferase	-0.878975	-0.487277	-0.806515	-1.11286	-0.705831
pnp	mRNA	Polyribonucleotide nucleotidyltransferase	0.173097	1.16432	0.987531	0.30649	0.613459
polA	mRNA	DNA polymerase I	0.0607776	-0.0509071	0.0548116	0.0410767	0.139378
polX	mRNA	DNA polymerase/3'-5' exonuclease PolX	-1.10475	-1.14249	-1.30208	-0.714262	-0.354807
ppaX	mRNA	Pyrophosphatase PpaX	-1.52981	-1.41279	-1.57976	-0.366511	-0.263276
ppdK	mRNA	Pyruvate, phosphate dikinase	-0.0135173	-0.88157	-0.925269	-0.206355	-0.784342
ppsA	mRNA	Phosphoenolpyruvate synthase	-2.01396	-1.68919	-1.64122	-1.58463	-0.922508
prfA	mRNA	Positive regulatory factor A (Listeriolysin regulatory protein) (PrfA)	-1.0834	-1.47902	-1.59939	-1.0804	-3.16925
prfB	mRNA	Peptide chain release factor 2	0.768309	0.522432	0.940817	1.56986	1.63152
priA	mRNA	Primosomal protein N'	-0.973526	-1.39721	-1.59795	-1.7272	-0.98678
prli42	mRNA	DUF4044 domain-containing protein (Stressosome-associated protein Prli42)	-1.27865	-1.5998	-2.42234	-2.19442	-1.99894
prmA	mRNA	Ribosomal protein L11 methyltransferase	-1.61966	-0.851002	-1.21263	-0.94073	-0.51732
prmC	mRNA	Release factor glutamine methyltransferase	-2.21844	-2.3256	-2.38167	-2.40859	-1.83406
proB	mRNA	Glutamate 5-kinase	0.0801927	-0.191825	-0.10337	1.34415	0.563982
proC	mRNA	Pyrroline-5-carboxylate reductase GN=proC	-1.95306	-2.03265	-2.19632	-1.07345	-0.543856
proG	mRNA	Pyrroline-5-carboxylate reductase 3	-1.17208	-1.29598	-1.26251	0.137445	0.171171
prsA2	mRNA	Foldase protein PrsA 2	-3.6292	-2.09744	-3.13076	-3.37546	-2.27088
psiE	mRNA	Protein PsiE homolog	-1.22631	-1.77073	-1.80339	-0.0714566	-0.0523057
pstA	mRNA	Phosphate transport system permease protein PstA	-1.30408	-2.09928	-2.37572	0.89362	-0.533532
pstB	mRNA	Phosphate ABC transporter ATP-binding protein	-1.26262	-1.67431	-1.82247	0.809548	-1.26839
pstC	mRNA	Phosphate transport system permease protein	-1.18541	-2.07858	-2.02607	1.271	0.431958
pta	mRNA	Phosphate acetyltransferase	1.02577	1.79111	1.67354	1.39943	1.70937
ptcA	mRNA	Putrescine carbamoyltransferase (PTC) (PTCase)	-0.299853	-0.997059	-0.752471	2.0191	1.60938
pth	mRNA	Peptidyl-tRNA hydrolase	-1.25493	-1.94415	-1.63254	-0.968013	-0.983679
ptsP	mRNA	Phosphoenolpyruvate--protein phosphotransferase	-0.761487	1.05984	0.543214	-0.0834265	0.46505
purB	mRNA	Adenylosuccinate lyase	0.773746	1.53206	1.00159	1.89083	0.406483
purD	mRNA	Phosphoribosylamine--glycine ligase	1.18757	0.638917	0.237785	1.38658	0.0599925
purE	mRNA	N5-carboxyaminoimidazole ribonucleotide mutase	-1.31451	-1.35676	-1.6078	0.30935	-1.0555
purF	mRNA	Amidophosphoribosyltransferase	0.390098	-0.100244	-0.486259	1.04139	-0.714963
purH	mRNA	Bifunctional purine biosynthesis protein PurH	1.39284	1.23608	0.626852	2.09592	0.0579954
purK	mRNA	N5-carboxyaminoimidazole ribonucleotide synthase	-1.58165	-1.09381	-1.77123	-0.834289	-1.81408
purL	mRNA	Phosphoribosylformylglycinamidine synthase subunit PurQ	0.0143105	-0.451907	-0.904785	1.28569	-0.459035
purM	mRNA	Phosphoribosylformylglycinamidine cyclo-ligase	1.10419	0.712181	0.178155	2.23704	0.273762
purN	mRNA	Phosphoribosylglycinamide formyltransferase	-1.03047	-1.75994	-2.35289	-1.32006	-2.65018
purQ	mRNA	Phosphoribosylformylglycinamidine synthase subunit PurL	-0.0813404	-0.342703	-0.312414	1.97996	0.25759
purR	mRNA	Pur operon repressor	-0.833369	-0.885623	-0.812878	0.29382	0.224287
purS	mRNA	Phosphoribosylformylglycinamidine synthase subunit PurS	-1.00079	-1.35286	-1.07383	2.17802	0.548962
pyk	mRNA	Pyruvate kinase	0.408494	1.72952	1.19092	0.159014	0.847767
pyrE	mRNA	Orotate phosphoribosyltransferase	0.493312	0.53544	0.744372	0.638634	0.854011
pyrF	mRNA	Orotidine 5'-phosphate decarboxylase	-2.28213	-2.24234	-2.59056	-3.11659	-2.77915
pyrH	mRNA	Uridylate kinase	-0.110969	0.42686	0.351274	-0.163461	0.313676
pyrR	mRNA	Phosphoribosyltransferase	-1.30908	-0.316681	-0.568426	0.0231996	0.651376
qoxA	mRNA	Quinol oxidase subunit II	1.79534	2.06226	2.04434	2.43674	2.24853
qoxB	mRNA	Quinol oxidase subunit I	2.84621	2.84937	2.68547	2.75105	2.32948
qoxC	mRNA	Quinol oxidase subunit III	2.72221	2.42236	2.64705	2.57742	2.22279
qoxD	mRNA	Quinol oxidase polypeptide IV	1.76924	1.24522	1.41263	1.85666	0.892784
queA	mRNA	S-adenosylmethionine:tRNA ribosyltransferase-isomerase	-1.05046	-0.524449	-0.848302	-1.03286	-0.766872
queG	mRNA	tRNA epoxyqueuosine(34) reductase QueG	-0.998832	-1.94363	-1.90186	-0.98543	-0.385959
racE	mRNA	Glutamate racemase	-1.32024	-0.915108	-0.72596	-0.340573	-0.102749
radA	mRNA	DNA repair protein RadA	-0.192028	-1.01319	-0.714873	-0.741907	-0.129675
radC	mRNA	DNA repair protein RadC	-1.04746	-2.43542	-1.98745	-0.0887356	-0.514455
raiA	mRNA	Ribosome hibernation promoting factor (HPF)	-0.764892	-0.883449	-1.78206	-2.62153	-1.60821
rapZ	mRNA	RNase adapter RapZ	-0.495788	-0.541625	-0.501378	-0.654702	-0.0784261
rbfA	mRNA	Ribosome-binding factor A	-2.62727	-1.5494	-2.24547	-2.12699	-0.813207
recA	mRNA	Protein RecA (Recombinase A)	-0.179218	0.716065	0.21815	-1.4943	-0.664132
recF	mRNA	DNA replication/repair protein RecF	-0.701548	-0.453966	-0.489696	-0.909783	-0.434136
recG	mRNA	ATP-dependent DNA helicase RecG	-1.52675	-1.48786	-1.68752	-1.70331	-1.54368
recJ	mRNA	Single-stranded-DNA-specific exonuclease RecJ	-0.323494	0.119427	0.223704	0.499392	0.798232
recN	mRNA	DNA repair protein RecN (Recombination protein N)	-0.596594	-0.683969	-0.834295	-1.07951	-0.911281
recO	mRNA	DNA repair protein RecO	0.277554	0.421902	0.477622	0.528248	0.486384
recQ	mRNA	DNA helicase RecQ	-0.883665	-1.32151	-1.17116	-0.14874	0.118608
recR	mRNA	Recombination protein RecR	1.69369	1.75074	1.93868	2.22975	1.76675
recU	mRNA	Holliday junction resolvase RecU	-1.27504	-0.998399	-1.65228	-1.64422	-0.378207
recX	mRNA	Regulatory protein RecX	-1.3119	-2.06977	-2.09913	-1.5579	-1.31617
rfaG	mRNA	lipopolysaccharide glucosyltransferase I	0.953319	2.52202	2.81476	1.0798	2.78109
rhaA	mRNA	L-rhamnose isomerase	-0.979167	-1.22026	-0.830712	2.23103	1.42404
rhaB	mRNA	Rhamnulokinase	-2.17323	-2.29257	-2.24905	1.6599	0.379777
rhaD	mRNA	Rhamnulose-1-phosphate aldolase	-0.285916	-0.759853	-0.930671	2.77656	1.34239
rhaM	mRNA	L-rhamnose mutarotase	-0.416854	0.199775	0.15394	3.67179	2.37933
rho	mRNA	Transcription termination factor Rho	5.10479	4.66359	4.30917	2.87849	-1.64192
rimI	mRNA	Ribosomal-protein-alanine acetyltransferase	-1.70273	-2.24005	-2.68011	-2.17677	-1.78618
rimM	mRNA	Ribosome maturation factor RimM	-1.68989	-1.89582	-1.85588	-1.51884	-0.998133
rimP	mRNA	Ribosome maturation factor RimP	-1.60384	-1.92054	-1.8285	-1.84281	-0.797406
rlmB	rRNA	23S rRNA (Guanosine(2251)-2'-O)-methyltransferase RlmB	-1.68875	-1.95239	-2.19732	-1.12946	-0.40523
rlmD	rRNA	23S rRNA (Uracil(1939)-C(5))-methyltransferase RlmD	-1.88143	-1.6542	-1.92185	-1.68148	-1.84363
rlmH	rRNA	Ribosomal RNA large subunit methyltransferase H	-1.98982	-2.37582	-2.49818	0.167769	0.0926383
rlmJ	rRNA	Ribosomal RNA large subunit methyltransferase J	2.86319	2.12573	2.0548	1.63851	3.14467
rnc	mRNA	Ribonuclease III	0.0757862	-0.546379	-0.372254	0.736104	0.179115
rnhC	mRNA	Ribonuclease HIII	-1.04083	-0.733902	-0.728227	0.519457	-0.116129
rnjA	mRNA	Ribonuclease J (RNase J)	-0.348468	0.635573	0.270997	-0.447421	-0.137129
rnmV	tRNA	Ribonuclease M5	-0.436449	-1.42604	-1.5083	1.68558	0.695155
rnpA	mRNA	Ribonuclease P	-0.912487	-0.945052	-0.484726	2.23967	1.01883
rnpB	ncRNA	NcRNA	0.949034	2.66417	1.51965	0.116443	1.16136
rnr	mRNA	Ribonuclease R	-0.638972	-0.45025	-0.261177	-0.144399	0.260503
rny	mRNA	Ribonuclease R	-0.70085	0.431702	0.160497	-0.633883	0.110409
rnz	mRNA	Ribonuclease Z	-1.17158	-1.03432	-1.02984	0.924681	-0.0270791
rodA	mRNA	Rod shape-determining protein RodA	-1.12129	-1.10366	-1.13504	1.67736	0.395345
rpe	mRNA	Ribulose-phosphate 3-epimerase	-0.655061	-2.05163	-1.69708	1.62675	-1.69319
rph	mRNA	Ribonuclease PH	-2.91641	-2.30043	-2.78474	-2.5654	-1.62282
rpiA	mRNA	Ribose-5-phosphate isomerase RpiA	-0.653802	-1.07166	-0.703735	1.03981	1.21241
rpiB	mRNA	Ribose 5-phosphate isomerase B	-1.99843	-2.60628	-3.20585	-0.154392	-5.26137
rplA	mRNA	Large ribosomal subunit protein uL1	-0.0698564	1.13504	0.28756	-0.168914	0.124099
rplB	rRNA	Large ribosomal subunit protein uL2	0.54897	2.38309	1.30448	0.943376	1.35903
rplC	rRNA	Large ribosomal subunit protein uL3	-1.25119	0.382919	-0.439887	-0.978812	-0.351302
rplD	rRNA	Large ribosomal subunit protein uL4	-1.10399	0.672574	-0.317258	-0.803583	-0.240495
rplE	rRNA	Large ribosomal subunit protein uL5	0.295706	1.68939	0.552473	-0.0828409	0.102135
rplF	rRNA	Large ribosomal subunit protein uL6	-0.644206	1.03437	-0.164029	-0.679402	-0.42392
rplI	rRNA	Large ribosomal subunit protein bL9	-0.0435544	0.0686597	0.441771	0.45205	1.32767
rplJ	rRNA	Large ribosomal subunit protein uL10	-1.9303	0.167863	-0.619593	-1.00798	-0.251895
rplK	rRNA	Large ribosomal subunit protein uL11	0.55473	1.29686	0.649869	-0.0334288	0.342842
rplL	rRNA	Large ribosomal subunit protein bL12	0.473554	1.98803	1.6742	0.562493	0.817405
rplM	rRNA	Large ribosomal subunit protein uL13	-0.959764	0.66263	0.0410928	-0.842496	-0.722525
rplN	rRNA	Large ribosomal subunit protein uL14	1.38486	2.80653	2.06646	1.59367	1.34374
rplO	rRNA	Large ribosomal subunit protein uL15	-0.333572	0.785192	-0.222564	-0.90754	-0.671399
rplP	rRNA	Large ribosomal subunit protein uL16	0.226558	1.82672	0.881907	0.0434376	-0.0966348
rplQ	rRNA	Large ribosomal subunit protein bL17	0.491964	1.65757	1.02494	0.252314	0.539703
rplR	rRNA	Large ribosomal subunit protein uL18	0.286123	2.42912	1.32377	0.808285	0.877148
rplS	rRNA	Large ribosomal subunit protein bL19	0.738489	2.5763	2.54357	1.79136	1.8902
rplT	rRNA	Large ribosomal subunit protein bL20	-0.0299789	1.51803	1.17279	0.200884	0.169453
rplU	rRNA	Large ribosomal subunit protein bL21	0.463347	1.75652	1.36957	0.19163	0.688338
rplV	rRNA	Large ribosomal subunit protein uL22	-0.139656	1.77627	0.585295	0.215305	0.24384
rplW	rRNA	Large ribosomal subunit protein uL23	-0.781473	1.68429	0.568103	0.176236	0.613104
rplX	rRNA	Large ribosomal subunit protein uL24	-1.74558	0.22961	-0.401789	-1.15065	-0.997426
rpmA	rRNA	Large ribosomal subunit protein bL27	0.293931	1.60993	1.24715	0.0932894	0.57803
rpmB	rRNA	Large ribosomal subunit protein bL28	-0.622427	1.14275	0.935987	0.349408	0.284546
rpmC	rRNA	Large ribosomal subunit protein uL29	-0.697347	0.93171	-0.175685	-1.10773	-1.07295
rpmD	rRNA	Large ribosomal subunit protein uL29	-1.26765	0.081221	-1.09111	-1.86877	-1.27826
rpmF	rRNA	50S ribosomal protein L32(rpmF)	-3.32079	-2.20631	-3.0968	-2.53798	-3.00118
rpmG	rRNA	50S ribosomal protein L33(rpmG)	-2.88629	-1.3051	-2.60423	-1.82267	-2.58675
rpmH	rRNA	Large ribosomal subunit protein bL34	0.122889	0.164089	0.635414	-0.311341	0.311443
rpmI	rRNA	Large ribosomal subunit protein bL35	-1.80694	-0.430581	-0.730848	-1.92201	-1.40267
rpmJ	rRNA	Large ribosomal subunit protein bL36	0.154862	1.94036	1.20385	0.624664	0.589491
rpoB	mRNA	DNA-directed RNA polymerase	0.0931923	1.15759	0.502746	-0.0218894	0.60452
rpoC	mRNA	DNA-directed RNA polymerase subunit beta' (RNAP subunit beta')	0.192343	1.22691	0.544054	0.197599	0.598802
rpoD	mRNA	RNA polymerase sigma factor SigA	-0.25746	0.495016	0.00368071	-1.34164	-0.411936
rpoE	mRNA	DNA-directed RNA polymerase subunit delta	-0.0510333	0.410357	0.681142	0.340486	1.38628
rpoN	mRNA	RNA polymerase sigma factor sigma 54	-0.977503	-1.61236	-1.31011	-1.71918	-1.49539
rpoZ	mRNA	DNA-directed RNA polymerase subunit omega	-1.8747	-1.52244	-1.45553	-1.24878	-1.1845
rpsA	rRNA	30S ribosomal protein S1	-0.267805	0.423982	0.441603	-0.199573	0.0721129
rpsB	rRNA	Small ribosomal subunit protein uS2	0.224269	1.76674	0.940953	0.228933	0.627976
rpsC	rRNA	Small ribosomal subunit protein uS3	0.127142	1.76329	0.672109	0.00603938	0.0973278
rpsD	rRNA	Small ribosomal subunit protein uS4	-1.67147	-0.289332	-1.00587	-1.72893	-1.16771
rpsE	rRNA	Small ribosomal subunit protein uS5	-0.941713	-1.79662	-0.639607	-1.30029	-4.72793
rpsF	rRNA	Small ribosomal subunit protein bS6	0.978072	1.55712	1.47522	0.274125	0.611022
rpsG	rRNA	Small ribosomal subunit protein uS7	0.0597413	2.46609	1.48413	1.10635	1.50589
rpsH	rRNA	Small ribosomal subunit protein uS8	-0.346166	1.46272	0.571488	-0.201716	0.00545373
rpsI	rRNA	Small ribosomal subunit protein uS9	0.629522	2.36783	1.58633	1.00164	1.0347
rpsJ	rRNA	Small ribosomal subunit protein uS10	-0.853926	0.943604	0.139492	-0.358589	-0.238715
rpsK	rRNA	Small ribosomal subunit protein uS11	0.463592	1.57569	0.545585	-0.26509	0.0449141
rpsL	rRNA	30S ribosomal protein S12(rpsL)	1.18286	2.66463	1.90657	1.30427	1.60764
rpsM	rRNA	30S ribosomal protein S13(rpsM)	-0.195326	1.34294	0.273364	-0.253769	-0.144033
rpsN	rRNA	30S ribosomal protein S14(rpsN)	-2.41861	-2.92308	-3.50195	-2.28159	-2.14904
rpsO	rRNA	30S ribosomal protein S15(rpsO)	1.7004	3.15152	2.92156	1.87394	1.73784
rpsP	rRNA	Small ribosomal subunit protein bS16	-1.5482	0.130375	-0.586474	-0.697263	-0.431871
rpsQ	rRNA	Small ribosomal subunit protein uS17	-0.478075	1.27215	-0.140805	-0.696078	-0.626036
rpsR	rRNA	Small ribosomal subunit protein bS18	0.423004	1.62859	1.1735	0.669501	1.01315
rpsS	rRNA	Small ribosomal subunit protein uS19	-0.164177	1.36146	0.467705	-0.0757266	-0.0850396
rpsT	rRNA	Small ribosomal subunit protein bS20	-1.41035	0.702217	0.00181595	-0.603893	-0.0768329
rpsU	rRNA	Small ribosomal subunit protein bS21	-1.84774	-0.225813	-0.330642	-1.74715	-1.35286
rrf	rRNA	5S ribosomal RNA	0.674694	-1.75983	-3.07238	-0.386098	-1.4913
rsbV	mRNA	Anti-sigma factor antagonist	-0.303686	-0.628143	-0.508755	-0.406433	-0.473507
rsbW	mRNA	Anti-sigma B factor RsbW	-0.016734	-0.343188	-0.762354	-1.42811	-0.428809
rseP	mRNA	RIP metalloprotease RseP	-1.94933	-1.45454	-1.69744	-1.40358	-0.282158
rsfS	mRNA	Ribosomal silencing factor RsfS	-1.9476	-0.306087	-0.837951	0.148112	0.489874
rsgA	mRNA	Small ribosomal subunit biogenesis GTPase RsgA	-2.39772	-2.06341	-2.45088	-2.69816	-2.58751
rsmA	mRNA	Ribosomal RNA small subunit methyltransferase A	-1.71437	-1.38298	-1.57264	-0.439042	-0.404885
rsmB	ncRNA	16S rRNA (Cytosine(967)-C(5))-methyltransferase RsmB	-0.853997	-0.559316	-0.685891	-0.941128	-0.91712
rsmD	mRNA	RNA methyltransferase, RsmD family	-0.238049	-0.690723	-0.68866	0.128586	0.38376
rsmG	mRNA	Ribosomal RNA small subunit methyltransferase G	0.113585	-0.955242	-0.507616	-0.0122869	0.607762
rsmH	mRNA	Ribosomal RNA small subunit methyltransferase H	-0.280505	0.30786	0.575339	-0.221673	0.143763
rsmI	mRNA	Ribosomal RNA small subunit methyltransferase I	-1.69324	-2.27314	-2.05696	-1.30081	-0.39599
rtcA	mRNA	RNA 3'-terminal phosphate cyclase	-0.354959	0.806187	1.04335	0.188107	0.880425
ruvA	mRNA	Holliday junction DNA helicase RuvA	-2.26747	-1.63407	-2.09217	-2.24049	-1.87536
ruvB	mRNA	Holliday junction DNA helicase RuvB	-0.0683892	0.385473	0.0649862	-0.173028	0.312732
ruvX	mRNA	Putative pre-16S rRNA nuclease	-1.65035	-0.854876	-1.67558	-2.69708	-2.08255
scpB	mRNA	Segregation and condensation protein B	-2.02218	-2.13544	-1.87911	-1.04709	-0.782997
sdaAA	mRNA	L-serine dehydratase	-1.71382	-1.69682	-1.81928	-0.827663	-0.690009
sdaAB	mRNA	L-serine deaminase	-0.90485	-0.399253	-0.948317	-1.39705	-0.914719
secA	mRNA	Preprotein translocase subunit SecA	5.7125	4.70647	4.88017	4.61149	-2.48306
secA2	mRNA	Protein translocase subunit SecA 2	0.0538449	-0.774233	-0.460078	0.0476557	0.204687
secDF	mRNA	Multifunctional fusion protein	-2.00598	-0.237707	-0.556204	-0.66083	-0.126535
secE	mRNA	Preprotein translocase subunit SecE	-1.04725	-1.34528	-1.65885	-1.48903	-0.728371
secG	mRNA	Protein-export membrane protein SecG	-1.80825	-1.60924	-1.91022	-2.91701	-2.00488
secY	mRNA	Protein translocase subunit SecY	-1.06862	0.478015	-0.693873	-1.08225	-0.62636
serC	mRNA	Phosphoserine aminotransferase	-1.14955	-1.60767	-1.46841	0.015163	-0.370944
serS	mRNA	Seryl-tRNA synthetase	-0.279107	0.153055	0.0995644	0.422872	1.09063
sigB	mRNA	RNA polymerase sigma factor	0.952464	0.865725	0.705658	-0.0842477	0.509906
sipX	mRNA	Signal peptidase I	0.645462	1.07069	1.29939	1.01939	1.35808
sipY	mRNA	Signal peptidase I	-1.20599	-1.04496	-1.32593	-1.16173	0.0301207
sipZ	mRNA	Signal peptidase I	-1.69955	-2.12589	-1.8355	-0.736038	-0.947121
smc	mRNA	Chromosome partition protein Smc	-0.847294	-0.400301	-0.568294	-0.0722243	0.185437
smpB	mRNA	SsrA-binding protein SmpB	-0.638344	-0.449145	-0.354699	0.22706	0.754904
speG	mRNA	Spermidine N1-acetyltransferase	-2.44922	-2.16206	-2.52268	-2.20851	-1.61589
spoVG	mRNA	Stage V sporulation regulatory protein	-1.9942	-1.5693	-2.48248	-3.18748	-2.51719
sppA	mRNA	Signal peptide peptidase SppA	-0.7266	-1.26405	-1.39687	0.354305	-0.111859
spxA	mRNA	ArsC family transcriptional regulator(spxA)	4.27452	4.60012	4.2314	4.03394	3.40998
srtB	mRNA	Class B sortase (SrtB family sortase)	-0.944196	-1.02933	-1.07643	1.96195	0.876845
ssb	mRNA	Single-stranded DNA-binding protein	0.127571	-0.944307	-0.295969	3.03637	-4.45554
ssrA	ncRNA	Multifunctional RNA molecule	-1.65583	-2.22813	-3.46704	-6.11632	-3.85025
ssrS	ncRNA	NcRNA	1.38426	2.49493	0.619308	0.426351	-1.27831
ssuE	mRNA	FMN reductase (NADPH) (NADPH-dependent FMN reductase	2.46029	1.31776	1.88374	4.15265	3.29284
sufB	mRNA	Fe-S cluster assembly protein SufB	1.08305	1.56819	0.885739	0.363529	0.344526
sufC	mRNA	Fe-S cluster assembly ATPase SufC	1.62219	1.77218	1.44011	1.1624	0.963943
sufD	mRNA	Fe-S cluster assembly protein SufD	-0.322713	0.0502795	-0.508905	-1.17312	-0.810309
sugE1	mRNA	Quaternary ammonium compound-resistance protein SugE	-2.58586	-2.44567	-3.3095	-0.370033	-1.20109
sugE2	mRNA	Quaternary ammonium compound-resistance protein SugE	-1.42361	-1.98834	-2.03478	0.358654	-0.168067
sugR	mRNA	ATP binding protein	-1.42035	-2.08118	-1.71804	0.485718	0.944038
tadA	mRNA	tRNA-specific adenosine deaminase	-0.891558	-1.47518	-1.52976	-1.94206	-0.767338
tagD	mRNA	Glycerol-3-phosphate cytidylyltransferase	1.79629	1.50963	1.41569	5.38381	2.97321
tagH	mRNA	Teichoic acids export ABC transporter ATP-binding subunit TagH (Teichoic acids export ATP-binding protein TagH)	-1.4683	-0.441336	-0.591666	-0.905513	-0.192742
tenA	mRNA	Aminopyrimidine aminohydrolase	-3.29702	-2.99453	-4.28029	-0.402301	-0.879869
terL	mRNA	Terminase large subunit	-0.902827	-0.0032092	-1.38563	-0.847187	-0.65964
tgt	mRNA	Queuine tRNA-ribosyltransferase	1.37321	2.78556	2.87324	3.26309	3.43032
thiD	mRNA	Phosphomethylpyrimidine kinase	-1.19898	-1.84691	-1.75467	1.55282	1.28043
thiE	mRNA	Thiamine-phosphate pyrophosphorylase	0.122755	-1.22728	-1.03145	1.63348	0.758439
thiI	mRNA	Thiamine biosynthesis protein ThiI	-1.62332	-0.958522	-1.26563	-0.727274	-0.203208
thiM	mRNA	Hydroxyethylthiazole kinase	-1.47336	-2.31096	-2.14581	1.77088	0.612606
thiT	mRNA	Energy-coupled thiamine transporter ThiT	-0.590946	-1.34705	-1.40355	0.80491	0.28943
thrB	mRNA	Homoserine kinase	-1.66064	-1.52871	-1.58468	-1.22625	-0.81593
thrC	mRNA	Threonine synthase	-0.503286	-0.713787	-0.526946	-0.410778	-0.104691
thrS	mRNA	Threonyl-tRNA synthetase	-0.687179	0.765427	0.657417	0.121166	0.622667
tig	mRNA	Trigger factor (TF)	-1.31907	0.108852	-0.176766	-1.20573	-0.391914
tkt	mRNA	Transketolase	1.79622	1.29729	1.46167	3.40972	-0.219129
tmk	mRNA	Thymidylate kinase	-1.83245	-1.75731	-1.79272	-1.81842	-1.00308
topA	mRNA	DNA topoisomerase 1	-0.532471	0.372633	0.318414	0.19569	0.381452
tpiA	mRNA	Triosephosphate isomerase	1.26932	2.77687	1.78005	1.10326	1.46645
tpx	mRNA	Thiol peroxidase	-1.88795	-1.28137	-1.91833	-2.18681	-1.68764
treC	mRNA	Trehalose-6-phosphate hydrolase	-1.26467	-1.25291	-1.85829	-1.26329	-1.41105
treP	mRNA	Pts system, trehalose-specific IIBC component	-1.75013	-1.28456	-2.04952	-1.2762	-1.27645
treR	mRNA	Trehalose operon repressor	-1.66094	-1.93215	-2.37065	-2.23708	-1.49703
trmB	mRNA	tRNA (Guanine-N(7)-)-methyltransferase	-0.748097	-0.0150204	0.11311	0.496547	0.564842
trmD	mRNA	tRNA (Guanine-N(1)-)-methyltransferase	-0.131126	-0.226017	-0.483105	-0.724782	-0.819365
trmFO	mRNA	tRNA (Uracil-5-)-methyltransferase Gid	-0.37437	-0.210865	-0.46824	-0.454931	-0.132909
trmL	mRNA	tRNA (Uridine(34)/cytosine(34)/5-carboxymethylaminomethyluridine(34)-2'-O)-methyltransferase TrmL	-1.85483	-1.99254	-1.93775	-1.13088	-1.15736
trpA	mRNA	Tryptophan synthase subunit alpha	-1.77139	-2.1151	-2.82103	-1.96478	-1.64727
trpB	mRNA	Tryptophan synthase beta chain	-0.192225	-0.89738	-0.813817	0.187729	0.0248487
trpC	mRNA	Indole-3-glycerol-phosphate synthase	-0.926371	-1.32693	-1.16249	-0.0102611	0.827449
trpD	mRNA	Anthranilate phosphoribosyltransferase	-1.87252	-2.06924	-2.23601	-0.950107	-0.206488
trpE	mRNA	Anthranilate synthase component 1	0.0641633	-0.35733	-0.196772	2.64658	1.16467
trpS	mRNA	Tryptophan--tRNA ligase (EC 6.1.1.2) (Tryptophanyl-tRNA synthetase) (TrpRS)	-0.366019	0.502829	0.491237	1.23478	1.27715
truA	mRNA	tRNA pseudouridine synthase A	-1.91957	-1.83615	-2.06961	-1.76146	-1.32818
truB	mRNA	tRNA pseudouridine(55) synthase TruB	-1.59109	-0.819605	-0.895404	1.14563	0.850393
trxA	mRNA	Thioredoxin	1.86925	2.00471	1.86828	1.52799	2.09465
trxB	mRNA	Thioredoxin reductase	0.563172	1.20555	1.00768	-0.155207	-0.369464
tsaB	mRNA	tRNA (Adenosine(37)-N6)-threonylcarbamoyltransferase complex dimerization subunit type 1 TsaB	-2.48488	-2.43967	-2.87231	-2.00749	-1.62065
tsaD	mRNA	tRNA N6-adenosine threonylcarbamoyltransferase	-1.78746	-1.55248	-1.67135	-1.81103	-1.62916
tsaE	mRNA	tRNA threonylcarbamoyladenosine biosynthesis protein TsaE (t(6)A37 threonylcarbamoyladenosine biosynthesis protein TsaE)	-2.0473	-2.74567	-3.09738	-0.957312	-1.24716
tsf	mRNA	Elongation factor Ts (EF-Ts)	-0.951457	0.72612	0.142258	-0.737408	-0.411587
tsx	mRNA	channel-forming protein in the outer membrane of Gram-negative bacteria	5.1072	5.28393	5.60732	4.11486	4.05814
tuf	mRNA	Elongation factor Tu	0.754019	2.58413	1.74762	1.12028	1.36811
typA	mRNA	Large ribosomal subunit assembly factor BipA	-1.27148	0.838659	0.493104	0.431487	0.69014
tyrS	mRNA	Tyrosine--tRNA ligase	-1.50214	-1.13491	-0.915954	-0.160526	-0.0819752
uacT	mRNA	Uric acid transporter UacT	2.42197	2.11175	2.22618	1.92163	1.76258
udk	mRNA	Uridine kinase	1.38534	1.44798	1.44742	3.07152	2.70125
ugpC	mRNA	Glycerol-3-phosphate transporter ATP-binding subunit	-1.00579	-1.56649	-1.61978	-0.164032	-0.171126
upp	mRNA	Uracil phosphoribosyltransferase	0.666245	0.846511	0.714972	0.470263	0.637336
uppS	mRNA	Undecaprenyl pyrophosphate synthase	5.64705	4.68022	5.6987	4.31326	5.48392
uvrA	mRNA	UvrABC system protein A (UvrA protein) (Excinuclease ABC subunit A)	0.403913	0.47972	0.147692	-0.722999	-1.01763
uvrB	mRNA	UvrABC system protein B (Protein UvrB) (Excinuclease ABC subunit B)	0.155697	0.0369791	-0.211228	-0.915108	-1.0026
uvrC	mRNA	UvrABC system protein C (Protein UvrC) (Excinuclease ABC subunit C)	-0.635045	-1.33288	-1.00589	1.30853	-1.94645
vip	mRNA	Cell invasion LPXTG protein Vip	-1.18742	-1.34859	-1.46795	2.81965	0.745251
virA	mRNA	Cysteine protease-like VirA	0.623615	0.0625017	0.0512492	1.05414	0.900983
virB	mRNA	Virulence regulon transcriptional activator VirB	-2.04873	-2.1193	-2.16974	-1.93426	-1.28743
virR	mRNA	Virulence regulon transcriptional activator VirB	-0.905599	-0.749185	-0.846066	-0.939004	-0.688026
walK	mRNA	Phosphorelay sensor kinase activity	-0.701008	-1.19834	-1.0818	-0.157861	-0.0503713
wecB	mRNA	UDP-N-acetylglucosamine 2-epimerase (non-hydrolyzing)	-1.18934	-1.3397	-1.29743	-0.317259	0.27877
whiA	mRNA	Probable cell division protein WhiA	-1.57315	-1.81022	-2.03104	-1.99563	-1.31826
xerC	mRNA	Tyrosine recombinase XerC	-1.84295	-1.00211	-1.82527	-1.63377	-1.35298
xerD	mRNA	Tyrosine recombinase XerD	-0.489054	-0.0301894	-0.0682819	0.227893	0.430875
xseA	mRNA	Exodeoxyribonuclease VII large subunit	-0.682958	-0.118806	-0.188772	0.101725	0.595645
yaaA	mRNA	S4 domain protein YaaA	-2.05617	-2.35937	-2.27536	-2.4885	-0.87158
yabA	mRNA	Initiation-control protein YabA	-2.27236	-2.68089	-2.96921	-2.36845	-0.676525
yajC	mRNA	Preprotein translocase subunit YajC	-2.29426	-0.497317	-0.979133	-1.13031	0.154274
ybeY	mRNA	Endoribonuclease YbeY	0.126202	0.253086	0.41136	0.765675	0.353953
ycdX	mRNA	Probable phosphatase	2.26321	2.55787	2.35984	2.3796	2.67594
ychF	mRNA	Ribosome-binding ATPase YchF	-0.0712649	0.0934855	0.318001	0.771219	1.50456
yebS	mRNA	Intermembrane transport protein YebS	6.07856	6.25843	6.58454	5.91904	6.09286
yhaM	mRNA	3'-5' exoribonuclease YhaM	-1.6463	-1.48005	-1.56411	-2.13406	-1.98532
yhbY	mRNA	RNA-binding protein YhbY	-2.13662	-1.58699	-2.74942	-2.45191	-1.03158
yidA	mRNA	Sugar-phosphatase	-1.49961	-1.78789	-1.60424	-0.283214	-0.839087
yidC	mRNA	Membrane protein insertase YidC	-2.07567	-1.13665	-0.99943	-0.284142	-0.202019
yidD	mRNA	Membrane protein insertase	3.5656	1.18643	1.12261	2.15586	2.1447
yihA	mRNA	Ribosome biogenesis GTP-binding protein YihA/YsxC	-0.1791	-0.201084	0.272295	1.07724	0.891299
yihI	mRNA	Der GTPase-activating protein YihI	2.90527	1.66005	1.1377	2.96794	2.69957
yjbH	mRNA	ClpXP adapter protein	-1.59377	-1.39761	-2.46346	-2.9214	-2.31416
yjfP	mRNA	Acetoin dehydrogenase dihydrolipoyllysine-residue acetyltransferase subunit (Esterase)	-2.18427	-1.90449	-2.23583	-1.0077	-0.692952
ylqF	mRNA	Ribosome biogenesis GTPase A	0.254771	0.570608	0.154375	0.551558	0.258535
yneA	mRNA	Cell division suppressor protein YneA	-1.36384	-2.32923	-2.22792	-2.42342	-1.21954
yqeH	mRNA	Uncharacterized protein yqeH	-0.896885	0.198093	-0.0796245	0.0892099	0.371394
yqeK	mRNA	bis(5'-nucleosyl)-tetraphosphatase	-2.81369	-1.77181	-2.57367	-2.38663	-1.11147
ytkD	mRNA	Nucleoside triphosphatase YtkD	-1.10076	-1.9739	-1.81199	1.75054	-0.138391
ytoI	mRNA	Uncharacterized protein	-1.28152	-1.5987	-1.94311	-2.04567	-1.3325
yugI	mRNA	General stress protein 13 (RNA-binding protein S1)	-2.0429	-1.32348	-2.05848	-1.96536	0.0725378
yycF	mRNA	Transcriptional regulatory protein WalR	0.224496	0.625451	1.0253	0.682769	0.585427
yycH	mRNA	Regulatory protein YycH domain-containing protein	-1.21856	-1.56874	-1.22681	-0.819144	-0.321551
zapA	mRNA	Cell division protein ZapA (Z ring-associated protein ZapA)	-1.6132	-1.33705	-1.29872	0.122252	-0.214468
zntR	mRNA	DNA-binding transcriptional activator ZntR	4.13455	3.18081	3.65178	4.19035	4.06926
zurA	mRNA	Zinc uptake system ATP-binding protein ZurA	0.262387	0.579129	0.532895	0.808549	1.10692
zurM	mRNA	Metal (Zinc) transport protein (ABC transporter,permease protein)	-1.51328	-0.952082	-1.17028	-0.275508	0.0249222
zurR	mRNA	DNA-binding transcriptional activator ZntR	-0.974427	-0.78023	-1.37222	-0.619255	-1.07991
zwf	mRNA	Glucose-6-phosphate 1-dehydrogenase	1.15966	1.83594	1.53487	1.05801	1.2585
