# Supplementary material for: New insights into the stress response mechanisms of stress-resistant Listeria monocytogenes via multi-omics and cell morphological changes
Source: Emerg Microbes Infect. 2025 Sep 19;14(1):2564319. doi: 10.1080/22221751.2025.2564319 (PMC12498373; doi:10.1080/22221751.2025.2564319)
Supplement: TableS2_revised.xlsx [file TEMI_A_2564319_SM3248.xlsx]

## Sheet: Table S3
Supplementary Table 2. Stress-related gene and protein expressions under different stress conditions in transcriptomic and proteomic analyses using log2 fold change values compared of normal and stress conditions. The conditions include acid stress (pH 3+1 °C), low temperature (1 °C), salt stress (5% salt+1 °C), and multiple stress conditions (pH 3+1 °C+5% salt). RNAseq result was used only for t…
Resistance	Gene	Description	RNAseq					Proteomic analysis
			S_4 h	S_8 h	S_12 h	S_24 h	S_48 h	Salt 4 h	Salt 12 h	pH 4 h	pH 12 h	S_4 h	S_12 h
Acid	gadC	Glutamate/GABA antiporter	-2.63	-1.41	-2.32	-3.25	-1.39	-	-	-	-	-	-
	arcA	Arginine decarboxylation systems	-1.07462	-1.42646	-1.25181	-0.771541	-0.0365337	-0.283969	0.367769	-0.335571	0.244097	0.6714	-1.69605
	atpA	ATP synthase subunit alpha	-0.56	0.58	-0.03	-0.73	0.22	-0.262271	0.71384	-1.41491	-0.0102951	0.0517328	0.790724
	atpB	ATP synthase subunit beta	-2.4873	-1.22793	-2.53803	-2.33874	-0.873544	-0.205701	1.03803	-0.716971	0.537608	-0.536229	0.455996
	atpC	ATP synthase epsilon chain	-	-	-	-	-	-1.62484	0.474576	-3.87718	-0.639962	-2.72913	0.0309871
	atpD	ATP synthase subunit delta	-0.0579513	-0.685048	-0.554756	2.99532	-3.42386	-0.419439	0.643615	-2.04126	-0.621818	-0.771534	-0.019291
	atpE	ATP synthase subunit epsilon	0.33776	0.512106	0.599414	-0.721187	0.333054	-0.59029	0.686201	-2.12805	-0.278044	-2.07511	0.212782
	atpF	ATP synthase subunit b	-2.69761	-1.45831	-2.35375	-2.85874	-0.86594	-1.29237	-0.174583	-2.62129	-1.48954	-1.42775	-0.51258
	atpG	ATP synthase gamma chain	-	-	-	-	-	-0.541799	1.08325	-2.24181	-0.0489998	-0.722217	0.411465
	atpH	ATP synthase subunit delta	-	-	-	-	-	1.30192	0.628082	0.365178	1.50589	2.98772	1.85917
Low temperature	cspB	Cold shock protein B	1.52639	3.47782	3.16426	2.59951	3.37516	-0.650211	0.69768	-2.36188	-1.2083	-1.2188	-0.367132
	cspD	Cold shock protein D	1.4914	1.92045	1.3522	3.20212	3.44965	-	-	-	-	-	-
	cspL	Cold-shock protein	-	-	-	-	-	-1.11317	0.292727	-3.69518	-4.28743	-2.22183	-3.2799
	opuCA*	Osmotically activated L-carnitine/choline ABC transporter, ATP-binding protein OpuCA	-	-	-	-	-	1.05547	0.697094	-0.481722	-0.441854	0.412821	-0.045094
	opuCC*	Osmotically activated L-carnitine/choline ABC transporter, substrate-binding protein OpuCC	-	-	-	-	-	-0.0461799	-0.323202	-1.38604	-1.82751	-0.289091	-1.37825
	opuCD*	Osmotically activated L-carnitine/choline ABC transporter, permease protein OpuCD	-	-	-	-	-	-1.28449	1.59745	-2.79754	0.457178	-1.85292	1.40497
	ltrC	Low temperature requirement C protein	-	-	-	-	-	-1.00117	0.163792	0.0197109	1.8237	-0.0277695	0.755997
Salt	spxA	Global transcriptional regulator Spx	4.27452	4.60012	4.2314	4.03394	3.40998	0.143283	-20.6007	-0.367742	-0.602155	-0.766838	-1.04199
	betL	Glycine betaine transporter BetL	0.126475	0.0340475	-0.093223	0.9557	0.926134	-	-	-	-	-	-
	gbuA	Glycine betaine ABC transport system, ATP-binding protein OpuAA	-	-	-	-	-	-0.512675	0.990363	-2.40866	-0.500804	-1.38223	-0.16077
	gbuB	Glycine betaine ABC transport system, permease protein OpuAB	-	-	-	-	-	0.547999	2.55241	-0.479833	1.43199	0.669208	0.46754
	gbuC	Glycine betaine ABC transport system, glycine betaine-binding protein OpuAC	-	-	-	-	-	-0.363214	0.0383308	-3.09496	-2.44954	-1.99505	-2.26133
Stress-related	tkt	Transketolase	1.79622	1.29729	1.46167	3.40972	-0.219129	-0.541107	1.30998	-2.06853	0.0350811	-0.975241	0.462482
	sigB	Alternative sigma B (σB) factor, regulating stress-related genes	0.952464	0.865725	0.705658	-0.0842477	0.509906	-0.207596	1.58745	-1.21101	0.605469	-0.9511	0.699211
	bsh	Bile salt hydrolases	-0.863081	-1.08882	-2.11849	-3.02593	-1.94973	-	-	-	-	-	-
	ptsH	Phosphoenolpyruvate-dependent sugar transport system	-	-	-	-	-	0.234697	1.86122	-1.11975	0.0348328	0.133985	0.78258
	ptsP	Phosphoenolpyruvate-dependent sugar transport system	-0.761487	1.05984	0.543214	-0.0834265	0.46505	-	-	-	-	-	-
	htrA	Putative heat-shock protein htrA serine protease	-0.642766	-0.381327	-0.84027	-1.74349	-0.846138	-	-	-	-	-	-
	rpoN	RNA polymerase sigma factor sigma 54	-0.977503	-1.61236	-1.31011	-1.71918	-1.49539	-	-	-	-	-	-
	fbaA	fructose-1,6-bisphosphate aldolase	-	-	-	-	-	-1.35805	0.347047	-3.48695	-0.986862	-1.79628	-0.316495
	trxA	Thioredoxin	1.86925	2.00471	1.86828	1.52799	2.09465	0.0713891	-0.110051	-1.78785	-1.23352	-0.260781	-0.680658
	hrcA	Heat-inducible transcription repressor HrcA	-2.53199	-2.94883	-4.56257	-4.96271	-3.25828	1.10931	0.912688	-0.160738	0.212108	1.3196	1.2853
	cysK	Cysteine synthase	2.56161	2.43402	2.43518	1.60963	2.31983	1.29722	1.1568	0.546865	1.42019	2.37365	1.92644
	clpB	Chaperone protein	3.81438	2.73776	2.17916	0.727909	0.921569	-0.244774	0.205554	-1.88268	-0.722557	-0.720179	-0.247887
	clpC	ATP-dependent Clp protease, ATP-binding subunit ClpC / Negative regulator of genetic competence clcC/mecB	-	-	-	-	-	0.0660064	0.208963	-1.59182	-0.487583	-0.228504	0.0569041
	clpE	ATP-dependent Clp protease ATP-binding subunit ClpA	-	-	-	-	-	-0.219566	-0.58392	-2.63984	-1.83024	-1.8296	-2.31547
	clpP	ATP-dependent Clp protease proteolytic subunit	2.94667	2.82569	2.26296	1.13932	1.16739	0.157798	0.971188	-1.85476	-0.505534	-0.367496	0.205944
	clpQ	ATP-dependent protease subunit HslV	-	-	-	-	-	-1.7379	-0.383294	-2.94437	-0.785877	-0.819098	0.102458
	clpX	ATP-dependent Clp protease ATP-binding subunit	0.238268	1.14598	0.714575	-0.144905	0.247827	-0.877415	0.0879008	-1.62822	0.0344863	-0.0240899	0.712187
	groEL	Chaperonin GroEL	-1.26688	-3.49226	-2.9135	-3.77347	-4.31005	0.0248786	0.743884	-0.966336	0.70845	0.618026	1.14142
	groES	Co-chaperonin GroES	-1.97487	-2.96616	-4.23885	-5.17705	-4.75842	0.735574	1.06426	-0.434568	0.307209	1.28992	1.0099
