# Supplementary material for: New insights into the stress response mechanisms of stress-resistant Listeria monocytogenes via multi-omics and cell morphological changes
Source: Emerg Microbes Infect. 2025 Sep 19;14(1):2564319. doi: 10.1080/22221751.2025.2564319 (PMC12498373; doi:10.1080/22221751.2025.2564319)
Supplement: TableS8_revised.xlsx [file TEMI_A_2564319_SM3246.xlsx]

## Sheet: Table S7
Supplementary Table 8. Gene ontology terms of down-regulated proteins in stress-resistant L. monocytogenes under each salt stress (5% salt+1°C), acid stress (pH 3+1°C), and multiple stress conditions (pH 3+1°C+5% salt) at 4 and 12 h
Stress condition	Expression	GO classification	GO terms	No. genes (reference)	No. genes (our study)	Fold_Enrichment	P_value	FDR
salt4h	down	biological process	erythrose 4-phosphate/phosphoenolpyruvate family amino acid biosynthetic process (GO:1902223)	2	2	14.53	0.00472	0.0501
salt4h	down	biological process	erythrose 4-phosphate/phosphoenolpyruvate family amino acid metabolic process (GO:1902221)	2	2	14.53	0.00472	0.0498
salt4h	down	biological process	pyrimidine-containing compound salvage (GO:0008655)	2	2	14.53	0.00472	0.0494
salt4h	down	biological process	phenylalanyl-tRNA aminoacylation (GO:0006432)	2	2	14.53	0.00472	0.0491
salt4h	down	biological process	aromatic amino acid family biosynthetic process, prephenate pathway (GO:0009095)	2	2	14.53	0.00472	0.0488
salt4h	down	biological process	UMP salvage (GO:0044206)	2	2	14.53	0.00472	0.0485
salt4h	down	biological process	pyrimidine nucleotide salvage (GO:0032262)	2	2	14.53	0.00472	0.0482
salt4h	down	biological process	pyrimidine ribonucleotide salvage (GO:0010138)	2	2	14.53	0.00472	0.0479
salt4h	down	biological process	co-translational protein modification (GO:0043686)	2	2	14.53	0.00472	0.0476
salt4h	down	biological process	shikimate metabolic process (GO:0019632)	2	2	14.53	0.00472	0.0473
salt4h	down	biological process	UDP-N-acetylgalactosamine biosynthetic process (GO:0019277)	2	2	14.53	0.00472	0.047
salt4h	down	biological process	UDP-N-acetylgalactosamine metabolic process (GO:0019276)	2	2	14.53	0.00472	0.0468
salt4h	down	biological process	queuosine biosynthetic process (GO:0008616)	3	3	14.53	0.000321	0.00499
salt4h	down	biological process	queuosine metabolic process (GO:0046116)	3	3	14.53	0.000321	0.00494
salt4h	down	biological process	positive regulation of nucleobase-containing compound metabolic process (GO:0045935)	3	3	14.53	0.000321	0.0049
salt4h	down	biological process	positive regulation of RNA metabolic process (GO:0051254)	3	3	14.53	0.000321	0.00485
salt4h	down	biological process	positive regulation of DNA-templated transcription (GO:0045893)	3	3	14.53	0.000321	0.00481
salt4h	down	biological process	positive regulation of RNA biosynthetic process (GO:1902680)	3	3	14.53	0.000321	0.00477
salt4h	down	biological process	translational elongation (GO:0006414)	7	6	12.45	6.53e-07	1.92e-05
salt4h	down	biological process	recombinational repair (GO:0000725)	5	4	11.62	0.000103	0.00179
salt4h	down	biological process	positive regulation of macromolecule biosynthetic process (GO:0010557)	9	7	11.3	2.11e-07	7.9e-06
salt4h	down	biological process	positive regulation of cellular process (GO:0048522)	9	7	11.3	2.11e-07	7.72e-06
salt4h	down	biological process	positive regulation of biosynthetic process (GO:0009891)	9	7	11.3	2.11e-07	7.56e-06
salt4h	down	biological process	positive regulation of cellular biosynthetic process (GO:0031328)	9	7	11.3	2.11e-07	7.4e-06
salt4h	down	biological process	positive regulation of cellular metabolic process (GO:0031325)	9	7	11.3	2.11e-07	7.24e-06
salt4h	down	biological process	GMP metabolic process (GO:0046037)	4	3	10.9	0.00122	0.0159
salt4h	down	biological process	pyrimidine nucleoside metabolic process (GO:0006213)	4	3	10.9	0.00122	0.0158
salt4h	down	biological process	'de novo' pyrimidine nucleobase biosynthetic process (GO:0006207)	4	3	10.9	0.00122	0.0157
salt4h	down	biological process	chorismate biosynthetic process (GO:0009423)	7	5	10.38	2.76e-05	0.000553
salt4h	down	biological process	positive regulation of macromolecule metabolic process (GO:0010604)	10	7	10.17	6.63e-07	1.91e-05
salt4h	down	biological process	positive regulation of metabolic process (GO:0009893)	10	7	10.17	6.63e-07	1.88e-05
salt4h	down	biological process	positive regulation of gene expression (GO:0010628)	6	4	9.69	0.000293	0.00463
salt4h	down	biological process	nucleotide salvage (GO:0043173)	6	4	9.69	0.000293	0.00459
salt4h	down	biological process	positive regulation of biological process (GO:0048518)	12	8	9.69	1.71e-07	6.7e-06
salt4h	down	biological process	nucleoside biosynthetic process (GO:0009163)	8	5	9.08	6.94e-05	0.00131
salt4h	down	biological process	ribonucleoside biosynthetic process (GO:0042455)	8	5	9.08	6.94e-05	0.0013
salt4h	down	biological process	tRNA methylation (GO:0030488)	8	5	9.08	6.94e-05	0.00128
salt4h	down	biological process	nucleobase-containing small molecule biosynthetic process (GO:0034404)	8	5	9.08	6.94e-05	0.00127
salt4h	down	biological process	glycosyl compound biosynthetic process (GO:1901659)	8	5	9.08	6.94e-05	0.00126
salt4h	down	biological process	pyrimidine ribonucleoside monophosphate biosynthetic process (GO:0009174)	10	6	8.72	1.64e-05	0.00036
salt4h	down	biological process	pyrimidine ribonucleoside monophosphate metabolic process (GO:0009173)	10	6	8.72	1.64e-05	0.000355
salt4h	down	biological process	regulation of protein-containing complex disassembly (GO:0043244)	5	3	8.72	0.0029	0.0322
salt4h	down	biological process	ribonucleoside metabolic process (GO:0009119)	10	6	8.72	1.64e-05	0.000351
salt4h	down	biological process	DNA-templated transcription termination (GO:0006353)	5	3	8.72	0.0029	0.032
salt4h	down	biological process	UMP metabolic process (GO:0046049)	10	6	8.72	1.64e-05	0.000346
salt4h	down	biological process	UMP biosynthetic process (GO:0006222)	10	6	8.72	1.64e-05	0.000342
salt4h	down	biological process	pyrimidine nucleoside monophosphate biosynthetic process (GO:0009130)	12	7	8.47	3.88e-06	9.83e-05
salt4h	down	biological process	pyrimidine nucleoside monophosphate metabolic process (GO:0009129)	12	7	8.47	3.88e-06	9.68e-05
salt4h	down	biological process	pyrimidine nucleobase biosynthetic process (GO:0019856)	7	4	8.3	0.000646	0.00902
salt4h	down	biological process	nucleoside metabolic process (GO:0009116)	16	9	8.17	2.17e-07	7.3e-06
salt4h	down	biological process	glycosyl compound metabolic process (GO:1901657)	16	9	8.17	2.17e-07	7.15e-06
salt4h	down	biological process	chorismate metabolic process (GO:0046417)	9	5	8.07	0.000147	0.0025
salt4h	down	biological process	pyrimidine nucleobase metabolic process (GO:0006206)	9	5	8.07	0.000147	0.00248
salt4h	down	biological process	cellular metabolic compound salvage (GO:0043094)	11	6	7.92	3.4e-05	0.000675
salt4h	down	biological process	pyrimidine ribonucleotide biosynthetic process (GO:0009220)	13	7	7.82	7.92e-06	0.000181
salt4h	down	biological process	pyrimidine ribonucleotide metabolic process (GO:0009218)	13	7	7.82	7.92e-06	0.000179
salt4h	down	biological process	'de novo' UMP biosynthetic process (GO:0044205)	8	4	7.26	0.00122	0.0156
salt4h	down	biological process	pyrimidine nucleotide biosynthetic process (GO:0006221)	16	8	7.26	3.49e-06	9.12e-05
salt4h	down	biological process	tRNA modification (GO:0006400)	24	12	7.26	1.06e-08	5.44e-07
salt4h	down	biological process	pyrimidine nucleotide metabolic process (GO:0006220)	17	8	6.84	6.2e-06	0.000144
salt4h	down	biological process	tRNA aminoacylation for protein translation (GO:0006418)	22	10	6.6	5.94e-07	1.78e-05
salt4h	down	biological process	tRNA processing (GO:0008033)	31	13	6.09	3.61e-08	1.56e-06
salt4h	down	biological process	tRNA aminoacylation (GO:0043039)	24	10	6.05	1.59e-06	4.37e-05
salt4h	down	biological process	amino acid activation (GO:0043038)	24	10	6.05	1.59e-06	4.3e-05
salt4h	down	biological process	nucleoside monophosphate metabolic process (GO:0009123)	41	17	6.02	3.09e-10	1.95e-08
salt4h	down	biological process	ribonucleoside monophosphate metabolic process (GO:0009161)	34	14	5.98	1.39e-08	6.52e-07
salt4h	down	biological process	nucleobase metabolic process (GO:0009112)	17	7	5.98	7.07e-05	0.00127
salt4h	down	biological process	nucleoside monophosphate biosynthetic process (GO:0009124)	37	15	5.89	5.3e-09	2.91e-07
salt4h	down	biological process	tRNA metabolic process (GO:0006399)	57	23	5.86	3.55e-13	2.78e-11
salt4h	down	biological process	pyrimidine-containing compound metabolic process (GO:0072527)	30	12	5.81	2.33e-07	7.53e-06
salt4h	down	biological process	purine ribonucleoside monophosphate metabolic process (GO:0009167)	20	8	5.81	2.68e-05	0.000552
salt4h	down	biological process	purine nucleoside monophosphate metabolic process (GO:0009126)	20	8	5.81	2.68e-05	0.000545
salt4h	down	biological process	ribonucleoside monophosphate biosynthetic process (GO:0009156)	33	13	5.72	8.86e-08	3.64e-06
salt4h	down	biological process	translation (GO:0006412)	104	39	5.45	1.61e-20	1.77e-18
salt4h	down	biological process	pyrimidine-containing compound biosynthetic process (GO:0072528)	24	9	5.45	1.53e-05	0.000339
salt4h	down	biological process	purine ribonucleoside monophosphate biosynthetic process (GO:0009168)	19	7	5.35	0.000163	0.00268
salt4h	down	biological process	purine nucleoside monophosphate biosynthetic process (GO:0009127)	19	7	5.35	0.000163	0.00265
salt4h	down	biological process	nucleobase biosynthetic process (GO:0046112)	11	4	5.28	0.00489	0.0482
salt4h	down	biological process	RNA methylation (GO:0001510)	20	7	5.08	0.000236	0.00381
salt4h	down	biological process	macromolecule methylation (GO:0043414)	20	7	5.08	0.000236	0.00377
salt4h	down	biological process	RNA modification (GO:0009451)	43	14	4.73	4.48e-07	1.39e-05
salt4h	down	biological process	gene expression (GO:0010467)	205	65	4.61	9.22e-30	1.38e-27
salt4h	down	biological process	DNA-templated transcription (GO:0006351)	19	6	4.59	0.00125	0.0159
salt4h	down	biological process	ribose phosphate biosynthetic process (GO:0046390)	65	20	4.47	3.99e-09	2.26e-07
salt4h	down	biological process	RNA processing (GO:0006396)	62	19	4.45	1.08e-08	5.4e-07
salt4h	down	biological process	ribonucleotide biosynthetic process (GO:0009260)	62	19	4.45	1.08e-08	5.24e-07
salt4h	down	biological process	RNA metabolic process (GO:0016070)	118	36	4.43	1.35e-15	1.24e-13
salt4h	down	biological process	RNA biosynthetic process (GO:0032774)	83	25	4.38	6.39e-11	4.21e-09
salt4h	down	biological process	regulation of developmental process (GO:0050793)	31	9	4.22	0.000154	0.00256
salt4h	down	biological process	nucleic acid biosynthetic process (GO:0141187)	97	28	4.19	1.28e-11	9.15e-10
salt4h	down	biological process	macromolecule biosynthetic process (GO:0009059)	268	77	4.17	1.57e-32	3.23e-30
salt4h	down	biological process	dicarboxylic acid biosynthetic process (GO:0043650)	21	6	4.15	0.00223	0.026
salt4h	down	biological process	nucleoside triphosphate biosynthetic process (GO:0009142)	22	6	3.96	0.00289	0.0326
salt4h	down	biological process	macromolecule modification (GO:0043412)	66	18	3.96	2.01e-07	7.69e-06
salt4h	down	biological process	DNA conformation change (GO:0071103)	22	6	3.96	0.00289	0.0324
salt4h	down	biological process	nucleobase-containing compound biosynthetic process (GO:0034654)	187	51	3.96	1.13e-19	1.1e-17
salt4h	down	biological process	carbohydrate derivative biosynthetic process (GO:1901137)	130	35	3.91	2.46e-13	2.03e-11
salt4h	down	biological process	chromosome organization (GO:0051276)	26	7	3.91	0.0014	0.0176
salt4h	down	biological process	nucleoside phosphate biosynthetic process (GO:1901293)	83	22	3.85	1.43e-08	6.53e-07
salt4h	down	biological process	ribonucleotide metabolic process (GO:0009259)	84	22	3.81	1.82e-08	8.09e-07
salt4h	down	biological process	ribose phosphate metabolic process (GO:0019693)	88	23	3.8	8.75e-09	4.65e-07
salt4h	down	biological process	glycosaminoglycan biosynthetic process (GO:0006024)	23	6	3.79	0.00369	0.04
salt4h	down	biological process	aminoglycan biosynthetic process (GO:0006023)	23	6	3.79	0.00369	0.0397
salt4h	down	biological process	peptidoglycan biosynthetic process (GO:0009252)	23	6	3.79	0.00369	0.0395
salt4h	down	biological process	nucleotide biosynthetic process (GO:0009165)	81	21	3.77	4.78e-08	2.02e-06
salt4h	down	biological process	nucleic acid metabolic process (GO:0090304)	216	56	3.77	1.64e-20	1.69e-18
salt4h	down	biological process	cell wall organization (GO:0071555)	35	9	3.74	0.000423	0.00616
salt4h	down	biological process	external encapsulating structure organization (GO:0045229)	35	9	3.74	0.000423	0.00611
salt4h	down	biological process	purine ribonucleotide biosynthetic process (GO:0009152)	48	12	3.63	6.21e-05	0.00119
salt4h	down	biological process	regulation of cell shape (GO:0008360)	28	7	3.63	0.00224	0.026
salt4h	down	biological process	peptidoglycan-based cell wall biogenesis (GO:0009273)	36	9	3.63	0.000531	0.0076
salt4h	down	biological process	DNA replication (GO:0006260)	36	9	3.63	0.000531	0.00754
salt4h	down	biological process	cell wall macromolecule biosynthetic process (GO:0044038)	36	9	3.63	0.000531	0.00747
salt4h	down	biological process	regulation of cell morphogenesis (GO:0022604)	28	7	3.63	0.00224	0.0258
salt4h	down	biological process	regulation of anatomical structure morphogenesis (GO:0022603)	28	7	3.63	0.00224	0.0257
salt4h	down	biological process	cell wall organization or biogenesis (GO:0071554)	50	12	3.49	9.57e-05	0.00167
salt4h	down	biological process	cell wall biogenesis (GO:0042546)	38	9	3.44	0.000815	0.0107
salt4h	down	biological process	nucleobase-containing compound metabolic process (GO:0006139)	374	88	3.42	1.88e-30	3.43e-28
salt4h	down	biological process	peptidoglycan metabolic process (GO:0000270)	30	7	3.39	0.00343	0.0376
salt4h	down	biological process	glycosaminoglycan metabolic process (GO:0030203)	30	7	3.39	0.00343	0.0374
salt4h	down	biological process	protein metabolic process (GO:0019538)	198	46	3.38	9.74e-15	8.44e-13
salt4h	down	biological process	organonitrogen compound biosynthetic process (GO:1901566)	375	86	3.33	1.02e-28	1.4e-26
salt4h	down	biological process	macromolecule metabolic process (GO:0043170)	434	99	3.31	6.03e-34	1.42e-31
salt4h	down	biological process	nucleobase-containing small molecule metabolic process (GO:0055086)	163	37	3.3	1.4e-11	9.57e-10
salt4h	down	biological process	purine-containing compound biosynthetic process (GO:0072522)	62	14	3.28	5.14e-05	0.00101
salt4h	down	biological process	organelle organization (GO:0006996)	45	10	3.23	0.00072	0.0098
salt4h	down	biological process	ribosome biogenesis (GO:0042254)	45	10	3.23	0.00072	0.00972
salt4h	down	biological process	ribonucleoprotein complex biogenesis (GO:0022613)	45	10	3.23	0.00072	0.00964
salt4h	down	biological process	purine nucleotide biosynthetic process (GO:0006164)	59	13	3.2	0.000126	0.00216
salt4h	down	biological process	aromatic amino acid family biosynthetic process (GO:0009073)	32	7	3.18	0.00504	0.0494
salt4h	down	biological process	aromatic amino acid metabolic process (GO:0009072)	32	7	3.18	0.00504	0.0491
salt4h	down	biological process	cellular component organization (GO:0016043)	107	23	3.12	4.48e-07	1.37e-05
salt4h	down	biological process	purine ribonucleotide metabolic process (GO:0009150)	70	15	3.11	5.3e-05	0.00103
salt4h	down	biological process	negative regulation of macromolecule metabolic process (GO:0010605)	42	9	3.11	0.00175	0.0212
salt4h	down	biological process	carbohydrate derivative metabolic process (GO:1901135)	218	46	3.07	4.6e-13	3.44e-11
salt4h	down	biological process	negative regulation of metabolic process (GO:0009892)	43	9	3.04	0.00209	0.0251
salt4h	down	biological process	regulation of biological quality (GO:0065008)	43	9	3.04	0.00209	0.0249
salt4h	down	biological process	cellular component organization or biogenesis (GO:0071840)	159	33	3.02	2.6e-09	1.58e-07
salt4h	down	biological process	cell division (GO:0051301)	44	9	2.97	0.00247	0.028
salt4h	down	biological process	cellular biosynthetic process (GO:0044249)	465	95	2.97	5.37e-28	6.8e-26
salt4h	down	biological process	negative regulation of biological process (GO:0048519)	49	10	2.96	0.00146	0.018
salt4h	down	biological process	nucleoside phosphate metabolic process (GO:0006753)	134	27	2.93	1.69e-07	6.77e-06
salt4h	down	biological process	nucleotide metabolic process (GO:0009117)	130	26	2.91	3.42e-07	1.08e-05
salt4h	down	biological process	DNA metabolic process (GO:0006259)	105	21	2.91	5.1e-06	0.000125
salt4h	down	biological process	cellular component biogenesis (GO:0044085)	105	21	2.91	5.1e-06	0.000123
salt4h	down	biological process	biosynthetic process (GO:0009058)	592	118	2.9	3.43e-36	1.41e-33
salt4h	down	biological process	organonitrogen compound metabolic process (GO:1901564)	547	103	2.74	9.36e-28	1.1e-25
salt4h	down	biological process	organophosphate biosynthetic process (GO:0090407)	133	25	2.73	2.01e-06	5.33e-05
salt4h	down	biological process	cellular metabolic process (GO:0044237)	686	128	2.71	2.77e-37	1.52e-34
salt4h	down	biological process	DNA repair (GO:0006281)	66	12	2.64	0.00145	0.0181
salt4h	down	biological process	primary metabolic process (GO:0044238)	810	147	2.64	5.86e-45	4.82e-42
salt4h	down	biological process	purine-containing compound metabolic process (GO:0072521)	107	19	2.58	8.51e-05	0.00151
salt4h	down	biological process	DNA damage response (GO:0006974)	69	12	2.53	0.00217	0.0257
salt4h	down	biological process	amino acid metabolic process (GO:0006520)	158	27	2.48	5.22e-06	0.000125
salt4h	down	biological process	purine nucleotide metabolic process (GO:0006163)	101	17	2.45	0.000398	0.00585
salt4h	down	biological process	phosphorus metabolic process (GO:0006793)	207	34	2.39	9.04e-07	2.52e-05
salt4h	down	biological process	metabolic process (GO:0008152)	978	160	2.38	1.88e-45	3.09e-42
salt4h	down	biological process	organophosphate metabolic process (GO:0019637)	186	30	2.34	6.17e-06	0.000145
salt4h	down	biological process	phosphate-containing compound metabolic process (GO:0006796)	202	32	2.3	3.84e-06	9.87e-05
salt4h	down	biological process	organic acid biosynthetic process (GO:0016053)	133	19	2.08	0.00218	0.0257
salt4h	down	biological process	small molecule metabolic process (GO:0044281)	428	61	2.07	2.69e-09	1.58e-07
salt4h	down	biological process	small molecule biosynthetic process (GO:0044283)	201	27	1.95	0.000696	0.00954
salt4h	down	biological process	cellular process (GO:0009987)	1250	161	1.87	3.25e-30	5.35e-28
salt4h	down	biological process	biological_process (GO:0008150)	1634	185	1.64	4.83e-34	1.59e-31
salt4h	down	biological process	localization (GO:0051179)	394	13	0.48	0.00172	0.0211
salt4h	down	biological process	establishment of localization (GO:0051234)	394	13	0.48	0.00172	0.021
salt4h	down	biological process	transport (GO:0006810)	391	12	0.45	0.000767	0.0102
salt4h	down	biological process	transmembrane transport (GO:0055085)	350	10	0.42	0.000669	0.00925
salt4h	down	molecular function	translation elongation factor activity (GO:0003746)	5	5	14.53	1.47e-06	5.36e-05
salt4h	down	molecular function	tRNA methyltransferase activity (GO:0008175)	7	5	10.38	2.76e-05	0.000863
salt4h	down	molecular function	translation regulator activity, nucleic acid binding (GO:0090079)	12	8	9.69	1.71e-07	8.85e-06
salt4h	down	molecular function	translation factor activity, RNA binding (GO:0008135)	12	8	9.69	1.71e-07	8.53e-06
salt4h	down	molecular function	translation regulator activity (GO:0045182)	12	8	9.69	1.71e-07	8.22e-06
salt4h	down	molecular function	nucleobase-containing compound kinase activity (GO:0019205)	9	5	8.07	0.000147	0.00441
salt4h	down	molecular function	damaged DNA binding (GO:0003684)	8	4	7.26	0.00122	0.03
salt4h	down	molecular function	3'-5' exonuclease activity (GO:0008408)	14	7	7.26	1.49e-05	0.000479
salt4h	down	molecular function	ligase activity, forming carbon-oxygen bonds (GO:0016875)	22	10	6.6	5.94e-07	2.42e-05
salt4h	down	molecular function	aminoacyl-tRNA ligase activity (GO:0004812)	22	10	6.6	5.94e-07	2.35e-05
salt4h	down	molecular function	iron ion binding (GO:0005506)	9	4	6.46	0.00208	0.0476
salt4h	down	molecular function	GTPase activity (GO:0003924)	18	8	6.46	1.05e-05	0.000345
salt4h	down	molecular function	catalytic activity, acting on a tRNA (GO:0140101)	48	21	6.36	5.94e-13	4.21e-11
salt4h	down	molecular function	carbon-nitrogen ligase activity, with glutamine as amido-N-donor (GO:0016884)	13	5	5.59	0.0012	0.0299
salt4h	down	molecular function	pentosyltransferase activity (GO:0016763)	16	6	5.45	0.00044	0.0124
salt4h	down	molecular function	guanyl ribonucleotide binding (GO:0032561)	35	13	5.4	2.02e-07	9.05e-06
salt4h	down	molecular function	GTP binding (GO:0005525)	35	13	5.4	2.02e-07	8.76e-06
salt4h	down	molecular function	guanyl nucleotide binding (GO:0019001)	35	13	5.4	2.02e-07	8.49e-06
salt4h	down	molecular function	tRNA binding (GO:0000049)	27	10	5.38	5.71e-06	0.000192
salt4h	down	molecular function	RNA methyltransferase activity (GO:0008173)	20	7	5.08	0.000236	0.00676
salt4h	down	molecular function	ribonucleoprotein complex binding (GO:0043021)	18	6	4.84	0.000908	0.0231
salt4h	down	molecular function	catalytic activity, acting on RNA (GO:0140098)	94	30	4.64	1.1e-13	1.06e-11
salt4h	down	molecular function	exonuclease activity (GO:0004527)	22	7	4.62	0.000461	0.0127
salt4h	down	molecular function	rRNA binding (GO:0019843)	46	14	4.42	1.14e-06	4.26e-05
salt4h	down	molecular function	structural constituent of ribosome (GO:0003735)	59	17	4.19	1.86e-07	8.63e-06
salt4h	down	molecular function	catalytic activity, acting on a nucleic acid (GO:0140640)	161	44	3.97	5.81e-17	1.56e-14
salt4h	down	molecular function	ATP-dependent activity, acting on DNA (GO:0008094)	27	7	3.77	0.00179	0.0415
salt4h	down	molecular function	RNA binding (GO:0003723)	116	30	3.76	4.83e-11	3.25e-09
salt4h	down	molecular function	ligase activity (GO:0016874)	84	21	3.63	9.54e-08	5.14e-06
salt4h	down	molecular function	glycosyltransferase activity (GO:0016757)	36	9	3.63	0.000531	0.014
salt4h	down	molecular function	structural molecule activity (GO:0005198)	68	17	3.63	1.73e-06	6.12e-05
salt4h	down	molecular function	transition metal ion binding (GO:0046914)	92	20	3.16	2.22e-06	7.67e-05
salt4h	down	molecular function	nuclease activity (GO:0004518)	49	10	2.96	0.00146	0.0344
salt4h	down	molecular function	catalytic activity, acting on DNA (GO:0140097)	67	13	2.82	0.000482	0.013
salt4h	down	molecular function	zinc ion binding (GO:0008270)	62	12	2.81	0.000815	0.0211
salt4h	down	molecular function	purine ribonucleoside triphosphate binding (GO:0035639)	346	61	2.56	1.57e-13	1.41e-11
salt4h	down	molecular function	purine ribonucleotide binding (GO:0032555)	347	61	2.55	1.8e-13	1.43e-11
salt4h	down	molecular function	isomerase activity (GO:0016853)	74	13	2.55	0.00129	0.0311
salt4h	down	molecular function	purine nucleotide binding (GO:0017076)	379	66	2.53	1.88e-14	2.3e-12
salt4h	down	molecular function	ribonucleotide binding (GO:0032553)	361	62	2.5	3.26e-13	2.44e-11
salt4h	down	molecular function	carbohydrate derivative binding (GO:0097367)	376	64	2.47	1.77e-13	1.49e-11
salt4h	down	molecular function	anion binding (GO:0043168)	425	72	2.46	3.1e-15	4.64e-13
salt4h	down	molecular function	heterocyclic compound binding (GO:1901363)	467	78	2.43	3.94e-16	7.58e-14
salt4h	down	molecular function	nucleotide binding (GO:0000166)	424	70	2.4	4.34e-14	4.87e-12
salt4h	down	molecular function	nucleoside phosphate binding (GO:1901265)	424	70	2.4	4.34e-14	4.5e-12
salt4h	down	molecular function	ATP binding (GO:0005524)	315	50	2.31	3.79e-09	2.22e-07
salt4h	down	molecular function	adenyl ribonucleotide binding (GO:0032559)	316	50	2.3	4.02e-09	2.26e-07
salt4h	down	molecular function	adenyl nucleotide binding (GO:0030554)	348	55	2.3	4.56e-10	2.79e-08
salt4h	down	molecular function	nucleic acid binding (GO:0003676)	403	62	2.24	7.68e-11	4.93e-09
salt4h	down	molecular function	organic cyclic compound binding (GO:0097159)	799	118	2.15	1.47e-22	6.6e-20
salt4h	down	molecular function	ion binding (GO:0043167)	704	98	2.02	2.64e-15	4.45e-13
salt4h	down	molecular function	small molecule binding (GO:0036094)	746	103	2.01	3.07e-16	6.88e-14
salt4h	down	molecular function	binding (GO:0005488)	1079	139	1.87	2.91e-22	9.8e-20
salt4h	down	molecular function	transferase activity (GO:0016740)	471	59	1.82	1.14e-06	4.38e-05
salt4h	down	molecular function	metal ion binding (GO:0046872)	368	44	1.74	0.000143	0.00439
salt4h	down	molecular function	cation binding (GO:0043169)	374	44	1.71	0.000173	0.00506
salt4h	down	molecular function	catalytic activity (GO:0003824)	1286	141	1.59	4.09e-15	5.51e-13
salt4h	down	molecular function	molecular_function (GO:0003674)	1846	185	1.46	1.99e-24	1.34e-21
salt4h	down	cellular component	cytosolic small ribosomal subunit (GO:0022627)	13	5	5.59	0.0012	0.0122
salt4h	down	cellular component	small ribosomal subunit (GO:0015935)	22	8	5.28	6.04e-05	0.000681
salt4h	down	cellular component	cytosolic ribosome (GO:0022626)	37	12	4.71	3.25e-06	4.4e-05
salt4h	down	cellular component	ribosomal subunit (GO:0044391)	49	15	4.45	4.24e-07	7.18e-06
salt4h	down	cellular component	cytosolic large ribosomal subunit (GO:0022625)	24	7	4.24	0.000831	0.00888
salt4h	down	cellular component	ribonucleoprotein complex (GO:1990904)	63	18	4.15	9.15e-08	2.32e-06
salt4h	down	cellular component	ribosome (GO:0005840)	64	18	4.09	1.2e-07	2.7e-06
salt4h	down	cellular component	large ribosomal subunit (GO:0015934)	27	7	3.77	0.00179	0.0173
salt4h	down	cellular component	intracellular protein-containing complex (GO:0140535)	35	8	3.32	0.00204	0.0188
salt4h	down	cellular component	intracellular organelle (GO:0043229)	101	23	3.31	1.46e-07	2.96e-06
salt4h	down	cellular component	intracellular non-membrane-bounded organelle (GO:0043232)	98	22	3.26	3.65e-07	6.73e-06
salt4h	down	cellular component	catalytic complex (GO:1902494)	80	17	3.09	1.85e-05	0.000221
salt4h	down	cellular component	cytoplasm (GO:0005737)	624	125	2.91	1.32e-39	2.67e-37
salt4h	down	cellular component	organelle (GO:0043226)	116	23	2.88	2.04e-06	2.96e-05
salt4h	down	cellular component	non-membrane-bounded organelle (GO:0043228)	113	22	2.83	4.78e-06	6.06e-05
salt4h	down	cellular component	intracellular anatomical structure (GO:0005622)	663	128	2.8	4.51e-39	4.57e-37
salt4h	down	cellular component	protein-containing complex (GO:0032991)	204	39	2.78	9.5e-10	2.75e-08
salt4h	down	cellular component	cytosol (GO:0005829)	304	56	2.68	3.23e-13	1.31e-11
salt4h	down	cellular component	cellular_component (GO:0005575)	1481	151	1.48	1.04e-13	5.3e-12
salt4h	down	cellular component	cellular anatomical entity (GO:0110165)	1467	147	1.46	3.56e-12	1.21e-10
salt4h	down	cellular component	membrane (GO:0016020)	777	25	0.47	6.9e-07	1.08e-05
salt12h	down	biological process	xenobiotic metabolic process (GO:0006805)	1	1	100.1	0.00777	1
salt12h	down	biological process	lipoate biosynthetic process (GO:0009107)	1	1	100.1	0.00777	1
salt12h	down	biological process	lipoate metabolic process (GO:0009106)	1	1	100.1	0.00777	1
salt12h	down	biological process	response to xenobiotic stimulus (GO:0009410)	1	1	100.1	0.00777	1
salt12h	down	biological process	homocysteine catabolic process (GO:0043418)	1	1	100.1	0.00777	0.983
salt12h	down	biological process	negative regulation of single-species biofilm formation on inanimate substrate (GO:1900232)	1	1	100.1	0.00777	0.913
salt12h	down	biological process	regulation of single-species biofilm formation on inanimate substrate (GO:1900231)	1	1	100.1	0.00777	0.852
salt12h	down	biological process	dodecyl sulfate metabolic process (GO:0018909)	1	1	100.1	0.00777	0.799
salt12h	down	biological process	sulfur amino acid catabolic process (GO:0000098)	1	1	100.1	0.00777	0.752
salt12h	down	biological process	cellular response to xenobiotic stimulus (GO:0071466)	1	1	100.1	0.00777	0.71
salt12h	down	biological process	negative regulation of single-species biofilm formation (GO:1900191)	1	1	100.1	0.00777	0.673
salt12h	down	biological process	regulation of single-species biofilm formation (GO:1900190)	1	1	100.1	0.00777	0.639
salt12h	down	biological process	L-serine catabolic process (GO:0006565)	1	1	100.1	0.00777	0.609
salt12h	down	biological process	cell-cell signaling (GO:0007267)	2	1	64.39	0.0155	0.849
salt12h	down	biological process	phenylalanyl-tRNA aminoacylation (GO:0006432)	2	1	64.39	0.0155	0.822
salt12h	down	biological process	aspartate family amino acid catabolic process (GO:0009068)	2	1	64.39	0.0155	0.796
salt12h	down	biological process	quorum sensing (GO:0009372)	2	1	64.39	0.0155	0.772
salt12h	down	biological process	detection of stimulus (GO:0051606)	2	1	64.39	0.0155	0.749
salt12h	down	biological process	detection of cell density (GO:0060245)	2	1	64.39	0.0155	0.728
salt12h	down	biological process	detection of biotic stimulus (GO:0009595)	2	1	64.39	0.0155	0.707
salt12h	down	biological process	threonine catabolic process (GO:0006567)	2	1	64.39	0.0155	0.688
salt12h	down	biological process	galactose catabolic process via UDP-galactose (GO:0033499)	3	1	42.92	0.0231	0.928
salt12h	down	biological process	queuosine biosynthetic process (GO:0008616)	3	1	42.92	0.0231	0.906
salt12h	down	biological process	queuosine metabolic process (GO:0046116)	3	1	42.92	0.0231	0.885
salt12h	down	biological process	sulfur compound catabolic process (GO:0044273)	3	1	42.92	0.0231	0.865
salt12h	down	biological process	glycosaminoglycan catabolic process (GO:0006027)	3	1	42.92	0.0231	0.846
salt12h	down	biological process	galactose metabolic process (GO:0006012)	3	1	42.92	0.0231	0.827
salt12h	down	biological process	galactose catabolic process (GO:0019388)	3	1	42.92	0.0231	0.81
salt12h	down	biological process	peptidoglycan catabolic process (GO:0009253)	3	1	42.92	0.0231	0.793
salt12h	down	biological process	homocysteine metabolic process (GO:0050667)	4	1	32.19	0.0307	0.972
salt12h	down	biological process	non-proteinogenic amino acid catabolic process (GO:0170044)	4	1	32.19	0.0307	0.954
salt12h	down	biological process	lipid catabolic process (GO:0016042)	4	1	32.19	0.0307	0.936
salt12h	down	biological process	serine family amino acid catabolic process (GO:0009071)	5	1	25.75	0.0383	1
salt12h	down	biological process	aminoglycan catabolic process (GO:0006026)	6	1	21.46	0.0457	1
salt12h	down	biological process	reproductive process (GO:0022414)	6	1	21.46	0.0457	1
salt12h	down	biological process	reproductive process in single-celled organism (GO:0022413)	6	1	21.46	0.0457	1
salt12h	down	biological process	FtsZ-dependent cytokinesis (GO:0043093)	6	1	21.46	0.0457	1
salt12h	down	biological process	asexual reproduction (GO:0019954)	6	1	21.46	0.0457	1
salt12h	down	biological process	L-serine metabolic process (GO:0006563)	6	1	21.46	0.0457	1
salt12h	down	biological process	nucleoside biosynthetic process (GO:0009163)	8	1	16.1	0.0605	1
salt12h	down	biological process	ribonucleoside biosynthetic process (GO:0042455)	8	1	16.1	0.0605	1
salt12h	down	biological process	tRNA methylation (GO:0030488)	8	1	16.1	0.0605	1
salt12h	down	biological process	nucleobase-containing small molecule biosynthetic process (GO:0034404)	8	1	16.1	0.0605	1
salt12h	down	biological process	response to biotic stimulus (GO:0009607)	8	1	16.1	0.0605	1
salt12h	down	biological process	glycosyl compound biosynthetic process (GO:1901659)	8	1	16.1	0.0605	1
salt12h	down	biological process	alpha-amino acid catabolic process (GO:1901606)	17	2	15.15	0.0073	1
salt12h	down	biological process	menaquinone biosynthetic process (GO:0009234)	9	1	14.31	0.0679	1
salt12h	down	biological process	menaquinone metabolic process (GO:0009233)	9	1	14.31	0.0679	1
salt12h	down	biological process	ribonucleoside metabolic process (GO:0009119)	10	1	12.88	0.0751	1
salt12h	down	biological process	isoleucine biosynthetic process (GO:0009097)	10	1	12.88	0.0751	1
salt12h	down	biological process	threonine metabolic process (GO:0006566)	10	1	12.88	0.0751	1
salt12h	down	biological process	isoleucine metabolic process (GO:0006549)	10	1	12.88	0.0751	1
salt12h	down	biological process	amino acid catabolic process (GO:0009063)	21	2	12.26	0.0111	0.758
salt12h	down	biological process	ketone biosynthetic process (GO:0042181)	11	1	11.71	0.0823	1
salt12h	down	biological process	cytokinetic process (GO:0032506)	11	1	11.71	0.0823	1
salt12h	down	biological process	cell septum assembly (GO:0090529)	11	1	11.71	0.0823	1
salt12h	down	biological process	division septum assembly (GO:0000917)	11	1	11.71	0.0823	1
salt12h	down	biological process	'de novo' IMP biosynthetic process (GO:0006189)	12	1	10.73	0.0895	1
salt12h	down	biological process	IMP biosynthetic process (GO:0006188)	12	1	10.73	0.0895	1
salt12h	down	biological process	imidazole-containing compound metabolic process (GO:0052803)	12	1	10.73	0.0895	1
salt12h	down	biological process	L-histidine biosynthetic process (GO:0000105)	12	1	10.73	0.0895	1
salt12h	down	biological process	L-histidine metabolic process (GO:0006547)	12	1	10.73	0.0895	1
salt12h	down	biological process	cellular ketone metabolic process (GO:0042180)	13	1	9.91	0.0966	1
salt12h	down	biological process	proteinogenic amino acid catabolic process (GO:0170040)	13	1	9.91	0.0966	1
salt12h	down	biological process	L-amino acid catabolic process (GO:0170035)	13	1	9.91	0.0966	1
salt12h	down	biological process	IMP metabolic process (GO:0046040)	13	1	9.91	0.0966	1
salt12h	down	biological process	hexose catabolic process (GO:0019320)	13	1	9.91	0.0966	1
salt12h	down	biological process	branched-chain amino acid biosynthetic process (GO:0009082)	14	1	9.2	0.104	1
salt12h	down	biological process	sulfur compound metabolic process (GO:0006790)	43	3	8.98	0.0041	1
salt12h	down	biological process	carboxylic acid catabolic process (GO:0046395)	29	2	8.88	0.0206	0.847
salt12h	down	biological process	monosaccharide catabolic process (GO:0046365)	15	1	8.58	0.111	1
salt12h	down	biological process	tRNA processing (GO:0008033)	31	2	8.31	0.0234	0.785
salt12h	down	biological process	nucleoside metabolic process (GO:0009116)	16	1	8.05	0.118	1
salt12h	down	biological process	glycosyl compound metabolic process (GO:1901657)	16	1	8.05	0.118	1
salt12h	down	biological process	organic acid catabolic process (GO:0016054)	32	2	8.05	0.0248	0.817
salt12h	down	biological process	cytokinesis (GO:0000910)	16	1	8.05	0.118	1
salt12h	down	biological process	hexose metabolic process (GO:0019318)	33	2	7.8	0.0263	0.848
salt12h	down	biological process	non-proteinogenic amino acid metabolic process (GO:0170041)	17	1	7.57	0.124	1
salt12h	down	biological process	fatty acid biosynthetic process (GO:0006633)	17	1	7.57	0.124	1
salt12h	down	biological process	sulfur amino acid metabolic process (GO:0000096)	17	1	7.57	0.124	1
salt12h	down	biological process	monosaccharide metabolic process (GO:0005996)	36	2	7.15	0.0309	0.926
salt12h	down	biological process	branched-chain amino acid metabolic process (GO:0009081)	18	1	7.15	0.131	1
salt12h	down	biological process	glucose metabolic process (GO:0006006)	18	1	7.15	0.131	1
salt12h	down	biological process	glutamine metabolic process (GO:0006541)	18	1	7.15	0.131	1
salt12h	down	biological process	cellular catabolic process (GO:0044248)	37	2	6.96	0.0325	0.94
salt12h	down	biological process	purine ribonucleoside monophosphate biosynthetic process (GO:0009168)	19	1	6.78	0.138	1
salt12h	down	biological process	purine nucleoside monophosphate biosynthetic process (GO:0009127)	19	1	6.78	0.138	1
salt12h	down	biological process	serine family amino acid metabolic process (GO:0009069)	19	1	6.78	0.138	1
salt12h	down	biological process	tRNA metabolic process (GO:0006399)	57	3	6.78	0.00907	0.678
salt12h	down	biological process	response to toxic substance (GO:0009636)	19	1	6.78	0.138	1
salt12h	down	biological process	fatty acid metabolic process (GO:0006631)	19	1	6.78	0.138	1
salt12h	down	biological process	purine ribonucleoside monophosphate metabolic process (GO:0009167)	20	1	6.44	0.145	1
salt12h	down	biological process	purine nucleoside monophosphate metabolic process (GO:0009126)	20	1	6.44	0.145	1
salt12h	down	biological process	RNA methylation (GO:0001510)	20	1	6.44	0.145	1
salt12h	down	biological process	macromolecule methylation (GO:0043414)	20	1	6.44	0.145	1
salt12h	down	biological process	tRNA aminoacylation for protein translation (GO:0006418)	22	1	5.85	0.158	1
salt12h	down	biological process	small molecule catabolic process (GO:0044282)	68	3	5.68	0.0147	0.896
salt12h	down	biological process	monocarboxylic acid biosynthetic process (GO:0072330)	23	1	5.6	0.165	1
salt12h	down	biological process	organonitrogen compound catabolic process (GO:1901565)	69	3	5.6	0.0153	0.868
salt12h	down	biological process	tRNA modification (GO:0006400)	24	1	5.37	0.171	1
salt12h	down	biological process	tRNA aminoacylation (GO:0043039)	24	1	5.37	0.171	1
salt12h	down	biological process	amino acid activation (GO:0043038)	24	1	5.37	0.171	1
salt12h	down	biological process	cell cycle process (GO:0022402)	27	1	4.77	0.191	1
salt12h	down	biological process	cell cycle (GO:0007049)	27	1	4.77	0.191	1
salt12h	down	biological process	sulfur compound biosynthetic process (GO:0044272)	28	1	4.6	0.197	1
salt12h	down	biological process	macromolecule catabolic process (GO:0009057)	28	1	4.6	0.197	1
salt12h	down	biological process	cellular component assembly (GO:0022607)	28	1	4.6	0.197	1
salt12h	down	biological process	aspartate family amino acid metabolic process (GO:0009066)	29	1	4.44	0.203	1
salt12h	down	biological process	alpha-amino acid metabolic process (GO:1901605)	119	4	4.33	0.012	0.792
salt12h	down	biological process	peptidoglycan metabolic process (GO:0000270)	30	1	4.29	0.209	1
salt12h	down	biological process	glycosaminoglycan metabolic process (GO:0030203)	30	1	4.29	0.209	1
salt12h	down	biological process	catabolic process (GO:0009056)	152	5	4.24	0.00521	1
salt12h	down	biological process	RNA processing (GO:0006396)	62	2	4.15	0.0823	1
salt12h	down	biological process	amino acid metabolic process (GO:0006520)	158	5	4.08	0.00615	1
salt12h	down	biological process	proteinogenic amino acid metabolic process (GO:0170039)	96	3	4.02	0.0364	1
salt12h	down	biological process	aromatic amino acid family biosynthetic process (GO:0009073)	32	1	4.02	0.222	1
salt12h	down	biological process	aromatic amino acid metabolic process (GO:0009072)	32	1	4.02	0.222	1
salt12h	down	biological process	oxoacid metabolic process (GO:0043436)	194	6	3.98	0.00282	1
salt12h	down	biological process	L-amino acid metabolic process (GO:0170033)	98	3	3.94	0.0384	1
salt12h	down	biological process	ribonucleoside monophosphate biosynthetic process (GO:0009156)	33	1	3.9	0.228	1
salt12h	down	biological process	cellular response to chemical stimulus (GO:0070887)	33	1	3.9	0.228	1
salt12h	down	biological process	aminoglycan metabolic process (GO:0006022)	33	1	3.9	0.228	1
salt12h	down	biological process	ribonucleoside monophosphate metabolic process (GO:0009161)	34	1	3.79	0.234	1
salt12h	down	biological process	cell wall organization (GO:0071555)	35	1	3.68	0.24	1
salt12h	down	biological process	organic acid metabolic process (GO:0006082)	210	6	3.68	0.00421	1
salt12h	down	biological process	external encapsulating structure organization (GO:0045229)	35	1	3.68	0.24	1
salt12h	down	biological process	response to chemical (GO:0042221)	73	2	3.53	0.109	1
salt12h	down	biological process	nucleoside monophosphate biosynthetic process (GO:0009124)	37	1	3.48	0.252	1
salt12h	down	biological process	carboxylic acid metabolic process (GO:0019752)	193	5	3.34	0.0141	0.895
salt12h	down	biological process	RNA metabolic process (GO:0016070)	118	3	3.27	0.0609	1
salt12h	down	biological process	glutamine family amino acid metabolic process (GO:0009064)	40	1	3.22	0.269	1
salt12h	down	biological process	small molecule biosynthetic process (GO:0044283)	201	5	3.2	0.0167	0.721
salt12h	down	biological process	lipid metabolic process (GO:0006629)	81	2	3.18	0.129	1
salt12h	down	biological process	carboxylic acid biosynthetic process (GO:0046394)	122	3	3.17	0.0661	1
salt12h	down	biological process	nucleoside monophosphate metabolic process (GO:0009123)	41	1	3.14	0.275	1
salt12h	down	biological process	carbohydrate derivative catabolic process (GO:1901136)	41	1	3.14	0.275	1
salt12h	down	biological process	RNA biosynthetic process (GO:0032774)	83	2	3.1	0.134	1
salt12h	down	biological process	signaling (GO:0023052)	42	1	3.07	0.281	1
salt12h	down	biological process	cell communication (GO:0007154)	42	1	3.07	0.281	1
salt12h	down	biological process	small molecule metabolic process (GO:0044281)	428	10	3.01	0.000653	1
salt12h	down	biological process	RNA modification (GO:0009451)	43	1	2.99	0.287	1
salt12h	down	biological process	alpha-amino acid biosynthetic process (GO:1901607)	86	2	2.99	0.142	1
salt12h	down	biological process	cell division (GO:0051301)	44	1	2.93	0.292	1
salt12h	down	biological process	organic acid biosynthetic process (GO:0016053)	133	3	2.9	0.0812	1
salt12h	down	biological process	methylation (GO:0032259)	46	1	2.8	0.303	1
salt12h	down	biological process	amino acid biosynthetic process (GO:0008652)	94	2	2.74	0.164	1
salt12h	down	biological process	negative regulation of cellular process (GO:0048523)	47	1	2.74	0.309	1
salt12h	down	biological process	purine ribonucleotide biosynthetic process (GO:0009152)	48	1	2.68	0.314	1
salt12h	down	biological process	nucleic acid biosynthetic process (GO:0141187)	97	2	2.66	0.173	1
salt12h	down	biological process	negative regulation of biological process (GO:0048519)	49	1	2.63	0.32	1
salt12h	down	biological process	cell wall organization or biogenesis (GO:0071554)	50	1	2.58	0.325	1
salt12h	down	biological process	gene expression (GO:0010467)	205	4	2.51	0.0696	1
salt12h	down	biological process	translation (GO:0006412)	104	2	2.48	0.192	1
salt12h	down	biological process	cellular component organization (GO:0016043)	107	2	2.41	0.201	1
salt12h	down	biological process	monocarboxylic acid metabolic process (GO:0032787)	54	1	2.38	0.346	1
salt12h	down	biological process	cellular lipid metabolic process (GO:0044255)	55	1	2.34	0.351	1
salt12h	down	biological process	proteolysis (GO:0006508)	55	1	2.34	0.351	1
salt12h	down	biological process	cellular biosynthetic process (GO:0044249)	465	8	2.22	0.0188	0.793
salt12h	down	biological process	purine nucleotide biosynthetic process (GO:0006164)	59	1	2.18	0.372	1
salt12h	down	biological process	carbohydrate catabolic process (GO:0016052)	61	1	2.11	0.382	1
salt12h	down	biological process	lipid biosynthetic process (GO:0008610)	62	1	2.08	0.387	1
salt12h	down	biological process	purine-containing compound biosynthetic process (GO:0072522)	62	1	2.08	0.387	1
salt12h	down	biological process	ribonucleotide biosynthetic process (GO:0009260)	62	1	2.08	0.387	1
salt12h	down	biological process	nucleobase-containing compound biosynthetic process (GO:0034654)	187	3	2.07	0.174	1
salt12h	down	biological process	cellular metabolic process (GO:0044237)	686	11	2.06	0.00972	0.695
salt12h	down	biological process	organonitrogen compound biosynthetic process (GO:1901566)	375	6	2.06	0.0604	1
salt12h	down	biological process	carbohydrate derivative biosynthetic process (GO:1901137)	130	2	1.98	0.268	1
salt12h	down	biological process	ribose phosphate biosynthetic process (GO:0046390)	65	1	1.98	0.401	1
salt12h	down	biological process	metabolic process (GO:0008152)	978	15	1.98	0.00136	1
salt12h	down	biological process	biosynthetic process (GO:0009058)	592	9	1.96	0.0316	0.928
salt12h	down	biological process	protein metabolic process (GO:0019538)	198	3	1.95	0.196	1
salt12h	down	biological process	macromolecule modification (GO:0043412)	66	1	1.95	0.406	1
salt12h	down	biological process	proteinogenic amino acid biosynthetic process (GO:0170038)	67	1	1.92	0.411	1
salt12h	down	biological process	L-amino acid biosynthetic process (GO:0170034)	67	1	1.92	0.411	1
salt12h	down	biological process	macromolecule biosynthetic process (GO:0009059)	268	4	1.92	0.148	1
salt12h	down	biological process	primary metabolic process (GO:0044238)	810	12	1.91	0.0149	0.877
salt12h	down	biological process	carbohydrate metabolic process (GO:0005975)	136	2	1.89	0.285	1
salt12h	down	biological process	organonitrogen compound metabolic process (GO:1901564)	547	8	1.88	0.0549	1
salt12h	down	biological process	purine ribonucleotide metabolic process (GO:0009150)	70	1	1.84	0.424	1
salt12h	down	biological process	response to stimulus (GO:0050896)	215	3	1.8	0.231	1
salt12h	down	biological process	nucleic acid metabolic process (GO:0090304)	216	3	1.79	0.233	1
salt12h	down	biological process	macromolecule metabolic process (GO:0043170)	434	6	1.78	0.133	1
salt12h	down	biological process	carbohydrate derivative metabolic process (GO:1901135)	218	3	1.77	0.237	1
salt12h	down	biological process	cellular component organization or biogenesis (GO:0071840)	159	2	1.62	0.353	1
salt12h	down	biological process	nucleotide biosynthetic process (GO:0009165)	81	1	1.59	0.473	1
salt12h	down	biological process	nucleobase-containing small molecule metabolic process (GO:0055086)	163	2	1.58	0.364	1
salt12h	down	biological process	nucleoside phosphate biosynthetic process (GO:1901293)	83	1	1.55	0.481	1
salt12h	down	biological process	ribonucleotide metabolic process (GO:0009259)	84	1	1.53	0.486	1
salt12h	down	biological process	ribose phosphate metabolic process (GO:0019693)	88	1	1.46	0.502	1
salt12h	down	biological process	cellular process (GO:0009987)	1250	14	1.44	0.0835	1
salt12h	down	biological process	nucleobase-containing compound metabolic process (GO:0006139)	374	4	1.38	0.521	1
salt12h	down	biological process	biological_process (GO:0008150)	1634	17	1.34	0.0817	1
salt12h	down	biological process	purine nucleotide metabolic process (GO:0006163)	101	1	1.27	0.551	1
salt12h	down	biological process	cellular component biogenesis (GO:0044085)	105	1	1.23	0.566	1
salt12h	down	biological process	purine-containing compound metabolic process (GO:0072521)	107	1	1.2	0.573	1
salt12h	down	biological process	nucleotide metabolic process (GO:0009117)	130	1	0.99	1	1
salt12h	down	biological process	organophosphate biosynthetic process (GO:0090407)	133	1	0.97	1	1
salt12h	down	biological process	nucleoside phosphate metabolic process (GO:0006753)	134	1	0.96	1	1
salt12h	down	biological process	cellular response to stimulus (GO:0051716)	150	1	0.86	1	1
salt12h	down	biological process	organophosphate metabolic process (GO:0019637)	186	1	0.69	1	1
salt12h	down	biological process	phosphate-containing compound metabolic process (GO:0006796)	202	1	0.64	1	1
salt12h	down	biological process	phosphorus metabolic process (GO:0006793)	207	1	0.62	1	1
salt12h	down	biological process	regulation of cellular process (GO:0050794)	238	1	0.54	1	1
salt12h	down	biological process	Unclassified (UNCLASSIFIED)	1199	5	0.54	0.0817	1
salt12h	down	biological process	regulation of biological process (GO:0050789)	274	1	0.47	0.716	1
salt12h	down	biological process	biological regulation (GO:0065007)	290	1	0.44	0.72	1
salt12h	down	molecular function	linear primary-alkylsulfatase activity (GO:0018741)	1	1	100.1	0.00777	1
salt12h	down	molecular function	S-ribosylhomocysteine lyase activity (GO:0043768)	1	1	100.1	0.00777	1
salt12h	down	molecular function	heparin binding (GO:0008201)	1	1	100.1	0.00777	1
salt12h	down	molecular function	cysteine-type endopeptidase activity (GO:0004197)	1	1	100.1	0.00777	1
salt12h	down	molecular function	octanoyltransferase activity (GO:0016415)	1	1	100.1	0.00777	1
salt12h	down	molecular function	glycosaminoglycan binding (GO:0005539)	1	1	100.1	0.00777	1
salt12h	down	molecular function	phosphatidylinositol diacylglycerol-lyase activity (GO:0004436)	1	1	100.1	0.00777	1
salt12h	down	molecular function	threonine deaminase activity (GO:0004794)	1	1	100.1	0.00777	1
salt12h	down	molecular function	cysteine-type aminopeptidase activity (GO:0070005)	1	1	100.1	0.00777	1
salt12h	down	molecular function	histidinol-phosphate transaminase activity (GO:0004400)	1	1	100.1	0.00777	1
salt12h	down	molecular function	epoxyqueuosine reductase activity (GO:0052693)	1	1	100.1	0.00777	0.951
salt12h	down	molecular function	sulfuric ester hydrolase activity (GO:0008484)	1	1	100.1	0.00777	0.872
salt12h	down	molecular function	o-succinylbenzoate-CoA ligase activity (GO:0008756)	1	1	100.1	0.00777	0.805
salt12h	down	molecular function	phenylalanine-tRNA ligase activity (GO:0004826)	2	1	64.39	0.0155	1
salt12h	down	molecular function	CoA-ligase activity (GO:0016405)	2	1	64.39	0.0155	1
salt12h	down	molecular function	formate C-acetyltransferase activity (GO:0008861)	2	1	64.39	0.0155	1
salt12h	down	molecular function	cysteine-type exopeptidase activity (GO:0070004)	2	1	64.39	0.0155	1
salt12h	down	molecular function	[formate-C-acetyltransferase]-activating enzyme activity (GO:0043365)	2	1	64.39	0.0155	1
salt12h	down	molecular function	glycyl-radical enzyme activating activity (GO:0043364)	2	1	64.39	0.0155	1
salt12h	down	molecular function	UDP-glucose 4-epimerase activity (GO:0003978)	2	1	64.39	0.0155	0.993
salt12h	down	molecular function	acid-thiol ligase activity (GO:0016878)	3	1	42.92	0.0231	1
salt12h	down	molecular function	C-acetyltransferase activity (GO:0016453)	3	1	42.92	0.0231	1
salt12h	down	molecular function	O-methyltransferase activity (GO:0008171)	3	1	42.92	0.0231	1
salt12h	down	molecular function	L-serine ammonia-lyase activity (GO:0003941)	3	1	42.92	0.0231	1
salt12h	down	molecular function	lipoyltransferase activity (GO:0017118)	3	1	42.92	0.0231	0.973
salt12h	down	molecular function	tRNA (uridine) methyltransferase activity (GO:0016300)	3	1	42.92	0.0231	0.944
salt12h	down	molecular function	N-acetylmuramoyl-L-alanine amidase activity (GO:0008745)	3	1	42.92	0.0231	0.916
salt12h	down	molecular function	phosphoribosylformylglycinamidine synthase activity (GO:0004642)	3	1	42.92	0.0231	0.89
salt12h	down	molecular function	ligase activity, forming carbon-sulfur bonds (GO:0016877)	4	1	32.19	0.0307	1
salt12h	down	molecular function	small ribosomal subunit rRNA binding (GO:0070181)	4	1	32.19	0.0307	1
salt12h	down	molecular function	C-acyltransferase activity (GO:0016408)	4	1	32.19	0.0307	1
salt12h	down	molecular function	phosphorus-oxygen lyase activity (GO:0016849)	5	1	25.75	0.0383	1
salt12h	down	molecular function	carbon-sulfur lyase activity (GO:0016846)	5	1	25.75	0.0383	1
salt12h	down	molecular function	ammonia-lyase activity (GO:0016841)	5	1	25.75	0.0383	1
salt12h	down	molecular function	cysteine-type peptidase activity (GO:0008234)	5	1	25.75	0.0383	1
salt12h	down	molecular function	peptidoglycan muralytic activity (GO:0061783)	6	1	21.46	0.0457	1
salt12h	down	molecular function	glutaminase activity (GO:0004359)	6	1	21.46	0.0457	1
salt12h	down	molecular function	phosphoric diester hydrolase activity (GO:0008081)	7	1	18.4	0.0532	1
salt12h	down	molecular function	tRNA methyltransferase activity (GO:0008175)	7	1	18.4	0.0532	1
salt12h	down	molecular function	lipid binding (GO:0008289)	8	1	16.1	0.0605	1
salt12h	down	molecular function	carbon-nitrogen lyase activity (GO:0016840)	9	1	14.31	0.0679	1
salt12h	down	molecular function	iron ion binding (GO:0005506)	9	1	14.31	0.0679	1
salt12h	down	molecular function	protein dimerization activity (GO:0046983)	9	1	14.31	0.0679	1
salt12h	down	molecular function	racemase and epimerase activity, acting on carbohydrates and derivatives (GO:0016857)	11	1	11.71	0.0823	1
salt12h	down	molecular function	aminopeptidase activity (GO:0004177)	11	1	11.71	0.0823	1
salt12h	down	molecular function	4 iron, 4 sulfur cluster binding (GO:0051539)	23	2	11.2	0.0132	1
salt12h	down	molecular function	carbon-nitrogen ligase activity, with glutamine as amido-N-donor (GO:0016884)	13	1	9.91	0.0966	1
salt12h	down	molecular function	tRNA binding (GO:0000049)	27	2	9.54	0.018	1
salt12h	down	molecular function	pyridoxal phosphate binding (GO:0030170)	28	2	9.2	0.0193	1
salt12h	down	molecular function	vitamin B6 binding (GO:0070279)	28	2	9.2	0.0193	1
salt12h	down	molecular function	racemase and epimerase activity (GO:0016854)	15	1	8.58	0.111	1
salt12h	down	molecular function	hydrolase activity, acting on carbon-nitrogen (but not peptide) bonds, in linear amides (GO:0016811)	30	2	8.58	0.022	1
salt12h	down	molecular function	protein binding (GO:0005515)	30	2	8.58	0.022	1
salt12h	down	molecular function	transferase activity, transferring nitrogenous groups (GO:0016769)	17	1	7.57	0.124	1
salt12h	down	molecular function	transaminase activity (GO:0008483)	17	1	7.57	0.124	1
salt12h	down	molecular function	metal cluster binding (GO:0051540)	35	2	7.36	0.0293	1
salt12h	down	molecular function	iron-sulfur cluster binding (GO:0051536)	35	2	7.36	0.0293	1
salt12h	down	molecular function	sulfur compound binding (GO:1901681)	19	1	6.78	0.138	1
salt12h	down	molecular function	vitamin binding (GO:0019842)	39	2	6.6	0.0359	1
salt12h	down	molecular function	RNA methyltransferase activity (GO:0008173)	20	1	6.44	0.145	1
salt12h	down	molecular function	acetyltransferase activity (GO:0016407)	21	1	6.13	0.152	1
salt12h	down	molecular function	ligase activity, forming carbon-oxygen bonds (GO:0016875)	22	1	5.85	0.158	1
salt12h	down	molecular function	aminoacyl-tRNA ligase activity (GO:0004812)	22	1	5.85	0.158	1
salt12h	down	molecular function	catalytic activity, acting on a tRNA (GO:0140101)	48	2	5.37	0.0524	1
salt12h	down	molecular function	exopeptidase activity (GO:0008238)	24	1	5.37	0.171	1
salt12h	down	molecular function	hydrolase activity, acting on carbon-nitrogen (but not peptide) bonds (GO:0016810)	50	2	5.15	0.0563	1
salt12h	down	molecular function	S-adenosylmethionine-dependent methyltransferase activity (GO:0008757)	28	1	4.6	0.197	1
salt12h	down	molecular function	ligase activity (GO:0016874)	84	3	4.6	0.0258	0.965
salt12h	down	molecular function	endopeptidase activity (GO:0004175)	30	1	4.29	0.209	1
salt12h	down	molecular function	acyltransferase activity, transferring groups other than amino-acyl groups (GO:0016747)	62	2	4.15	0.0823	1
salt12h	down	molecular function	lyase activity (GO:0016829)	95	3	4.07	0.0354	1
salt12h	down	molecular function	acyltransferase activity (GO:0016746)	67	2	3.84	0.094	1
salt12h	down	molecular function	magnesium ion binding (GO:0000287)	70	2	3.68	0.101	1
salt12h	down	molecular function	RNA binding (GO:0003723)	116	3	3.33	0.0584	1
salt12h	down	molecular function	ligase activity, forming carbon-nitrogen bonds (GO:0016879)	39	1	3.3	0.264	1
salt12h	down	molecular function	rRNA binding (GO:0019843)	46	1	2.8	0.303	1
salt12h	down	molecular function	catalytic activity, acting on RNA (GO:0140098)	94	2	2.74	0.164	1
salt12h	down	molecular function	phosphoric ester hydrolase activity (GO:0042578)	52	1	2.48	0.336	1
salt12h	down	molecular function	methyltransferase activity (GO:0008168)	53	1	2.43	0.341	1
salt12h	down	molecular function	structural constituent of ribosome (GO:0003735)	59	1	2.18	0.372	1
salt12h	down	molecular function	metal ion binding (GO:0046872)	368	6	2.1	0.0559	1
salt12h	down	molecular function	hydrolase activity, acting on ester bonds (GO:0016788)	124	2	2.08	0.25	1
salt12h	down	molecular function	cation binding (GO:0043169)	374	6	2.07	0.0598	1
salt12h	down	molecular function	transferase activity, transferring one-carbon groups (GO:0016741)	64	1	2.01	0.396	1
salt12h	down	molecular function	peptidase activity (GO:0008233)	66	1	1.95	0.406	1
salt12h	down	molecular function	structural molecule activity (GO:0005198)	68	1	1.89	0.415	1
salt12h	down	molecular function	ion binding (GO:0043167)	704	10	1.83	0.043	1
salt12h	down	molecular function	isomerase activity (GO:0016853)	74	1	1.74	0.443	1
salt12h	down	molecular function	small molecule binding (GO:0036094)	746	10	1.73	0.0512	1
salt12h	down	molecular function	catalytic activity (GO:0003824)	1286	16	1.6	0.016	0.979
salt12h	down	molecular function	catalytic activity, acting on a nucleic acid (GO:0140640)	161	2	1.6	0.358	1
salt12h	down	molecular function	oxidoreductase activity (GO:0016491)	165	2	1.56	0.37	1
salt12h	down	molecular function	binding (GO:0005488)	1079	13	1.55	0.0483	1
salt12h	down	molecular function	anion binding (GO:0043168)	425	5	1.51	0.361	1
salt12h	down	molecular function	transition metal ion binding (GO:0046914)	92	1	1.4	0.518	1
salt12h	down	molecular function	hydrolase activity (GO:0016787)	463	5	1.39	0.388	1
salt12h	down	molecular function	heterocyclic compound binding (GO:1901363)	467	5	1.38	0.392	1
salt12h	down	molecular function	carbohydrate derivative binding (GO:0097367)	376	4	1.37	0.522	1
salt12h	down	molecular function	transferase activity (GO:0016740)	471	5	1.37	0.395	1
salt12h	down	molecular function	molecular_function (GO:0003674)	1846	19	1.33	0.0419	1
salt12h	down	molecular function	ATP binding (GO:0005524)	315	3	1.23	0.729	1
salt12h	down	molecular function	adenyl ribonucleotide binding (GO:0032559)	316	3	1.22	0.729	1
salt12h	down	molecular function	organic cyclic compound binding (GO:0097159)	799	7	1.13	0.812	1
salt12h	down	molecular function	purine ribonucleoside triphosphate binding (GO:0035639)	346	3	1.12	0.745	1
salt12h	down	molecular function	purine ribonucleotide binding (GO:0032555)	347	3	1.11	0.745	1
salt12h	down	molecular function	adenyl nucleotide binding (GO:0030554)	348	3	1.11	0.746	1
salt12h	down	molecular function	catalytic activity, acting on a protein (GO:0140096)	119	1	1.08	0.612	1
salt12h	down	molecular function	ribonucleotide binding (GO:0032553)	361	3	1.07	0.754	1
salt12h	down	molecular function	purine nucleotide binding (GO:0017076)	379	3	1.02	1	1
salt12h	down	molecular function	nucleic acid binding (GO:0003676)	403	3	0.96	1	1
salt12h	down	molecular function	nucleotide binding (GO:0000166)	424	3	0.91	1	1
salt12h	down	molecular function	nucleoside phosphate binding (GO:1901265)	424	3	0.91	1	1
salt12h	down	cellular component	phenylalanine-tRNA ligase complex (GO:0009328)	1	1	100.1	0.00777	0.788
salt12h	down	cellular component	peptidoglycan-based cell wall (GO:0009274)	4	1	32.19	0.0307	1
salt12h	down	cellular component	cell wall (GO:0005618)	4	1	32.19	0.0307	1
salt12h	down	cellular component	external encapsulating structure (GO:0030312)	6	1	21.46	0.0457	1
salt12h	down	cellular component	small ribosomal subunit (GO:0015935)	22	1	5.85	0.158	1
salt12h	down	cellular component	extracellular region (GO:0005576)	57	2	4.52	0.0711	1
salt12h	down	cellular component	ribosomal subunit (GO:0044391)	49	1	2.63	0.32	1
salt12h	down	cellular component	cytoplasm (GO:0005737)	624	11	2.27	0.00346	0.703
salt12h	down	cellular component	intracellular anatomical structure (GO:0005622)	663	11	2.14	0.00848	0.574
salt12h	down	cellular component	ribonucleoprotein complex (GO:1990904)	63	1	2.04	0.391	1
salt12h	down	cellular component	ribosome (GO:0005840)	64	1	2.01	0.396	1
salt12h	down	cellular component	catalytic complex (GO:1902494)	80	1	1.61	0.469	1
salt12h	down	cellular component	intracellular non-membrane-bounded organelle (GO:0043232)	98	1	1.31	0.54	1
salt12h	down	cellular component	intracellular organelle (GO:0043229)	101	1	1.27	0.551	1
salt12h	down	cellular component	cytosol (GO:0005829)	304	3	1.27	0.724	1
salt12h	down	cellular component	protein-containing complex (GO:0032991)	204	2	1.26	0.67	1
salt12h	down	cellular component	non-membrane-bounded organelle (GO:0043228)	113	1	1.14	0.593	1
salt12h	down	cellular component	organelle (GO:0043226)	116	1	1.11	0.603	1
salt12h	down	cellular component	Unclassified (UNCLASSIFIED)	1352	11	1.05	0.834	1
salt12h	down	cellular component	cellular anatomical entity (GO:0110165)	1467	11	0.97	1	1
salt12h	down	cellular component	cellular_component (GO:0005575)	1481	11	0.96	0.834	1
salt12h	down	cellular component	plasma membrane (GO:0005886)	429	1	0.3	0.235	1
salt12h	down	cellular component	cell periphery (GO:0071944)	434	1	0.3	0.235	1
salt12h	down	cellular component	membrane (GO:0016020)	777	1	0.17	0.0142	0.723
acid4h	down	biological process	pyrimidine ribonucleoside monophosphate biosynthetic process (GO:0009174)	10	10	6.67	5.27e-09	1.28e-07
acid4h	down	biological process	pyrimidine ribonucleoside monophosphate metabolic process (GO:0009173)	10	10	6.67	5.27e-09	1.26e-07
acid4h	down	biological process	purine ribonucleotide salvage (GO:0106380)	3	3	6.67	0.00336	0.0201
acid4h	down	biological process	pyrimidine nucleobase biosynthetic process (GO:0019856)	7	7	6.67	1.64e-06	2.41e-05
acid4h	down	biological process	pyridoxine metabolic process (GO:0008614)	3	3	6.67	0.00336	0.02
acid4h	down	biological process	translational initiation (GO:0006413)	5	5	6.67	7.45e-05	0.000713
acid4h	down	biological process	protein-RNA complex organization (GO:0071826)	5	5	6.67	7.45e-05	0.000709
acid4h	down	biological process	positive regulation of nucleobase-containing compound metabolic process (GO:0045935)	3	3	6.67	0.00336	0.0199
acid4h	down	biological process	recombinational repair (GO:0000725)	5	5	6.67	7.45e-05	0.000704
acid4h	down	biological process	double-strand break repair via homologous recombination (GO:0000724)	3	3	6.67	0.00336	0.0199
acid4h	down	biological process	proteolysis involved in protein catabolic process (GO:0051603)	5	5	6.67	7.45e-05	0.0007
acid4h	down	biological process	DNA-templated transcription termination (GO:0006353)	5	5	6.67	7.45e-05	0.000696
acid4h	down	biological process	UMP metabolic process (GO:0046049)	10	10	6.67	5.27e-09	1.24e-07
acid4h	down	biological process	folic acid biosynthetic process (GO:0046656)	3	3	6.67	0.00336	0.0198
acid4h	down	biological process	positive regulation of RNA metabolic process (GO:0051254)	3	3	6.67	0.00336	0.0197
acid4h	down	biological process	positive regulation of DNA-templated transcription (GO:0045893)	3	3	6.67	0.00336	0.0197
acid4h	down	biological process	ribosome assembly (GO:0042255)	6	6	6.67	1.11e-05	0.000126
acid4h	down	biological process	tetrahydrofolylpolyglutamate biosynthetic process (GO:0046901)	3	3	6.67	0.00336	0.0196
acid4h	down	biological process	tetrahydrofolylpolyglutamate metabolic process (GO:0046900)	3	3	6.67	0.00336	0.0195
acid4h	down	biological process	DNA replication, synthesis of primer (GO:0006269)	3	3	6.67	0.00336	0.0195
acid4h	down	biological process	DNA topological change (GO:0006265)	6	6	6.67	1.11e-05	0.000125
acid4h	down	biological process	positive regulation of RNA biosynthetic process (GO:1902680)	3	3	6.67	0.00336	0.0194
acid4h	down	biological process	UMP biosynthetic process (GO:0006222)	10	10	6.67	5.27e-09	1.22e-07
acid4h	down	biological process	regulation of sporulation (GO:0043937)	3	3	6.67	0.00336	0.0193
acid4h	down	biological process	vitamin B6 biosynthetic process (GO:0042819)	3	3	6.67	0.00336	0.0192
acid4h	down	biological process	vitamin B6 metabolic process (GO:0042816)	3	3	6.67	0.00336	0.0192
acid4h	down	biological process	protein-RNA complex assembly (GO:0022618)	5	5	6.67	7.45e-05	0.000693
acid4h	down	biological process	AMP biosynthetic process (GO:0006167)	4	4	6.67	0.0005	0.00398
acid4h	down	biological process	translational termination (GO:0006415)	4	4	6.67	0.0005	0.00396
acid4h	down	biological process	'de novo' UMP biosynthetic process (GO:0044205)	8	8	6.67	2.42e-07	4.03e-06
acid4h	down	biological process	AMP metabolic process (GO:0046033)	4	4	6.67	0.0005	0.00394
acid4h	down	biological process	amino sugar biosynthetic process (GO:0046349)	4	4	6.67	0.0005	0.00392
acid4h	down	biological process	ribosomal small subunit assembly (GO:0000028)	4	4	6.67	0.0005	0.0039
acid4h	down	biological process	nucleoside monophosphate phosphorylation (GO:0046940)	4	4	6.67	0.0005	0.00389
acid4h	down	biological process	'de novo' pyrimidine nucleobase biosynthetic process (GO:0006207)	4	4	6.67	0.0005	0.00387
acid4h	down	biological process	cell morphogenesis (GO:0000902)	4	4	6.67	0.0005	0.00385
acid4h	down	biological process	pyrimidine ribonucleotide biosynthetic process (GO:0009220)	13	12	6.15	1.28e-09	3.29e-08
acid4h	down	biological process	pyrimidine ribonucleotide metabolic process (GO:0009218)	13	12	6.15	1.28e-09	3.24e-08
acid4h	down	biological process	pyrimidine nucleoside monophosphate biosynthetic process (GO:0009130)	12	11	6.11	8.05e-09	1.74e-07
acid4h	down	biological process	pyrimidine nucleoside monophosphate metabolic process (GO:0009129)	12	11	6.11	8.05e-09	1.72e-07
acid4h	down	biological process	positive regulation of biological process (GO:0048518)	12	11	6.11	8.05e-09	1.7e-07
acid4h	down	biological process	tRNA aminoacylation (GO:0043039)	24	22	6.11	9.62e-17	5.28e-15
acid4h	down	biological process	amino acid activation (GO:0043038)	24	22	6.11	9.62e-17	5.11e-15
acid4h	down	biological process	tRNA aminoacylation for protein translation (GO:0006418)	22	20	6.06	3.89e-15	1.94e-13
acid4h	down	biological process	positive regulation of macromolecule metabolic process (GO:0010604)	10	9	6	3.1e-07	5.11e-06
acid4h	down	biological process	positive regulation of metabolic process (GO:0009893)	10	9	6	3.1e-07	5.06e-06
acid4h	down	biological process	positive regulation of macromolecule biosynthetic process (GO:0010557)	9	8	5.93	1.9e-06	2.71e-05
acid4h	down	biological process	positive regulation of cellular process (GO:0048522)	9	8	5.93	1.9e-06	2.69e-05
acid4h	down	biological process	positive regulation of biosynthetic process (GO:0009891)	9	8	5.93	1.9e-06	2.67e-05
acid4h	down	biological process	pyrimidine nucleobase metabolic process (GO:0006206)	9	8	5.93	1.9e-06	2.64e-05
acid4h	down	biological process	positive regulation of cellular biosynthetic process (GO:0031328)	9	8	5.93	1.9e-06	2.62e-05
acid4h	down	biological process	positive regulation of cellular metabolic process (GO:0031325)	9	8	5.93	1.9e-06	2.6e-05
acid4h	down	biological process	pyrimidine nucleotide metabolic process (GO:0006220)	17	15	5.88	3.6e-11	1.04e-09
acid4h	down	biological process	pyrimidine nucleotide biosynthetic process (GO:0006221)	16	14	5.83	2.18e-10	5.98e-09
acid4h	down	biological process	chorismate biosynthetic process (GO:0009423)	7	6	5.71	6.76e-05	0.00067
acid4h	down	biological process	protein catabolic process (GO:0030163)	7	6	5.71	6.76e-05	0.000666
acid4h	down	biological process	pyrimidine nucleoside triphosphate biosynthetic process (GO:0009148)	6	5	5.55	0.000392	0.00322
acid4h	down	biological process	regulation of cellular component organization (GO:0051128)	6	5	5.55	0.000392	0.00321
acid4h	down	biological process	positive regulation of gene expression (GO:0010628)	6	5	5.55	0.000392	0.00319
acid4h	down	biological process	nucleotide salvage (GO:0043173)	6	5	5.55	0.000392	0.00317
acid4h	down	biological process	mRNA metabolic process (GO:0016071)	6	5	5.55	0.000392	0.00316
acid4h	down	biological process	regulation of protein-containing complex disassembly (GO:0043244)	5	4	5.33	0.0022	0.0139
acid4h	down	biological process	diaminopimelate biosynthetic process (GO:0019877)	5	4	5.33	0.0022	0.0138
acid4h	down	biological process	protein-containing complex disassembly (GO:0032984)	5	4	5.33	0.0022	0.0138
acid4h	down	biological process	protein refolding (GO:0042026)	5	4	5.33	0.0022	0.0137
acid4h	down	biological process	fatty acid derivative biosynthetic process (GO:1901570)	5	4	5.33	0.0022	0.0137
acid4h	down	biological process	translation (GO:0006412)	104	83	5.32	8.47e-52	9.29e-50
acid4h	down	biological process	DNA-templated transcription (GO:0006351)	19	15	5.26	7.65e-10	2.06e-08
acid4h	down	biological process	RNA catabolic process (GO:0006401)	9	7	5.18	4.47e-05	0.00046
acid4h	down	biological process	chorismate metabolic process (GO:0046417)	9	7	5.18	4.47e-05	0.000457
acid4h	down	biological process	protein-containing complex assembly (GO:0065003)	9	7	5.18	4.47e-05	0.000455
acid4h	down	biological process	nucleobase metabolic process (GO:0009112)	17	13	5.1	2.21e-08	4.39e-07
acid4h	down	biological process	cellular component disassembly (GO:0022411)	8	6	5	0.000236	0.00203
acid4h	down	biological process	nucleobase biosynthetic process (GO:0046112)	11	8	4.85	2.63e-05	0.000275
acid4h	down	biological process	cellular metabolic compound salvage (GO:0043094)	11	8	4.85	2.63e-05	0.000274
acid4h	down	biological process	aminoacyl-tRNA metabolism involved in translational fidelity (GO:0106074)	7	5	4.76	0.0012	0.00849
acid4h	down	biological process	pyrimidine nucleoside triphosphate metabolic process (GO:0009147)	7	5	4.76	0.0012	0.00845
acid4h	down	biological process	negative regulation of gene expression (GO:0010629)	7	5	4.76	0.0012	0.00841
acid4h	down	biological process	translational elongation (GO:0006414)	7	5	4.76	0.0012	0.00838
acid4h	down	biological process	anatomical structure morphogenesis (GO:0009653)	7	5	4.76	0.0012	0.00834
acid4h	down	biological process	developmental process (GO:0032502)	7	5	4.76	0.0012	0.00831
acid4h	down	biological process	anatomical structure development (GO:0048856)	7	5	4.76	0.0012	0.00827
acid4h	down	biological process	dicarboxylic acid biosynthetic process (GO:0043650)	21	15	4.76	7.99e-09	1.8e-07
acid4h	down	biological process	tRNA metabolic process (GO:0006399)	57	40	4.68	2.63e-21	1.96e-19
acid4h	down	biological process	post-transcriptional regulation of gene expression (GO:0010608)	10	7	4.67	0.00013	0.00117
acid4h	down	biological process	nucleoside metabolic process (GO:0009116)	16	11	4.58	1.65e-06	2.4e-05
acid4h	down	biological process	glycosyl compound metabolic process (GO:1901657)	16	11	4.58	1.65e-06	2.38e-05
acid4h	down	biological process	protein-containing complex organization (GO:0043933)	19	13	4.56	1.89e-07	3.23e-06
acid4h	down	biological process	nucleoside monophosphate metabolic process (GO:0009123)	41	28	4.55	1.03e-14	4.82e-13
acid4h	down	biological process	ribonucleoside monophosphate metabolic process (GO:0009161)	34	23	4.51	3.79e-12	1.25e-10
acid4h	down	biological process	ribonucleoside monophosphate biosynthetic process (GO:0009156)	33	22	4.44	1.79e-11	5.35e-10
acid4h	down	biological process	tRNA wobble base modification (GO:0002097)	6	4	4.44	0.00583	0.0313
acid4h	down	biological process	tRNA modification (GO:0006400)	24	16	4.44	1.17e-08	2.44e-07
acid4h	down	biological process	pyrimidine-containing compound biosynthetic process (GO:0072528)	24	16	4.44	1.17e-08	2.41e-07
acid4h	down	biological process	pyrimidine-containing compound metabolic process (GO:0072527)	30	20	4.44	1.56e-10	4.34e-09
acid4h	down	biological process	tetrahydrofolate biosynthetic process (GO:0046654)	6	4	4.44	0.00583	0.0312
acid4h	down	biological process	purine nucleoside metabolic process (GO:0042278)	6	4	4.44	0.00583	0.0311
acid4h	down	biological process	nucleotide-sugar biosynthetic process (GO:0009226)	6	4	4.44	0.00583	0.031
acid4h	down	biological process	regulation of translational fidelity (GO:0006450)	9	6	4.44	0.000619	0.00461
acid4h	down	biological process	response to temperature stimulus (GO:0009266)	9	6	4.44	0.000619	0.00459
acid4h	down	biological process	regulation of protein metabolic process (GO:0051246)	9	6	4.44	0.000619	0.00457
acid4h	down	biological process	chromosome organization (GO:0051276)	26	17	4.36	6.23e-09	1.42e-07
acid4h	down	biological process	glycosaminoglycan biosynthetic process (GO:0006024)	23	15	4.35	5.39e-08	9.96e-07
acid4h	down	biological process	aminoglycan biosynthetic process (GO:0006023)	23	15	4.35	5.39e-08	9.85e-07
acid4h	down	biological process	peptidoglycan biosynthetic process (GO:0009252)	23	15	4.35	5.39e-08	9.74e-07
acid4h	down	biological process	nucleoside monophosphate biosynthetic process (GO:0009124)	37	24	4.32	5.03e-12	1.56e-10
acid4h	down	biological process	DNA-templated DNA replication (GO:0006261)	17	11	4.31	4.04e-06	5.08e-05
acid4h	down	biological process	nucleic acid catabolic process (GO:0141188)	11	7	4.24	0.000311	0.00263
acid4h	down	biological process	folic acid-containing compound biosynthetic process (GO:0009396)	11	7	4.24	0.000311	0.00261
acid4h	down	biological process	DNA conformation change (GO:0071103)	22	14	4.24	2.42e-07	4.06e-06
acid4h	down	biological process	pteridine-containing compound biosynthetic process (GO:0042559)	11	7	4.24	0.000311	0.0026
acid4h	down	biological process	gene expression (GO:0010467)	205	129	4.19	1.49e-61	1.89e-59
acid4h	down	biological process	nucleoside biosynthetic process (GO:0009163)	8	5	4.17	0.00281	0.0173
acid4h	down	biological process	ribonucleoside biosynthetic process (GO:0042455)	8	5	4.17	0.00281	0.0172
acid4h	down	biological process	tRNA methylation (GO:0030488)	8	5	4.17	0.00281	0.0171
acid4h	down	biological process	regulation of translation (GO:0006417)	8	5	4.17	0.00281	0.0171
acid4h	down	biological process	threonine biosynthetic process (GO:0009088)	8	5	4.17	0.00281	0.017
acid4h	down	biological process	nucleobase-containing small molecule biosynthetic process (GO:0034404)	8	5	4.17	0.00281	0.0169
acid4h	down	biological process	glycosyl compound biosynthetic process (GO:1901659)	8	5	4.17	0.00281	0.0169
acid4h	down	biological process	nucleoside diphosphate metabolic process (GO:0009132)	18	11	4.07	9e-06	0.000104
acid4h	down	biological process	RNA metabolic process (GO:0016070)	118	72	4.07	5.42e-32	4.7e-30
acid4h	down	biological process	purine ribonucleoside monophosphate metabolic process (GO:0009167)	20	12	4	4.5e-06	5.56e-05
acid4h	down	biological process	purine nucleoside monophosphate metabolic process (GO:0009126)	20	12	4	4.5e-06	5.52e-05
acid4h	down	biological process	ribonucleoside metabolic process (GO:0009119)	10	6	4	0.00135	0.0092
acid4h	down	biological process	threonine metabolic process (GO:0006566)	10	6	4	0.00135	0.00916
acid4h	down	biological process	macromolecule biosynthetic process (GO:0009059)	268	159	3.95	2.83e-72	4.65e-70
acid4h	down	biological process	non-membrane-bounded organelle assembly (GO:0140694)	12	7	3.89	0.000651	0.00479
acid4h	down	biological process	chromosome segregation (GO:0007059)	12	7	3.89	0.000651	0.00476
acid4h	down	biological process	organelle assembly (GO:0070925)	12	7	3.89	0.000651	0.00474
acid4h	down	biological process	DNA replication (GO:0006260)	36	21	3.89	1.99e-09	4.95e-08
acid4h	down	biological process	tRNA processing (GO:0008033)	31	18	3.87	3.3e-08	6.47e-07
acid4h	down	biological process	regulation of developmental process (GO:0050793)	31	18	3.87	3.3e-08	6.4e-07
acid4h	down	biological process	purine ribonucleoside monophosphate biosynthetic process (GO:0009168)	19	11	3.86	1.85e-05	0.000202
acid4h	down	biological process	purine nucleoside monophosphate biosynthetic process (GO:0009127)	19	11	3.86	1.85e-05	0.0002
acid4h	down	biological process	organelle organization (GO:0006996)	45	26	3.85	2.9e-11	8.51e-10
acid4h	down	biological process	aspartate family amino acid biosynthetic process (GO:0009067)	23	13	3.77	4.45e-06	5.55e-05
acid4h	down	biological process	ribonucleoside diphosphate metabolic process (GO:0009185)	16	9	3.75	0.000152	0.00135
acid4h	down	biological process	methionine biosynthetic process (GO:0009086)	9	5	3.7	0.00555	0.0301
acid4h	down	biological process	double-strand break repair (GO:0006302)	9	5	3.7	0.00555	0.03
acid4h	down	biological process	peptidoglycan-based cell wall biogenesis (GO:0009273)	36	20	3.7	1.56e-08	3.18e-07
acid4h	down	biological process	cell wall macromolecule biosynthetic process (GO:0044038)	36	20	3.7	1.56e-08	3.14e-07
acid4h	down	biological process	ribonucleotide biosynthetic process (GO:0009260)	62	34	3.66	1.78e-13	6.99e-12
acid4h	down	biological process	RNA biosynthetic process (GO:0032774)	83	45	3.61	2.85e-17	1.74e-15
acid4h	down	biological process	ribose phosphate biosynthetic process (GO:0046390)	65	35	3.59	1.61e-13	6.45e-12
acid4h	down	biological process	response to abiotic stimulus (GO:0009628)	13	7	3.59	0.00123	0.00844
acid4h	down	biological process	regulation of cell shape (GO:0008360)	28	15	3.57	1.98e-06	2.7e-05
acid4h	down	biological process	regulation of cell morphogenesis (GO:0022604)	28	15	3.57	1.98e-06	2.67e-05
acid4h	down	biological process	regulation of anatomical structure morphogenesis (GO:0022603)	28	15	3.57	1.98e-06	2.65e-05
acid4h	down	biological process	regulation of biological quality (GO:0065008)	43	23	3.57	3.37e-09	8.29e-08
acid4h	down	biological process	peptidoglycan metabolic process (GO:0000270)	30	16	3.56	9.63e-07	1.47e-05
acid4h	down	biological process	purine ribonucleoside diphosphate metabolic process (GO:0009179)	15	8	3.56	0.000586	0.00447
acid4h	down	biological process	purine nucleoside diphosphate metabolic process (GO:0009135)	15	8	3.56	0.000586	0.00444
acid4h	down	biological process	folic acid-containing compound metabolic process (GO:0006760)	15	8	3.56	0.000586	0.00442
acid4h	down	biological process	organic hydroxy compound biosynthetic process (GO:1901617)	15	8	3.56	0.000586	0.0044
acid4h	down	biological process	pteridine-containing compound metabolic process (GO:0042558)	15	8	3.56	0.000586	0.00438
acid4h	down	biological process	glycosaminoglycan metabolic process (GO:0030203)	30	16	3.56	9.63e-07	1.45e-05
acid4h	down	biological process	protein metabolic process (GO:0019538)	198	105	3.53	2.31e-39	2.23e-37
acid4h	down	biological process	cellular modified amino acid biosynthetic process (GO:0042398)	17	9	3.53	0.00028	0.00239
acid4h	down	biological process	cell wall biogenesis (GO:0042546)	38	20	3.51	5.35e-08	1e-06
acid4h	down	biological process	nucleic acid biosynthetic process (GO:0141187)	97	51	3.5	1.07e-18	7.05e-17
acid4h	down	biological process	nucleic acid metabolic process (GO:0090304)	216	111	3.43	5.14e-40	5.29e-38
acid4h	down	biological process	nucleobase-containing compound biosynthetic process (GO:0034654)	187	94	3.35	1.67e-32	1.53e-30
acid4h	down	biological process	organonitrogen compound biosynthetic process (GO:1901566)	375	188	3.34	1.24e-70	1.7e-68
acid4h	down	biological process	ribonucleoside diphosphate catabolic process (GO:0009191)	14	7	3.33	0.00215	0.0142
acid4h	down	biological process	purine ribonucleoside diphosphate catabolic process (GO:0009181)	14	7	3.33	0.00215	0.0142
acid4h	down	biological process	purine ribonucleotide catabolic process (GO:0009154)	14	7	3.33	0.00215	0.0141
acid4h	down	biological process	nucleoside triphosphate biosynthetic process (GO:0009142)	22	11	3.33	0.000112	0.00102
acid4h	down	biological process	purine nucleoside diphosphate catabolic process (GO:0009137)	14	7	3.33	0.00215	0.0141
acid4h	down	biological process	nucleoside diphosphate catabolic process (GO:0009134)	14	7	3.33	0.00215	0.014
acid4h	down	biological process	protein folding (GO:0006457)	14	7	3.33	0.00215	0.014
acid4h	down	biological process	diaminopimelate metabolic process (GO:0046451)	12	6	3.33	0.00455	0.0254
acid4h	down	biological process	lysine biosynthetic process via diaminopimelate (GO:0009089)	12	6	3.33	0.00455	0.0253
acid4h	down	biological process	lysine biosynthetic process (GO:0009085)	12	6	3.33	0.00455	0.0252
acid4h	down	biological process	macromolecule catabolic process (GO:0009057)	28	14	3.33	1.27e-05	0.00014
acid4h	down	biological process	glycolytic process (GO:0006096)	14	7	3.33	0.00215	0.0139
acid4h	down	biological process	cell division (GO:0051301)	44	22	3.33	3.84e-08	7.35e-07
acid4h	down	biological process	ADP catabolic process (GO:0046032)	14	7	3.33	0.00215	0.0139
acid4h	down	biological process	ADP metabolic process (GO:0046031)	14	7	3.33	0.00215	0.0138
acid4h	down	biological process	sulfur amino acid biosynthetic process (GO:0000097)	12	6	3.33	0.00455	0.0251
acid4h	down	biological process	purine-containing compound catabolic process (GO:0072523)	20	10	3.33	0.000234	0.00202
acid4h	down	biological process	pyridine nucleotide catabolic process (GO:0019364)	14	7	3.33	0.00215	0.0137
acid4h	down	biological process	ribonucleotide catabolic process (GO:0009261)	14	7	3.33	0.00215	0.0137
acid4h	down	biological process	ribonucleotide metabolic process (GO:0009259)	84	42	3.33	1.61e-14	7.34e-13
acid4h	down	biological process	dicarboxylic acid metabolic process (GO:0043648)	38	19	3.33	3.38e-07	5.45e-06
acid4h	down	biological process	amide biosynthetic process (GO:0043604)	14	7	3.33	0.00215	0.0136
acid4h	down	biological process	lysine metabolic process (GO:0006553)	12	6	3.33	0.00455	0.0251
acid4h	down	biological process	glutamine metabolic process (GO:0006541)	18	9	3.33	0.000487	0.00389
acid4h	down	biological process	DNA geometric change (GO:0032392)	16	8	3.33	0.00102	0.00727
acid4h	down	biological process	DNA duplex unwinding (GO:0032508)	16	8	3.33	0.00102	0.00724
acid4h	down	biological process	cellular component organization (GO:0016043)	107	53	3.3	6.96e-18	4.41e-16
acid4h	down	biological process	ribose phosphate metabolic process (GO:0019693)	88	43	3.26	2.2e-14	9.79e-13
acid4h	down	biological process	cell wall organization (GO:0071555)	35	17	3.24	2.42e-06	3.18e-05
acid4h	down	biological process	external encapsulating structure organization (GO:0045229)	35	17	3.24	2.42e-06	3.16e-05
acid4h	down	biological process	aminoglycan metabolic process (GO:0006022)	33	16	3.23	4.98e-06	6.03e-05
acid4h	down	biological process	carbohydrate derivative biosynthetic process (GO:1901137)	130	63	3.23	1.57e-20	1.13e-18
acid4h	down	biological process	macromolecule metabolic process (GO:0043170)	434	210	3.23	3.04e-77	6.26e-75
acid4h	down	biological process	aspartate family amino acid metabolic process (GO:0009066)	29	14	3.22	2.12e-05	0.000228
acid4h	down	biological process	nucleoside phosphate biosynthetic process (GO:1901293)	83	40	3.21	3.42e-13	1.31e-11
acid4h	down	biological process	nucleotide biosynthetic process (GO:0009165)	81	39	3.21	7.17e-13	2.57e-11
acid4h	down	biological process	monocarboxylic acid biosynthetic process (GO:0072330)	23	11	3.19	0.000187	0.00164
acid4h	down	biological process	cellular biosynthetic process (GO:0044249)	465	219	3.14	1.58e-78	3.71e-76
acid4h	down	biological process	ribonucleoside triphosphate metabolic process (GO:0009199)	34	16	3.14	8.13e-06	9.56e-05
acid4h	down	biological process	fatty acid biosynthetic process (GO:0006633)	17	8	3.14	0.00168	0.0113
acid4h	down	biological process	pyridine-containing compound catabolic process (GO:0072526)	15	7	3.11	0.00351	0.02
acid4h	down	biological process	ribosome biogenesis (GO:0042254)	45	21	3.11	3.57e-07	5.71e-06
acid4h	down	biological process	ribonucleoprotein complex biogenesis (GO:0022613)	45	21	3.11	3.57e-07	5.65e-06
acid4h	down	biological process	RNA modification (GO:0009451)	43	20	3.1	7.33e-07	1.15e-05
acid4h	down	biological process	sulfur compound biosynthetic process (GO:0044272)	28	13	3.09	7.06e-05	0.00068
acid4h	down	biological process	nucleobase-containing compound metabolic process (GO:0006139)	374	173	3.08	5.48e-57	6.45e-55
acid4h	down	biological process	nucleobase-containing compound catabolic process (GO:0034655)	39	18	3.08	3.08e-06	3.94e-05
acid4h	down	biological process	IMP metabolic process (GO:0046040)	13	6	3.08	0.0074	0.0389
acid4h	down	biological process	fatty acid derivative metabolic process (GO:1901568)	13	6	3.08	0.0074	0.0388
acid4h	down	biological process	cell wall organization or biogenesis (GO:0071554)	50	23	3.07	1.35e-07	2.37e-06
acid4h	down	biological process	cellular component organization or biogenesis (GO:0071840)	159	73	3.06	5.61e-22	4.39e-20
acid4h	down	biological process	cellular modified amino acid metabolic process (GO:0006575)	24	11	3.06	0.000299	0.00254
acid4h	down	biological process	ribonucleoside triphosphate biosynthetic process (GO:0009201)	20	9	3	0.00127	0.00869
acid4h	down	biological process	biosynthetic process (GO:0009058)	592	265	2.98	6.13e-95	2.52e-92
acid4h	down	biological process	cell cycle process (GO:0022402)	27	12	2.96	0.000226	0.00198
acid4h	down	biological process	cell cycle (GO:0007049)	27	12	2.96	0.000226	0.00197
acid4h	down	biological process	monocarboxylic acid metabolic process (GO:0032787)	54	24	2.96	1.61e-07	2.79e-06
acid4h	down	biological process	cellular component biogenesis (GO:0044085)	105	46	2.92	4.22e-13	1.54e-11
acid4h	down	biological process	purine ribonucleotide biosynthetic process (GO:0009152)	48	21	2.92	1.36e-06	2.03e-05
acid4h	down	biological process	porphyrin-containing compound metabolic process (GO:0006778)	16	7	2.92	0.00545	0.0297
acid4h	down	biological process	RNA processing (GO:0006396)	62	27	2.9	4.47e-08	8.45e-07
acid4h	down	biological process	DNA recombination (GO:0006310)	30	13	2.89	0.000169	0.0015
acid4h	down	biological process	ATP metabolic process (GO:0046034)	28	12	2.86	0.000343	0.00285
acid4h	down	biological process	nucleoside triphosphate metabolic process (GO:0009141)	42	18	2.86	1.13e-05	0.000126
acid4h	down	biological process	negative regulation of macromolecule metabolic process (GO:0010605)	42	18	2.86	1.13e-05	0.000125
acid4h	down	biological process	pyruvate metabolic process (GO:0006090)	19	8	2.81	0.00396	0.0222
acid4h	down	biological process	fatty acid metabolic process (GO:0006631)	19	8	2.81	0.00396	0.0222
acid4h	down	biological process	organonitrogen compound metabolic process (GO:1901564)	547	230	2.8	5.1e-71	7.63e-69
acid4h	down	biological process	purine ribonucleoside triphosphate metabolic process (GO:0009205)	31	13	2.8	0.000252	0.00216
acid4h	down	biological process	DNA metabolic process (GO:0006259)	105	44	2.79	9.29e-12	2.83e-10
acid4h	down	biological process	negative regulation of metabolic process (GO:0009892)	43	18	2.79	1.67e-05	0.000184
acid4h	down	biological process	amino acid metabolic process (GO:0006520)	158	66	2.78	3.39e-17	1.99e-15
acid4h	down	biological process	cellular metabolic process (GO:0044237)	686	285	2.77	4.3e-95	2.36e-92
acid4h	down	biological process	purine ribonucleotide metabolic process (GO:0009150)	70	29	2.76	5.4e-08	9.65e-07
acid4h	down	biological process	organic acid biosynthetic process (GO:0016053)	133	55	2.76	3.44e-14	1.49e-12
acid4h	down	biological process	purine nucleotide catabolic process (GO:0006195)	17	7	2.74	0.00809	0.0423
acid4h	down	biological process	nucleobase-containing small molecule metabolic process (GO:0055086)	163	67	2.74	5.22e-17	2.96e-15
acid4h	down	biological process	carboxylic acid biosynthetic process (GO:0046394)	122	50	2.73	8.68e-13	3.04e-11
acid4h	down	biological process	negative regulation of biological process (GO:0048519)	49	20	2.72	8.93e-06	0.000104
acid4h	down	biological process	negative regulation of macromolecule biosynthetic process (GO:0010558)	40	16	2.67	9.66e-05	0.000888
acid4h	down	biological process	RNA methylation (GO:0001510)	20	8	2.67	0.00575	0.031
acid4h	down	biological process	macromolecule methylation (GO:0043414)	20	8	2.67	0.00575	0.0309
acid4h	down	biological process	negative regulation of biosynthetic process (GO:0009890)	40	16	2.67	9.66e-05	0.000883
acid4h	down	biological process	negative regulation of cellular biosynthetic process (GO:0031327)	40	16	2.67	9.66e-05	0.000878
acid4h	down	biological process	macromolecule modification (GO:0043412)	66	26	2.63	8.86e-07	1.38e-05
acid4h	down	biological process	DNA repair (GO:0006281)	66	26	2.63	8.86e-07	1.36e-05
acid4h	down	biological process	cellular component assembly (GO:0022607)	28	11	2.62	0.00146	0.00982
acid4h	down	biological process	nucleotide metabolic process (GO:0009117)	130	51	2.62	3.81e-12	1.23e-10
acid4h	down	biological process	negative regulation of cellular metabolic process (GO:0031324)	41	16	2.6	0.000137	0.00123
acid4h	down	biological process	carbohydrate derivative metabolic process (GO:1901135)	218	85	2.6	8.76e-20	6.01e-18
acid4h	down	biological process	purine nucleotide biosynthetic process (GO:0006164)	59	23	2.6	4.78e-06	5.83e-05
acid4h	down	biological process	nucleoside phosphate metabolic process (GO:0006753)	134	52	2.59	3.78e-12	1.27e-10
acid4h	down	biological process	purine-containing compound biosynthetic process (GO:0072522)	62	24	2.58	3.43e-06	4.34e-05
acid4h	down	biological process	negative regulation of cellular process (GO:0048523)	47	18	2.55	7e-05	0.000686
acid4h	down	biological process	primary metabolic process (GO:0044238)	810	309	2.54	2.66e-95	2.19e-92
acid4h	down	biological process	organophosphate catabolic process (GO:0046434)	29	11	2.53	0.00204	0.0136
acid4h	down	biological process	DNA damage response (GO:0006974)	69	26	2.51	2.42e-06	3.13e-05
acid4h	down	biological process	organonitrogen compound catabolic process (GO:1901565)	69	26	2.51	2.42e-06	3.11e-05
acid4h	down	biological process	organophosphate biosynthetic process (GO:0090407)	133	50	2.51	4.12e-11	1.17e-09
acid4h	down	biological process	amino acid biosynthetic process (GO:0008652)	94	35	2.48	5.71e-08	1.01e-06
acid4h	down	biological process	purine nucleoside triphosphate metabolic process (GO:0009144)	35	13	2.48	0.00102	0.0073
acid4h	down	biological process	negative regulation of nucleobase-containing compound metabolic process (GO:0045934)	35	13	2.48	0.00102	0.00727
acid4h	down	biological process	rRNA processing (GO:0006364)	30	11	2.44	0.00279	0.0172
acid4h	down	biological process	carbohydrate derivative catabolic process (GO:1901136)	41	15	2.44	0.000507	0.00388
acid4h	down	biological process	small molecule biosynthetic process (GO:0044283)	201	73	2.42	7.12e-15	3.45e-13
acid4h	down	biological process	cellular response to stress (GO:0033554)	80	29	2.42	1.59e-06	2.36e-05
acid4h	down	biological process	organic acid metabolic process (GO:0006082)	210	76	2.41	2.02e-15	1.04e-13
acid4h	down	biological process	oxoacid metabolic process (GO:0043436)	194	70	2.41	3.78e-14	1.6e-12
acid4h	down	biological process	metabolic process (GO:0008152)	978	352	2.4	6.96e-111	1.15e-107
acid4h	down	biological process	carboxylic acid metabolic process (GO:0019752)	193	69	2.38	9.29e-14	3.82e-12
acid4h	down	biological process	rRNA metabolic process (GO:0016072)	31	11	2.37	0.00375	0.0212
acid4h	down	biological process	negative regulation of RNA metabolic process (GO:0051253)	34	12	2.35	0.00263	0.0163
acid4h	down	biological process	organophosphate metabolic process (GO:0019637)	186	65	2.33	2.61e-12	8.94e-11
acid4h	down	biological process	sulfur compound metabolic process (GO:0006790)	43	15	2.33	0.000906	0.00657
acid4h	down	biological process	purine-containing compound metabolic process (GO:0072521)	107	37	2.31	2.39e-07	4.06e-06
acid4h	down	biological process	aromatic amino acid family biosynthetic process (GO:0009073)	32	11	2.29	0.00497	0.0272
acid4h	down	biological process	aromatic amino acid metabolic process (GO:0009072)	32	11	2.29	0.00497	0.0272
acid4h	down	biological process	proteinogenic amino acid biosynthetic process (GO:0170038)	67	23	2.29	7.04e-05	0.000686
acid4h	down	biological process	L-amino acid biosynthetic process (GO:0170034)	67	23	2.29	7.04e-05	0.000682
acid4h	down	biological process	phosphorus metabolic process (GO:0006793)	207	71	2.29	4.2e-13	1.57e-11
acid4h	down	biological process	pyridine-containing compound metabolic process (GO:0072524)	44	15	2.27	0.00193	0.0129
acid4h	down	biological process	alpha-amino acid biosynthetic process (GO:1901607)	86	29	2.25	9.16e-06	0.000105
acid4h	down	biological process	phosphate-containing compound metabolic process (GO:0006796)	202	68	2.24	4.91e-12	1.55e-10
acid4h	down	biological process	generation of precursor metabolites and energy (GO:0006091)	45	15	2.22	0.00217	0.0137
acid4h	down	biological process	negative regulation of DNA-templated transcription (GO:0045892)	33	11	2.22	0.00647	0.0342
acid4h	down	biological process	negative regulation of RNA biosynthetic process (GO:1902679)	33	11	2.22	0.00647	0.0341
acid4h	down	biological process	response to stress (GO:0006950)	106	35	2.2	2.15e-06	2.85e-05
acid4h	down	biological process	purine nucleotide metabolic process (GO:0006163)	101	33	2.18	5.43e-06	6.52e-05
acid4h	down	biological process	small molecule metabolic process (GO:0044281)	428	138	2.15	3.79e-23	3.12e-21
acid4h	down	biological process	proteinogenic amino acid metabolic process (GO:0170039)	96	30	2.08	5.39e-05	0.000545
acid4h	down	biological process	L-amino acid metabolic process (GO:0170033)	98	30	2.04	6.63e-05	0.000662
acid4h	down	biological process	alpha-amino acid metabolic process (GO:1901605)	119	35	1.96	3.57e-05	0.00037
acid4h	down	biological process	lipid biosynthetic process (GO:0008610)	62	18	1.94	0.00364	0.0206
acid4h	down	biological process	cellular process (GO:0009987)	1250	358	1.91	3.82e-76	6.98e-74
acid4h	down	biological process	lipid metabolic process (GO:0006629)	81	22	1.81	0.00394	0.0222
acid4h	down	biological process	catabolic process (GO:0009056)	152	41	1.8	9.11e-05	0.000842
acid4h	down	biological process	cellular response to stimulus (GO:0051716)	150	39	1.73	0.000354	0.00293
acid4h	down	biological process	biological_process (GO:0008150)	1634	406	1.66	1.78e-81	5.87e-79
acid4h	down	biological process	biological regulation (GO:0065007)	290	68	1.56	5.77e-05	0.000579
acid4h	down	biological process	response to stimulus (GO:0050896)	215	50	1.55	0.000953	0.00688
acid4h	down	biological process	regulation of biological process (GO:0050789)	274	62	1.51	0.000474	0.00381
acid4h	down	biological process	localization (GO:0051179)	394	24	0.41	8.01e-09	1.78e-07
acid4h	down	biological process	establishment of localization (GO:0051234)	394	24	0.41	8.01e-09	1.76e-07
acid4h	down	biological process	transport (GO:0006810)	391	22	0.38	1.05e-09	2.8e-08
acid4h	down	biological process	transmembrane transport (GO:0055085)	350	18	0.34	1.23e-09	3.2e-08
acid4h	down	biological process	phosphoenolpyruvate-dependent sugar phosphotransferase system (GO:0009401)	99	2	0.13	2.17e-05	0.000232
acid4h	down	biological process	carbohydrate import across plasma membrane (GO:0098704)	99	2	0.13	2.17e-05	0.000231
acid4h	down	biological process	import across plasma membrane (GO:0098739)	101	2	0.13	2.3e-05	0.000242
acid4h	down	biological process	import into cell (GO:0098657)	105	2	0.13	9.53e-06	0.000109
acid4h	down	biological process	carbohydrate transmembrane transport (GO:0034219)	107	2	0.12	6.3e-06	7.52e-05
acid4h	down	biological process	carbohydrate transport (GO:0008643)	108	2	0.12	6.31e-06	7.47e-05
acid4h	down	molecular function	translation termination factor activity (GO:0008079)	3	3	6.67	0.00336	0.0419
acid4h	down	molecular function	DNA secondary structure binding (GO:0000217)	3	3	6.67	0.00336	0.0415
acid4h	down	molecular function	enzyme binding (GO:0019899)	3	3	6.67	0.00336	0.0411
acid4h	down	molecular function	racemase and epimerase activity, acting on amino acids and derivatives (GO:0016855)	3	3	6.67	0.00336	0.0407
acid4h	down	molecular function	racemase activity, acting on amino acids and derivatives (GO:0036361)	3	3	6.67	0.00336	0.0404
acid4h	down	molecular function	translation release factor activity (GO:0003747)	3	3	6.67	0.00336	0.04
acid4h	down	molecular function	translation release factor activity, codon specific (GO:0016149)	3	3	6.67	0.00336	0.0397
acid4h	down	molecular function	four-way junction DNA binding (GO:0000400)	3	3	6.67	0.00336	0.0393
acid4h	down	molecular function	glutaminyl-tRNA synthase (glutamine-hydrolyzing) activity (GO:0050567)	3	3	6.67	0.00336	0.039
acid4h	down	molecular function	nucleoside monophosphate kinase activity (GO:0050145)	5	5	6.67	7.45e-05	0.00137
acid4h	down	molecular function	purine phosphoribosyltransferase activity (GO:0106130)	3	3	6.67	0.00336	0.0386
acid4h	down	molecular function	DNA topoisomerase activity (GO:0003916)	6	6	6.67	1.11e-05	0.000257
acid4h	down	molecular function	tetrahydrofolylpolyglutamate synthase activity (GO:0004326)	3	3	6.67	0.00336	0.0383
acid4h	down	molecular function	amino-acid racemase activity (GO:0047661)	3	3	6.67	0.00336	0.038
acid4h	down	molecular function	small ribosomal subunit rRNA binding (GO:0070181)	4	4	6.67	0.0005	0.00784
acid4h	down	molecular function	translation initiation factor activity (GO:0003743)	4	4	6.67	0.0005	0.00775
acid4h	down	molecular function	ATP-dependent DNA damage sensor activity (GO:0140664)	4	4	6.67	0.0005	0.00766
acid4h	down	molecular function	DNA damage sensor activity (GO:0140612)	4	4	6.67	0.0005	0.00757
acid4h	down	molecular function	DNA topoisomerase type II (double strand cut, ATP-hydrolyzing) activity (GO:0003918)	4	4	6.67	0.0005	0.00749
acid4h	down	molecular function	translation regulator activity, nucleic acid binding (GO:0090079)	12	11	6.11	8.05e-09	2.85e-07
acid4h	down	molecular function	translation factor activity, RNA binding (GO:0008135)	12	11	6.11	8.05e-09	2.78e-07
acid4h	down	molecular function	translation regulator activity (GO:0045182)	12	11	6.11	8.05e-09	2.71e-07
acid4h	down	molecular function	ligase activity, forming carbon-oxygen bonds (GO:0016875)	22	20	6.06	3.89e-15	1.81e-13
acid4h	down	molecular function	aminoacyl-tRNA ligase activity (GO:0004812)	22	20	6.06	3.89e-15	1.75e-13
acid4h	down	molecular function	acid-amino acid ligase activity (GO:0016881)	10	9	6	3.1e-07	8.71e-06
acid4h	down	molecular function	DNA-directed 5'-3' RNA polymerase activity (GO:0003899)	8	7	5.83	1.14e-05	0.000261
acid4h	down	molecular function	RNA polymerase activity (GO:0097747)	8	7	5.83	1.14e-05	0.000256
acid4h	down	molecular function	5'-3' RNA polymerase activity (GO:0034062)	8	7	5.83	1.14e-05	0.000252
acid4h	down	molecular function	RNA exonuclease activity, producing 5'-phosphomonoesters (GO:0016896)	6	5	5.55	0.000392	0.00643
acid4h	down	molecular function	RNA exonuclease activity (GO:0004532)	6	5	5.55	0.000392	0.00635
acid4h	down	molecular function	hydroxymethyl-, formyl- and related transferase activity (GO:0016742)	6	5	5.55	0.000392	0.00628
acid4h	down	molecular function	glutaminase activity (GO:0004359)	6	5	5.55	0.000392	0.0062
acid4h	down	molecular function	3'-5'-RNA exonuclease activity (GO:0000175)	5	4	5.33	0.0022	0.0297
acid4h	down	molecular function	translation elongation factor activity (GO:0003746)	5	4	5.33	0.0022	0.0294
acid4h	down	molecular function	ATP-dependent activity, acting on RNA (GO:0008186)	5	4	5.33	0.0022	0.0291
acid4h	down	molecular function	rRNA binding (GO:0019843)	46	36	5.22	5.67e-22	2.83e-20
acid4h	down	molecular function	nucleobase-containing compound kinase activity (GO:0019205)	9	7	5.18	4.47e-05	0.000861
acid4h	down	molecular function	catalytic activity, acting on a tRNA (GO:0140101)	48	37	5.14	3.79e-22	1.96e-20
acid4h	down	molecular function	tRNA binding (GO:0000049)	27	20	4.94	7.16e-12	2.84e-10
acid4h	down	molecular function	structural constituent of ribosome (GO:0003735)	59	43	4.86	6.28e-24	3.38e-22
acid4h	down	molecular function	mRNA binding (GO:0003729)	7	5	4.76	0.0012	0.0169
acid4h	down	molecular function	tRNA methyltransferase activity (GO:0008175)	7	5	4.76	0.0012	0.0167
acid4h	down	molecular function	3'-5' exonuclease activity (GO:0008408)	14	10	4.76	2.98e-06	7.29e-05
acid4h	down	molecular function	aminoacyl-tRNA editing activity (GO:0002161)	7	5	4.76	0.0012	0.0165
acid4h	down	molecular function	carbon-nitrogen ligase activity, with glutamine as amido-N-donor (GO:0016884)	13	9	4.61	1.45e-05	0.00031
acid4h	down	molecular function	ribosome binding (GO:0043022)	16	11	4.58	1.65e-06	4.18e-05
acid4h	down	molecular function	ribonucleoprotein complex binding (GO:0043021)	18	12	4.44	8.85e-07	2.34e-05
acid4h	down	molecular function	protein dimerization activity (GO:0046983)	9	6	4.44	0.000619	0.00916
acid4h	down	molecular function	GTPase activity (GO:0003924)	18	12	4.44	8.85e-07	2.29e-05
acid4h	down	molecular function	structural molecule activity (GO:0005198)	68	44	4.31	3.74e-21	1.8e-19
acid4h	down	molecular function	ligase activity (GO:0016874)	84	53	4.21	1.41e-24	7.89e-23
acid4h	down	molecular function	catalytic activity, acting on RNA (GO:0140098)	94	59	4.18	3.78e-27	2.43e-25
acid4h	down	molecular function	hydrolase activity, acting on carbon-nitrogen (but not peptide) bonds, in cyclic amidines (GO:0016814)	8	5	4.17	0.00281	0.0361
acid4h	down	molecular function	3'-5' DNA helicase activity (GO:0043138)	8	5	4.17	0.00281	0.0357
acid4h	down	molecular function	pentosyltransferase activity (GO:0016763)	16	10	4.17	1.79e-05	0.000354
acid4h	down	molecular function	damaged DNA binding (GO:0003684)	8	5	4.17	0.00281	0.0354
acid4h	down	molecular function	RNA binding (GO:0003723)	116	69	3.97	1.17e-29	8.32e-28
acid4h	down	molecular function	ATP-dependent activity, acting on DNA (GO:0008094)	27	16	3.95	1.34e-07	4.01e-06
acid4h	down	molecular function	guanyl ribonucleotide binding (GO:0032561)	35	20	3.81	8.06e-09	2.65e-07
acid4h	down	molecular function	GTP binding (GO:0005525)	35	20	3.81	8.06e-09	2.58e-07
acid4h	down	molecular function	guanyl nucleotide binding (GO:0019001)	35	20	3.81	8.06e-09	2.52e-07
acid4h	down	molecular function	ligase activity, forming carbon-nitrogen bonds (GO:0016879)	39	22	3.76	1.95e-09	7.28e-08
acid4h	down	molecular function	catalytic activity, acting on a nucleic acid (GO:0140640)	161	89	3.68	5.72e-35	5.93e-33
acid4h	down	molecular function	exonuclease activity (GO:0004527)	22	12	3.64	1.73e-05	0.000353
acid4h	down	molecular function	phosphotransferase activity, phosphate group as acceptor (GO:0016776)	11	6	3.64	0.0026	0.034
acid4h	down	molecular function	helicase activity (GO:0004386)	22	12	3.64	1.73e-05	0.000348
acid4h	down	molecular function	RNA nuclease activity (GO:0004540)	19	10	3.51	0.000135	0.00245
acid4h	down	molecular function	protein-containing complex binding (GO:0044877)	23	12	3.48	3.13e-05	0.000611
acid4h	down	molecular function	zinc ion binding (GO:0008270)	62	32	3.44	8.63e-12	3.32e-10
acid4h	down	molecular function	DNA helicase activity (GO:0003678)	16	8	3.33	0.00102	0.0146
acid4h	down	molecular function	transition metal ion binding (GO:0046914)	92	45	3.26	4.94e-15	2.15e-13
acid4h	down	molecular function	NADP binding (GO:0050661)	21	10	3.17	0.000387	0.00644
acid4h	down	molecular function	nucleotidyltransferase activity (GO:0016779)	46	21	3.04	5.67e-07	1.56e-05
acid4h	down	molecular function	protein binding (GO:0005515)	30	13	2.89	0.000169	0.00296
acid4h	down	molecular function	catalytic activity, acting on DNA (GO:0140097)	67	29	2.89	1.64e-08	5.01e-07
acid4h	down	molecular function	nuclease activity (GO:0004518)	49	21	2.86	2.05e-06	5.12e-05
acid4h	down	molecular function	endonuclease activity (GO:0004519)	26	11	2.82	0.000696	0.0102
acid4h	down	molecular function	purine nucleotide binding (GO:0017076)	379	151	2.66	2.09e-38	3.52e-36
acid4h	down	molecular function	purine ribonucleotide binding (GO:0032555)	347	137	2.63	8.4e-34	8.08e-32
acid4h	down	molecular function	purine ribonucleoside triphosphate binding (GO:0035639)	346	136	2.62	2.86e-33	2.27e-31
acid4h	down	molecular function	ribonucleotide binding (GO:0032553)	361	140	2.59	1.31e-33	1.18e-31
acid4h	down	molecular function	adenyl nucleotide binding (GO:0030554)	348	133	2.55	6.6e-31	4.94e-29
acid4h	down	molecular function	carbohydrate derivative binding (GO:0097367)	376	143	2.54	2.71e-33	2.28e-31
acid4h	down	molecular function	isomerase activity (GO:0016853)	74	28	2.52	8.83e-07	2.38e-05
acid4h	down	molecular function	adenyl ribonucleotide binding (GO:0032559)	316	119	2.51	1.34e-26	8.22e-25
acid4h	down	molecular function	ATP binding (GO:0005524)	315	118	2.5	4.16e-26	2.44e-24
acid4h	down	molecular function	anion binding (GO:0043168)	425	159	2.49	1.24e-36	1.67e-34
acid4h	down	molecular function	nucleotide binding (GO:0000166)	424	158	2.48	4.19e-36	5.13e-34
acid4h	down	molecular function	nucleoside phosphate binding (GO:1901265)	424	158	2.48	4.19e-36	4.7e-34
acid4h	down	molecular function	heterocyclic compound binding (GO:1901363)	467	172	2.46	3.48e-39	6.7e-37
acid4h	down	molecular function	glycosyltransferase activity (GO:0016757)	36	13	2.41	0.00138	0.0187
acid4h	down	molecular function	carbon-oxygen lyase activity (GO:0016835)	34	12	2.35	0.00263	0.034
acid4h	down	molecular function	nucleic acid binding (GO:0003676)	403	141	2.33	4.14e-28	2.79e-26
acid4h	down	molecular function	magnesium ion binding (GO:0000287)	70	24	2.29	4.79e-05	0.000909
acid4h	down	molecular function	organic cyclic compound binding (GO:0097159)	799	269	2.24	2.99e-61	2.01e-58
acid4h	down	molecular function	ion binding (GO:0043167)	704	221	2.09	9.27e-40	2.08e-37
acid4h	down	molecular function	small molecule binding (GO:0036094)	746	234	2.09	3.91e-43	1.05e-40
acid4h	down	molecular function	transferase activity, transferring one-carbon groups (GO:0016741)	64	20	2.08	0.00102	0.0145
acid4h	down	molecular function	binding (GO:0005488)	1079	319	1.97	1.03e-63	1.39e-60
acid4h	down	molecular function	lyase activity (GO:0016829)	95	28	1.96	0.000213	0.00367
acid4h	down	molecular function	ribonucleoside triphosphate phosphatase activity (GO:0017111)	143	42	1.96	5.9e-06	0.000139
acid4h	down	molecular function	metal ion binding (GO:0046872)	368	108	1.96	2.69e-14	1.13e-12
acid4h	down	molecular function	cation binding (GO:0043169)	374	109	1.94	4.1e-14	1.68e-12
acid4h	down	molecular function	pyrophosphatase activity (GO:0016462)	155	44	1.89	1.28e-05	0.000277
acid4h	down	molecular function	hydrolase activity, acting on acid anhydrides, in phosphorus-containing anhydrides (GO:0016818)	158	44	1.86	1.67e-05	0.000352
acid4h	down	molecular function	hydrolase activity, acting on acid anhydrides (GO:0016817)	158	44	1.86	1.67e-05	0.000347
acid4h	down	molecular function	ATP hydrolysis activity (GO:0016887)	126	33	1.75	0.000791	0.0115
acid4h	down	molecular function	ATP-dependent activity (GO:0140657)	176	44	1.67	0.000295	0.00503
acid4h	down	molecular function	transferase activity (GO:0016740)	471	115	1.63	3.09e-09	1.13e-07
acid4h	down	molecular function	catalytic activity (GO:0003824)	1286	313	1.62	2.12e-37	3.17e-35
acid4h	down	molecular function	DNA binding (GO:0003677)	259	61	1.57	0.000161	0.00285
acid4h	down	molecular function	molecular_function (GO:0003674)	1846	404	1.46	3.92e-56	1.32e-53
acid4h	down	molecular function	hydrolase activity (GO:0016787)	463	97	1.4	0.000155	0.00278
acid4h	down	molecular function	transmembrane transporter activity (GO:0022857)	291	16	0.37	1.5e-07	4.38e-06
acid4h	down	molecular function	transporter activity (GO:0005215)	291	16	0.37	1.5e-07	4.29e-06
acid4h	down	molecular function	active transmembrane transporter activity (GO:0022804)	158	6	0.25	5.55e-06	0.000133
acid4h	down	molecular function	protein-N(PI)-phosphohistidine-sugar phosphotransferase activity (GO:0008982)	66	1	0.1	0.000379	0.00637
acid4h	down	molecular function	carbohydrate transmembrane transporter activity (GO:0015144)	77	1	0.09	7.03e-05	0.00132
acid4h	down	cellular component	cytosolic proteasome complex (GO:0031597)	3	3	6.67	0.00336	0.0206
acid4h	down	cellular component	primosome complex (GO:1990077)	3	3	6.67	0.00336	0.02
acid4h	down	cellular component	endopeptidase complex (GO:1905369)	3	3	6.67	0.00336	0.0195
acid4h	down	cellular component	peptidase complex (GO:1905368)	3	3	6.67	0.00336	0.0189
acid4h	down	cellular component	proteasome complex (GO:0000502)	3	3	6.67	0.00336	0.0184
acid4h	down	cellular component	HslUV protease complex (GO:0009376)	3	3	6.67	0.00336	0.0179
acid4h	down	cellular component	DNA helicase complex (GO:0033202)	4	4	6.67	0.0005	0.00363
acid4h	down	cellular component	RNA polymerase complex (GO:0030880)	9	8	5.93	1.9e-06	1.6e-05
acid4h	down	cellular component	DNA-directed RNA polymerase complex (GO:0000428)	9	8	5.93	1.9e-06	1.54e-05
acid4h	down	cellular component	cytosolic large ribosomal subunit (GO:0022625)	24	21	5.83	4.24e-15	5.06e-14
acid4h	down	cellular component	cytosolic ribosome (GO:0022626)	37	31	5.58	1.07e-20	1.45e-19
acid4h	down	cellular component	large ribosomal subunit (GO:0015934)	27	22	5.43	1.81e-14	2.04e-13
acid4h	down	cellular component	chromosome (GO:0005694)	15	12	5.33	3.35e-08	3.09e-07
acid4h	down	cellular component	ribosomal subunit (GO:0044391)	49	38	5.17	6.8e-23	1.15e-21
acid4h	down	cellular component	cytosolic small ribosomal subunit (GO:0022627)	13	10	5.13	9.81e-07	8.66e-06
acid4h	down	cellular component	small ribosomal subunit (GO:0015935)	22	16	4.85	1.59e-09	1.62e-08
acid4h	down	cellular component	ribosome (GO:0005840)	64	46	4.79	4e-25	8.11e-24
acid4h	down	cellular component	ribonucleoprotein complex (GO:1990904)	63	45	4.76	2.1e-24	3.87e-23
acid4h	down	cellular component	endodeoxyribonuclease complex (GO:1905347)	7	5	4.76	0.0012	0.00813
acid4h	down	cellular component	replication fork (GO:0005657)	6	4	4.44	0.00583	0.0303
acid4h	down	cellular component	endonuclease complex (GO:1905348)	8	5	4.17	0.00281	0.0178
acid4h	down	cellular component	transferase complex, transferring phosphorus-containing groups (GO:0061695)	16	10	4.17	1.79e-05	0.000135
acid4h	down	cellular component	intracellular non-membrane-bounded organelle (GO:0043232)	98	59	4.01	9.46e-26	2.4e-24
acid4h	down	cellular component	intracellular organelle (GO:0043229)	101	60	3.96	9.69e-26	2.19e-24
acid4h	down	cellular component	intracellular protein-containing complex (GO:0140535)	35	20	3.81	8.06e-09	7.79e-08
acid4h	down	cellular component	transferase complex (GO:1990234)	21	12	3.81	9.08e-06	7.09e-05
acid4h	down	cellular component	non-membrane-bounded organelle (GO:0043228)	113	59	3.48	2.38e-21	3.46e-20
acid4h	down	cellular component	organelle (GO:0043226)	116	60	3.45	1.98e-21	3.1e-20
acid4h	down	cellular component	catalytic complex (GO:1902494)	80	40	3.33	7.12e-14	7.6e-13
acid4h	down	cellular component	protein-containing complex (GO:0032991)	204	98	3.2	7.87e-32	2.66e-30
acid4h	down	cellular component	cytosol (GO:0005829)	304	135	2.96	3.71e-40	2.51e-38
acid4h	down	cellular component	cytoplasm (GO:0005737)	624	275	2.94	4.61e-98	4.68e-96
acid4h	down	cellular component	intracellular anatomical structure (GO:0005622)	663	287	2.89	5.39e-102	1.09e-99
acid4h	down	cellular component	cellular_component (GO:0005575)	1481	333	1.5	3.95e-33	1.6e-31
acid4h	down	cellular component	cellular anatomical entity (GO:0110165)	1467	324	1.47	6.78e-29	1.96e-27
acid4h	down	cellular component	plasma membrane (GO:0005886)	429	43	0.67	0.00154	0.0101
acid4h	down	cellular component	cell periphery (GO:0071944)	434	43	0.66	0.000978	0.00685
acid4h	down	cellular component	membrane (GO:0016020)	777	45	0.39	1.42e-19	1.8e-18
acid4h	down	cellular component	extracellular region (GO:0005576)	57	2	0.23	0.00843	0.0428
acid12h	down	biological process	regulation of mRNA metabolic process (GO:1903311)	2	2	18.4	0.00294	0.031
acid12h	down	biological process	erythrose 4-phosphate/phosphoenolpyruvate family amino acid biosynthetic process (GO:1902223)	2	2	18.4	0.00294	0.0308
acid12h	down	biological process	erythrose 4-phosphate/phosphoenolpyruvate family amino acid metabolic process (GO:1902221)	2	2	18.4	0.00294	0.0306
acid12h	down	biological process	aromatic amino acid family biosynthetic process, prephenate pathway (GO:0009095)	2	2	18.4	0.00294	0.0304
acid12h	down	biological process	'de novo' CTP biosynthetic process (GO:0044210)	2	2	18.4	0.00294	0.0302
acid12h	down	biological process	regulation of mRNA stability (GO:0043488)	2	2	18.4	0.00294	0.03
acid12h	down	biological process	regulation of mRNA catabolic process (GO:0061013)	2	2	18.4	0.00294	0.0298
acid12h	down	biological process	shikimate metabolic process (GO:0019632)	2	2	18.4	0.00294	0.0297
acid12h	down	biological process	regulation of cellular component biogenesis (GO:0044087)	2	2	18.4	0.00294	0.0295
acid12h	down	biological process	recombinational repair (GO:0000725)	5	4	14.72	4.03e-05	0.00102
acid12h	down	biological process	CTP metabolic process (GO:0046036)	4	3	13.8	0.000605	0.00977
acid12h	down	biological process	ribosomal small subunit assembly (GO:0000028)	4	3	13.8	0.000605	0.00968
acid12h	down	biological process	pyrimidine ribonucleoside triphosphate biosynthetic process (GO:0009209)	4	3	13.8	0.000605	0.00958
acid12h	down	biological process	pyrimidine ribonucleoside triphosphate metabolic process (GO:0009208)	4	3	13.8	0.000605	0.00949
acid12h	down	biological process	DNA unwinding involved in DNA replication (GO:0006268)	4	3	13.8	0.000605	0.0094
acid12h	down	biological process	CTP biosynthetic process (GO:0006241)	4	3	13.8	0.000605	0.00931
acid12h	down	biological process	ribosome assembly (GO:0042255)	6	4	12.26	0.000116	0.00244
acid12h	down	biological process	protein-RNA complex organization (GO:0071826)	5	3	11.04	0.00145	0.018
acid12h	down	biological process	DNA-templated transcription termination (GO:0006353)	5	3	11.04	0.00145	0.0179
acid12h	down	biological process	protein-RNA complex assembly (GO:0022618)	5	3	11.04	0.00145	0.0177
acid12h	down	biological process	negative regulation of gene expression (GO:0010629)	7	4	10.51	0.000259	0.00463
acid12h	down	biological process	chorismate biosynthetic process (GO:0009423)	7	4	10.51	0.000259	0.00458
acid12h	down	biological process	pyrimidine ribonucleotide biosynthetic process (GO:0009220)	13	7	9.91	1.6e-06	7.3e-05
acid12h	down	biological process	pyrimidine ribonucleotide metabolic process (GO:0009218)	13	7	9.91	1.6e-06	7.11e-05
acid12h	down	biological process	'de novo' UMP biosynthetic process (GO:0044205)	8	4	9.2	0.000495	0.00824
acid12h	down	biological process	pyrimidine ribonucleoside monophosphate biosynthetic process (GO:0009174)	10	5	9.2	8.99e-05	0.00208
acid12h	down	biological process	pyrimidine ribonucleoside monophosphate metabolic process (GO:0009173)	10	5	9.2	8.99e-05	0.00205
acid12h	down	biological process	pyrimidine nucleoside triphosphate biosynthetic process (GO:0009148)	6	3	9.2	0.00279	0.031
acid12h	down	biological process	regulation of cellular component organization (GO:0051128)	6	3	9.2	0.00279	0.0308
acid12h	down	biological process	positive regulation of gene expression (GO:0010628)	6	3	9.2	0.00279	0.0306
acid12h	down	biological process	tRNA wobble base modification (GO:0002097)	6	3	9.2	0.00279	0.0304
acid12h	down	biological process	UMP metabolic process (GO:0046049)	10	5	9.2	8.99e-05	0.00203
acid12h	down	biological process	mRNA metabolic process (GO:0016071)	6	3	9.2	0.00279	0.0302
acid12h	down	biological process	DNA topological change (GO:0006265)	6	3	9.2	0.00279	0.03
acid12h	down	biological process	UMP biosynthetic process (GO:0006222)	10	5	9.2	8.99e-05	0.002
acid12h	down	biological process	chorismate metabolic process (GO:0046417)	9	4	8.18	0.000854	0.0127
acid12h	down	biological process	positive regulation of macromolecule biosynthetic process (GO:0010557)	9	4	8.18	0.000854	0.0126
acid12h	down	biological process	positive regulation of cellular process (GO:0048522)	9	4	8.18	0.000854	0.0124
acid12h	down	biological process	positive regulation of biosynthetic process (GO:0009891)	9	4	8.18	0.000854	0.0123
acid12h	down	biological process	protein-containing complex assembly (GO:0065003)	9	4	8.18	0.000854	0.0122
acid12h	down	biological process	positive regulation of cellular biosynthetic process (GO:0031328)	9	4	8.18	0.000854	0.0121
acid12h	down	biological process	positive regulation of cellular metabolic process (GO:0031325)	9	4	8.18	0.000854	0.012
acid12h	down	biological process	pyrimidine nucleotide biosynthetic process (GO:0006221)	16	7	8.05	9.26e-06	0.000318
acid12h	down	biological process	pyrimidine nucleoside triphosphate metabolic process (GO:0009147)	7	3	7.88	0.00469	0.0429
acid12h	down	biological process	pyrimidine nucleoside monophosphate biosynthetic process (GO:0009130)	12	5	7.67	0.000258	0.00489
acid12h	down	biological process	pyrimidine nucleoside monophosphate metabolic process (GO:0009129)	12	5	7.67	0.000258	0.00483
acid12h	down	biological process	non-membrane-bounded organelle assembly (GO:0140694)	12	5	7.67	0.000258	0.00478
acid12h	down	biological process	positive regulation of biological process (GO:0048518)	12	5	7.67	0.000258	0.00472
acid12h	down	biological process	organelle assembly (GO:0070925)	12	5	7.67	0.000258	0.00467
acid12h	down	biological process	pyrimidine nucleotide metabolic process (GO:0006220)	17	7	7.57	1.5e-05	0.000458
acid12h	down	biological process	ribonucleoside metabolic process (GO:0009119)	10	4	7.36	0.00136	0.0177
acid12h	down	biological process	post-transcriptional regulation of gene expression (GO:0010608)	10	4	7.36	0.00136	0.0175
acid12h	down	biological process	positive regulation of macromolecule metabolic process (GO:0010604)	10	4	7.36	0.00136	0.0174
acid12h	down	biological process	ribosomal small subunit biogenesis (GO:0042274)	10	4	7.36	0.00136	0.0173
acid12h	down	biological process	positive regulation of metabolic process (GO:0009893)	10	4	7.36	0.00136	0.0171
acid12h	down	biological process	DNA conformation change (GO:0071103)	22	8	6.69	1.06e-05	0.000356
acid12h	down	biological process	DNA-templated DNA replication (GO:0006261)	17	6	6.49	0.000176	0.00345
acid12h	down	biological process	chromosome organization (GO:0051276)	26	9	6.37	4.63e-06	0.000181
acid12h	down	biological process	glutamine metabolic process (GO:0006541)	18	6	6.13	0.000252	0.00488
acid12h	down	biological process	tRNA modification (GO:0006400)	24	8	6.13	2.22e-05	0.000631
acid12h	down	biological process	pyrimidine-containing compound biosynthetic process (GO:0072528)	24	8	6.13	2.22e-05	0.00062
acid12h	down	biological process	pyrimidine-containing compound metabolic process (GO:0072527)	30	10	6.13	1.98e-06	8.56e-05
acid12h	down	biological process	ribonucleoside monophosphate metabolic process (GO:0009161)	34	11	5.95	8.3e-07	4.14e-05
acid12h	down	biological process	ribonucleoside diphosphate metabolic process (GO:0009185)	16	5	5.75	0.00119	0.0164
acid12h	down	biological process	nucleoside metabolic process (GO:0009116)	16	5	5.75	0.00119	0.0162
acid12h	down	biological process	DNA geometric change (GO:0032392)	16	5	5.75	0.00119	0.0161
acid12h	down	biological process	DNA duplex unwinding (GO:0032508)	16	5	5.75	0.00119	0.016
acid12h	down	biological process	glycosyl compound metabolic process (GO:1901657)	16	5	5.75	0.00119	0.0158
acid12h	down	biological process	organelle organization (GO:0006996)	45	14	5.72	4.22e-08	2.9e-06
acid12h	down	biological process	ribonucleoside monophosphate biosynthetic process (GO:0009156)	33	10	5.57	5.28e-06	0.000202
acid12h	down	biological process	purine ribonucleoside monophosphate metabolic process (GO:0009167)	20	6	5.52	0.00048	0.00815
acid12h	down	biological process	purine nucleoside monophosphate metabolic process (GO:0009126)	20	6	5.52	0.00048	0.00807
acid12h	down	biological process	nucleobase metabolic process (GO:0009112)	17	5	5.41	0.00162	0.0194
acid12h	down	biological process	nucleoside monophosphate metabolic process (GO:0009123)	41	12	5.38	8.72e-07	4.22e-05
acid12h	down	biological process	dicarboxylic acid biosynthetic process (GO:0043650)	21	6	5.26	0.000643	0.0098
acid12h	down	biological process	nucleoside diphosphate metabolic process (GO:0009132)	18	5	5.11	0.00214	0.0246
acid12h	down	biological process	DNA replication (GO:0006260)	36	10	5.11	1.26e-05	0.000398
acid12h	down	biological process	nucleoside monophosphate biosynthetic process (GO:0009124)	37	10	4.97	1.64e-05	0.000492
acid12h	down	biological process	purine ribonucleoside monophosphate biosynthetic process (GO:0009168)	19	5	4.84	0.00278	0.0313
acid12h	down	biological process	purine nucleoside monophosphate biosynthetic process (GO:0009127)	19	5	4.84	0.00278	0.0311
acid12h	down	biological process	tRNA processing (GO:0008033)	31	8	4.75	0.000172	0.00341
acid12h	down	biological process	RNA modification (GO:0009451)	43	11	4.71	1.09e-05	0.000358
acid12h	down	biological process	RNA methylation (GO:0001510)	20	5	4.6	0.00355	0.0352
acid12h	down	biological process	macromolecule methylation (GO:0043414)	20	5	4.6	0.00355	0.0349
acid12h	down	biological process	cellular component assembly (GO:0022607)	28	7	4.6	0.00055	0.00897
acid12h	down	biological process	amino acid catabolic process (GO:0009063)	21	5	4.38	0.00445	0.0416
acid12h	down	biological process	tRNA metabolic process (GO:0006399)	57	13	4.2	6.66e-06	0.000238
acid12h	down	biological process	tRNA aminoacylation for protein translation (GO:0006418)	22	5	4.18	0.00551	0.0491
acid12h	down	biological process	ribonucleotide biosynthetic process (GO:0009260)	62	14	4.15	3.28e-06	0.000132
acid12h	down	biological process	ribosome biogenesis (GO:0042254)	45	10	4.09	0.000103	0.00226
acid12h	down	biological process	ribonucleoprotein complex biogenesis (GO:0022613)	45	10	4.09	0.000103	0.00223
acid12h	down	biological process	aromatic amino acid family biosynthetic process (GO:0009073)	32	7	4.02	0.0013	0.0171
acid12h	down	biological process	aromatic amino acid metabolic process (GO:0009072)	32	7	4.02	0.0013	0.017
acid12h	down	biological process	ribose phosphate biosynthetic process (GO:0046390)	65	14	3.96	5.96e-06	0.000218
acid12h	down	biological process	ribonucleotide metabolic process (GO:0009259)	84	18	3.94	2.73e-07	1.61e-05
acid12h	down	biological process	macromolecule modification (GO:0043412)	66	14	3.9	7.21e-06	0.000252
acid12h	down	biological process	RNA metabolic process (GO:0016070)	118	25	3.9	1.26e-09	1.04e-07
acid12h	down	biological process	dicarboxylic acid metabolic process (GO:0043648)	38	8	3.87	0.000769	0.0115
acid12h	down	biological process	aspartate family amino acid metabolic process (GO:0009066)	29	6	3.81	0.00392	0.0373
acid12h	down	biological process	ribonucleoside triphosphate metabolic process (GO:0009199)	34	7	3.79	0.0019	0.0223
acid12h	down	biological process	RNA biosynthetic process (GO:0032774)	83	17	3.77	1.19e-06	5.6e-05
acid12h	down	biological process	ribose phosphate metabolic process (GO:0019693)	88	18	3.76	5.75e-07	3.05e-05
acid12h	down	biological process	peptidoglycan metabolic process (GO:0000270)	30	6	3.68	0.00468	0.0435
acid12h	down	biological process	DNA recombination (GO:0006310)	30	6	3.68	0.00468	0.0433
acid12h	down	biological process	glycosaminoglycan metabolic process (GO:0030203)	30	6	3.68	0.00468	0.0431
acid12h	down	biological process	peptidoglycan-based cell wall biogenesis (GO:0009273)	36	7	3.58	0.00269	0.0307
acid12h	down	biological process	cell wall macromolecule biosynthetic process (GO:0044038)	36	7	3.58	0.00269	0.0305
acid12h	down	biological process	regulation of developmental process (GO:0050793)	31	6	3.56	0.00555	0.0491
acid12h	down	biological process	negative regulation of macromolecule metabolic process (GO:0010605)	42	8	3.5	0.00154	0.0187
acid12h	down	biological process	cellular component biogenesis (GO:0044085)	105	20	3.5	4.39e-07	2.41e-05
acid12h	down	biological process	nucleic acid metabolic process (GO:0090304)	216	41	3.49	9.92e-14	1.26e-11
acid12h	down	biological process	cellular component organization or biogenesis (GO:0071840)	159	30	3.47	4.59e-10	4.44e-08
acid12h	down	biological process	nucleobase-containing compound biosynthetic process (GO:0034654)	187	35	3.44	1.5e-11	1.64e-09
acid12h	down	biological process	cellular component organization (GO:0016043)	107	20	3.44	6.06e-07	3.12e-05
acid12h	down	biological process	negative regulation of metabolic process (GO:0009892)	43	8	3.42	0.00181	0.0216
acid12h	down	biological process	regulation of biological quality (GO:0065008)	43	8	3.42	0.00181	0.0214
acid12h	down	biological process	nucleic acid biosynthetic process (GO:0141187)	97	18	3.41	2.6e-06	0.000107
acid12h	down	biological process	nucleotide biosynthetic process (GO:0009165)	81	15	3.41	1.94e-05	0.00057
acid12h	down	biological process	carbohydrate derivative biosynthetic process (GO:1901137)	130	24	3.4	5.07e-08	3.34e-06
acid12h	down	biological process	cell wall biogenesis (GO:0042546)	38	7	3.39	0.00371	0.0361
acid12h	down	biological process	negative regulation of biological process (GO:0048519)	49	9	3.38	0.00103	0.0144
acid12h	down	biological process	DNA repair (GO:0006281)	66	12	3.34	0.000166	0.00332
acid12h	down	biological process	DNA metabolic process (GO:0006259)	105	19	3.33	2e-06	8.44e-05
acid12h	down	biological process	nucleoside phosphate biosynthetic process (GO:1901293)	83	15	3.32	2.64e-05	0.000711
acid12h	down	biological process	nucleobase-containing compound catabolic process (GO:0034655)	39	7	3.3	0.00432	0.0406
acid12h	down	biological process	RNA processing (GO:0006396)	62	11	3.26	0.000391	0.00684
acid12h	down	biological process	amino acid metabolic process (GO:0006520)	158	28	3.26	8.56e-09	6.4e-07
acid12h	down	biological process	negative regulation of macromolecule biosynthetic process (GO:0010558)	40	7	3.22	0.005	0.0452
acid12h	down	biological process	negative regulation of biosynthetic process (GO:0009890)	40	7	3.22	0.005	0.0449
acid12h	down	biological process	cellular response to stress (GO:0033554)	80	14	3.22	7.21e-05	0.00169
acid12h	down	biological process	negative regulation of cellular biosynthetic process (GO:0031327)	40	7	3.22	0.005	0.0447
acid12h	down	biological process	DNA damage response (GO:0006974)	69	12	3.2	0.000257	0.00492
acid12h	down	biological process	nucleobase-containing compound metabolic process (GO:0006139)	374	65	3.2	2.4e-20	4.93e-18
acid12h	down	biological process	amino acid biosynthetic process (GO:0008652)	94	16	3.13	3.06e-05	0.000814
acid12h	down	biological process	negative regulation of cellular process (GO:0048523)	47	8	3.13	0.00326	0.0325
acid12h	down	biological process	oxoacid metabolic process (GO:0043436)	194	33	3.13	9.36e-10	8.11e-08
acid12h	down	biological process	organic acid metabolic process (GO:0006082)	210	35	3.07	4.63e-10	4.24e-08
acid12h	down	biological process	proteinogenic amino acid metabolic process (GO:0170039)	96	16	3.07	4.02e-05	0.00103
acid12h	down	biological process	monocarboxylic acid metabolic process (GO:0032787)	54	9	3.07	0.00212	0.0245
acid12h	down	biological process	carboxylic acid metabolic process (GO:0019752)	193	32	3.05	3.48e-09	2.73e-07
acid12h	down	biological process	L-amino acid metabolic process (GO:0170033)	98	16	3	5.23e-05	0.00129
acid12h	down	biological process	organic hydroxy compound metabolic process (GO:1901615)	49	8	3	0.00426	0.0403
acid12h	down	biological process	organonitrogen compound biosynthetic process (GO:1901566)	375	61	2.99	2.19e-17	3.28e-15
acid12h	down	biological process	cell wall organization or biogenesis (GO:0071554)	50	8	2.94	0.00484	0.044
acid12h	down	biological process	nucleobase-containing small molecule metabolic process (GO:0055086)	163	26	2.93	2.94e-07	1.67e-05
acid12h	down	biological process	organic acid biosynthetic process (GO:0016053)	133	21	2.9	5.56e-06	0.000208
acid12h	down	biological process	purine ribonucleotide metabolic process (GO:0009150)	70	11	2.89	0.00114	0.0158
acid12h	down	biological process	macromolecule biosynthetic process (GO:0009059)	268	42	2.88	4.13e-11	4.25e-09
acid12h	down	biological process	gene expression (GO:0010467)	205	32	2.87	1.65e-08	1.18e-06
acid12h	down	biological process	carboxylic acid biosynthetic process (GO:0046394)	122	19	2.86	1.99e-05	0.000575
acid12h	down	biological process	nucleotide metabolic process (GO:0009117)	130	20	2.83	1.43e-05	0.000443
acid12h	down	biological process	translation (GO:0006412)	104	16	2.83	0.00011	0.00235
acid12h	down	biological process	macromolecule metabolic process (GO:0043170)	434	66	2.8	2.15e-17	3.54e-15
acid12h	down	biological process	alpha-amino acid metabolic process (GO:1901605)	119	18	2.78	5.03e-05	0.00125
acid12h	down	biological process	proteinogenic amino acid biosynthetic process (GO:0170038)	67	10	2.75	0.00285	0.0304
acid12h	down	biological process	L-amino acid biosynthetic process (GO:0170034)	67	10	2.75	0.00285	0.0302
acid12h	down	biological process	nucleoside phosphate metabolic process (GO:0006753)	134	20	2.75	2.27e-05	0.000623
acid12h	down	biological process	small molecule biosynthetic process (GO:0044283)	201	30	2.75	1.45e-07	8.83e-06
acid12h	down	biological process	carbohydrate derivative metabolic process (GO:1901135)	218	32	2.7	7.65e-08	4.84e-06
acid12h	down	biological process	organonitrogen compound catabolic process (GO:1901565)	69	10	2.67	0.00355	0.0348
acid12h	down	biological process	biosynthetic process (GO:0009058)	592	85	2.64	5.07e-22	1.19e-19
acid12h	down	biological process	response to stress (GO:0006950)	106	15	2.6	0.000469	0.00804
acid12h	down	biological process	cellular metabolic process (GO:0044237)	686	96	2.57	3.64e-25	1.2e-22
acid12h	down	biological process	alpha-amino acid biosynthetic process (GO:1901607)	86	12	2.57	0.00199	0.0232
acid12h	down	biological process	organonitrogen compound metabolic process (GO:1901564)	547	76	2.56	4e-18	7.31e-16
acid12h	down	biological process	small molecule metabolic process (GO:0044281)	428	59	2.54	2.99e-13	3.51e-11
acid12h	down	biological process	cellular biosynthetic process (GO:0044249)	465	64	2.53	1.66e-14	2.28e-12
acid12h	down	biological process	primary metabolic process (GO:0044238)	810	108	2.45	4.11e-28	3.39e-25
acid12h	down	biological process	organophosphate biosynthetic process (GO:0090407)	133	17	2.35	0.000665	0.01
acid12h	down	biological process	cellular response to stimulus (GO:0051716)	150	19	2.33	0.000536	0.00882
acid12h	down	biological process	metabolic process (GO:0008152)	978	123	2.31	1.9e-32	3.12e-29
acid12h	down	biological process	phosphorus metabolic process (GO:0006793)	207	26	2.31	3.59e-05	0.000938
acid12h	down	biological process	organophosphate metabolic process (GO:0019637)	186	23	2.27	0.000138	0.00285
acid12h	down	biological process	phosphate-containing compound metabolic process (GO:0006796)	202	24	2.19	0.000164	0.00333
acid12h	down	biological process	protein metabolic process (GO:0019538)	198	23	2.14	0.000442	0.00767
acid12h	down	biological process	response to stimulus (GO:0050896)	215	23	1.97	0.00139	0.0174
acid12h	down	biological process	cellular process (GO:0009987)	1250	128	1.88	1.54e-24	4.22e-22
acid12h	down	biological process	biological_process (GO:0008150)	1634	147	1.65	7.13e-28	3.91e-25
acid12h	down	biological process	localization (GO:0051179)	394	6	0.28	5.8e-05	0.00141
acid12h	down	biological process	establishment of localization (GO:0051234)	394	6	0.28	5.8e-05	0.00138
acid12h	down	biological process	transmembrane transport (GO:0055085)	350	5	0.26	0.00012	0.0025
acid12h	down	biological process	transport (GO:0006810)	391	5	0.24	1.12e-05	0.00036
acid12h	down	molecular function	ATP-dependent DNA damage sensor activity (GO:0140664)	4	3	13.8	0.000605	0.0233
acid12h	down	molecular function	DNA damage sensor activity (GO:0140612)	4	3	13.8	0.000605	0.0227
acid12h	down	molecular function	3'-5' DNA helicase activity (GO:0043138)	8	4	9.2	0.000495	0.0196
acid12h	down	molecular function	ATP-dependent activity, acting on DNA (GO:0008094)	27	9	6.13	6.63e-06	0.000372
acid12h	down	molecular function	helicase activity (GO:0004386)	22	7	5.85	0.000105	0.00522
acid12h	down	molecular function	DNA helicase activity (GO:0003678)	16	5	5.75	0.00119	0.0423
acid12h	down	molecular function	small molecule sensor activity (GO:0140299)	20	6	5.52	0.00048	0.0196
acid12h	down	molecular function	catalytic activity, acting on DNA (GO:0140097)	67	15	4.12	1.61e-06	9.83e-05
acid12h	down	molecular function	catalytic activity, acting on a tRNA (GO:0140101)	48	10	3.83	0.000184	0.00824
acid12h	down	molecular function	catalytic activity, acting on a nucleic acid (GO:0140640)	161	33	3.77	4.62e-12	7.77e-10
acid12h	down	molecular function	RNA binding (GO:0003723)	116	23	3.65	2.43e-08	1.56e-06
acid12h	down	molecular function	rRNA binding (GO:0019843)	46	9	3.6	0.000637	0.0232
acid12h	down	molecular function	catalytic activity, acting on RNA (GO:0140098)	94	17	3.33	7.29e-06	0.000393
acid12h	down	molecular function	ligase activity (GO:0016874)	84	15	3.29	3.06e-05	0.00158
acid12h	down	molecular function	isomerase activity (GO:0016853)	74	13	3.23	0.000127	0.00589
acid12h	down	molecular function	adenyl nucleotide binding (GO:0030554)	348	48	2.54	1.27e-10	1.22e-08
acid12h	down	molecular function	ATP binding (GO:0005524)	315	43	2.51	2.35e-09	1.86e-07
acid12h	down	molecular function	adenyl ribonucleotide binding (GO:0032559)	316	43	2.5	2.6e-09	1.84e-07
acid12h	down	molecular function	purine nucleotide binding (GO:0017076)	379	51	2.48	6.76e-11	7e-09
acid12h	down	molecular function	purine ribonucleoside triphosphate binding (GO:0035639)	346	46	2.45	1.3e-09	1.17e-07
acid12h	down	molecular function	purine ribonucleotide binding (GO:0032555)	347	46	2.44	2.43e-09	1.82e-07
acid12h	down	molecular function	anion binding (GO:0043168)	425	56	2.42	1.8e-11	2.43e-09
acid12h	down	molecular function	ribonucleotide binding (GO:0032553)	361	47	2.4	2.07e-09	1.74e-07
acid12h	down	molecular function	nucleotide binding (GO:0000166)	424	55	2.39	4.48e-11	5.49e-09
acid12h	down	molecular function	nucleoside phosphate binding (GO:1901265)	424	55	2.39	4.48e-11	5.03e-09
acid12h	down	molecular function	heterocyclic compound binding (GO:1901363)	467	60	2.36	4.83e-12	7.22e-10
acid12h	down	molecular function	carbohydrate derivative binding (GO:0097367)	376	47	2.3	1.08e-08	7.25e-07
acid12h	down	molecular function	ion binding (GO:0043167)	704	80	2.09	9.73e-14	2.18e-11
acid12h	down	molecular function	small molecule binding (GO:0036094)	746	83	2.05	1.15e-13	2.22e-11
acid12h	down	molecular function	organic cyclic compound binding (GO:0097159)	799	88	2.03	1.05e-14	3.55e-12
acid12h	down	molecular function	nucleic acid binding (GO:0003676)	403	44	2.01	2.13e-06	0.000125
acid12h	down	molecular function	metal ion binding (GO:0046872)	368	37	1.85	0.000108	0.00519
acid12h	down	molecular function	binding (GO:0005488)	1079	108	1.84	1.79e-16	8.03e-14
acid12h	down	molecular function	cation binding (GO:0043169)	374	37	1.82	0.00019	0.00825
acid12h	down	molecular function	transferase activity (GO:0016740)	471	43	1.68	0.000314	0.0132
acid12h	down	molecular function	catalytic activity (GO:0003824)	1286	116	1.66	1.2e-14	3.23e-12
acid12h	down	molecular function	molecular_function (GO:0003674)	1846	145	1.44	2.92e-18	3.93e-15
acid12h	down	cellular component	DNA helicase complex (GO:0033202)	4	3	13.8	0.000605	0.00768
acid12h	down	cellular component	replication fork (GO:0005657)	6	3	9.2	0.00279	0.0298
acid12h	down	cellular component	chromosome (GO:0005694)	15	7	8.58	5.46e-06	0.000111
acid12h	down	cellular component	cytosolic small ribosomal subunit (GO:0022627)	13	5	7.08	0.000401	0.00543
acid12h	down	cellular component	small ribosomal subunit (GO:0015935)	22	8	6.69	1.06e-05	0.000196
acid12h	down	cellular component	intracellular non-membrane-bounded organelle (GO:0043232)	98	18	3.38	3.04e-06	7.72e-05
acid12h	down	cellular component	ribosomal subunit (GO:0044391)	49	9	3.38	0.00103	0.0123
acid12h	down	cellular component	intracellular organelle (GO:0043229)	101	18	3.28	4.78e-06	0.000108
acid12h	down	cellular component	non-membrane-bounded organelle (GO:0043228)	113	18	2.93	2.44e-05	0.000413
acid12h	down	cellular component	ribosome (GO:0005840)	64	10	2.87	0.002	0.0226
acid12h	down	cellular component	cytoplasm (GO:0005737)	624	97	2.86	1.49e-29	1.51e-27
acid12h	down	cellular component	intracellular anatomical structure (GO:0005622)	663	103	2.86	2.77e-32	5.61e-30
acid12h	down	cellular component	organelle (GO:0043226)	116	18	2.85	3.53e-05	0.000551
acid12h	down	cellular component	cytosol (GO:0005829)	304	45	2.72	5.1e-11	3.45e-09
acid12h	down	cellular component	protein-containing complex (GO:0032991)	204	25	2.25	7.35e-05	0.00107
acid12h	down	cellular component	cellular anatomical entity (GO:0110165)	1467	116	1.45	1.21e-09	4.09e-08
acid12h	down	cellular component	cellular_component (GO:0005575)	1481	117	1.45	7.11e-10	3.61e-08
acid12h	down	cellular component	membrane (GO:0016020)	777	16	0.38	2.07e-07	6.01e-06
stress4h	down	biological process	queuosine biosynthetic process (GO:0008616)	3	3	9.87	0.00103	0.00942
stress4h	down	biological process	queuosine metabolic process (GO:0046116)	3	3	9.87	0.00103	0.00937
stress4h	down	biological process	positive regulation of nucleobase-containing compound metabolic process (GO:0045935)	3	3	9.87	0.00103	0.00931
stress4h	down	biological process	folic acid biosynthetic process (GO:0046656)	3	3	9.87	0.00103	0.00926
stress4h	down	biological process	positive regulation of RNA metabolic process (GO:0051254)	3	3	9.87	0.00103	0.00921
stress4h	down	biological process	positive regulation of DNA-templated transcription (GO:0045893)	3	3	9.87	0.00103	0.00916
stress4h	down	biological process	tetrahydrofolylpolyglutamate biosynthetic process (GO:0046901)	3	3	9.87	0.00103	0.00911
stress4h	down	biological process	tetrahydrofolylpolyglutamate metabolic process (GO:0046900)	3	3	9.87	0.00103	0.00907
stress4h	down	biological process	positive regulation of RNA biosynthetic process (GO:1902680)	3	3	9.87	0.00103	0.00902
stress4h	down	biological process	cell morphogenesis (GO:0000902)	4	4	9.87	0.000103	0.00119
stress4h	down	biological process	DNA topological change (GO:0006265)	6	5	8.23	5.69e-05	0.000669
stress4h	down	biological process	translational initiation (GO:0006413)	5	4	7.9	0.000475	0.00474
stress4h	down	biological process	recombinational repair (GO:0000725)	5	4	7.9	0.000475	0.00471
stress4h	down	biological process	DNA-templated transcription termination (GO:0006353)	5	4	7.9	0.000475	0.00469
stress4h	down	biological process	RNA catabolic process (GO:0006401)	9	7	7.68	3.08e-06	5.45e-05
stress4h	down	biological process	positive regulation of macromolecule biosynthetic process (GO:0010557)	9	7	7.68	3.08e-06	5.39e-05
stress4h	down	biological process	positive regulation of cellular process (GO:0048522)	9	7	7.68	3.08e-06	5.33e-05
stress4h	down	biological process	positive regulation of biosynthetic process (GO:0009891)	9	7	7.68	3.08e-06	5.28e-05
stress4h	down	biological process	positive regulation of cellular biosynthetic process (GO:0031328)	9	7	7.68	3.08e-06	5.22e-05
stress4h	down	biological process	positive regulation of cellular metabolic process (GO:0031325)	9	7	7.68	3.08e-06	5.17e-05
stress4h	down	biological process	nucleoside biosynthetic process (GO:0009163)	8	6	7.4	2.42e-05	0.000301
stress4h	down	biological process	ribonucleoside biosynthetic process (GO:0042455)	8	6	7.4	2.42e-05	0.000299
stress4h	down	biological process	response to cold (GO:0009409)	4	3	7.4	0.00381	0.0296
stress4h	down	biological process	mRNA catabolic process (GO:0006402)	4	3	7.4	0.00381	0.0294
stress4h	down	biological process	nucleobase catabolic process (GO:0046113)	4	3	7.4	0.00381	0.0293
stress4h	down	biological process	nucleobase-containing small molecule biosynthetic process (GO:0034404)	8	6	7.4	2.42e-05	0.000297
stress4h	down	biological process	CTP metabolic process (GO:0046036)	4	3	7.4	0.00381	0.0292
stress4h	down	biological process	glycosyl compound biosynthetic process (GO:1901659)	8	6	7.4	2.42e-05	0.000295
stress4h	down	biological process	folic acid metabolic process (GO:0046655)	4	3	7.4	0.00381	0.029
stress4h	down	biological process	ribosomal small subunit assembly (GO:0000028)	4	3	7.4	0.00381	0.0289
stress4h	down	biological process	pyrimidine ribonucleoside triphosphate biosynthetic process (GO:0009209)	4	3	7.4	0.00381	0.0288
stress4h	down	biological process	pyrimidine ribonucleoside triphosphate metabolic process (GO:0009208)	4	3	7.4	0.00381	0.0286
stress4h	down	biological process	CTP biosynthetic process (GO:0006241)	4	3	7.4	0.00381	0.0285
stress4h	down	biological process	chorismate biosynthetic process (GO:0009423)	7	5	7.05	0.000183	0.00206
stress4h	down	biological process	purine nucleobase metabolic process (GO:0006144)	7	5	7.05	0.000183	0.00204
stress4h	down	biological process	translational elongation (GO:0006414)	7	5	7.05	0.000183	0.00203
stress4h	down	biological process	anatomical structure morphogenesis (GO:0009653)	7	5	7.05	0.000183	0.00202
stress4h	down	biological process	developmental process (GO:0032502)	7	5	7.05	0.000183	0.002
stress4h	down	biological process	anatomical structure development (GO:0048856)	7	5	7.05	0.000183	0.00199
stress4h	down	biological process	tRNA aminoacylation (GO:0043039)	24	17	6.99	1.44e-12	8.16e-11
stress4h	down	biological process	amino acid activation (GO:0043038)	24	17	6.99	1.44e-12	7.88e-11
stress4h	down	biological process	pyrimidine ribonucleoside monophosphate biosynthetic process (GO:0009174)	10	7	6.91	9.37e-06	0.000133
stress4h	down	biological process	pyrimidine ribonucleoside monophosphate metabolic process (GO:0009173)	10	7	6.91	9.37e-06	0.000132
stress4h	down	biological process	ribonucleoside metabolic process (GO:0009119)	10	7	6.91	9.37e-06	0.000131
stress4h	down	biological process	positive regulation of macromolecule metabolic process (GO:0010604)	10	7	6.91	9.37e-06	0.00013
stress4h	down	biological process	UMP metabolic process (GO:0046049)	10	7	6.91	9.37e-06	0.000129
stress4h	down	biological process	positive regulation of metabolic process (GO:0009893)	10	7	6.91	9.37e-06	0.000127
stress4h	down	biological process	UMP biosynthetic process (GO:0006222)	10	7	6.91	9.37e-06	0.000126
stress4h	down	biological process	pyrimidine ribonucleotide biosynthetic process (GO:0009220)	13	9	6.83	4.95e-07	1.15e-05
stress4h	down	biological process	pyrimidine ribonucleotide metabolic process (GO:0009218)	13	9	6.83	4.95e-07	1.13e-05
stress4h	down	biological process	tRNA aminoacylation for protein translation (GO:0006418)	22	15	6.73	7.63e-11	3.14e-09
stress4h	down	biological process	pyrimidine nucleoside triphosphate biosynthetic process (GO:0009148)	6	4	6.58	0.00131	0.0113
stress4h	down	biological process	regulation of cellular component organization (GO:0051128)	6	4	6.58	0.00131	0.0113
stress4h	down	biological process	pyrimidine nucleoside monophosphate biosynthetic process (GO:0009130)	12	8	6.58	3.48e-06	5.73e-05
stress4h	down	biological process	pyrimidine nucleoside monophosphate metabolic process (GO:0009129)	12	8	6.58	3.48e-06	5.67e-05
stress4h	down	biological process	positive regulation of gene expression (GO:0010628)	6	4	6.58	0.00131	0.0112
stress4h	down	biological process	tRNA wobble base modification (GO:0002097)	6	4	6.58	0.00131	0.0111
stress4h	down	biological process	nucleotide salvage (GO:0043173)	6	4	6.58	0.00131	0.0111
stress4h	down	biological process	positive regulation of biological process (GO:0048518)	12	8	6.58	3.48e-06	5.62e-05
stress4h	down	biological process	tetrahydrofolate biosynthetic process (GO:0046654)	6	4	6.58	0.00131	0.011
stress4h	down	biological process	mRNA metabolic process (GO:0016071)	6	4	6.58	0.00131	0.011
stress4h	down	biological process	purine nucleoside metabolic process (GO:0042278)	6	4	6.58	0.00131	0.0109
stress4h	down	biological process	ribosome assembly (GO:0042255)	6	4	6.58	0.00131	0.0109
stress4h	down	biological process	chorismate metabolic process (GO:0046417)	9	6	6.58	6.63e-05	0.000774
stress4h	down	biological process	nucleobase metabolic process (GO:0009112)	17	11	6.39	6.83e-08	2.12e-06
stress4h	down	biological process	nucleic acid catabolic process (GO:0141188)	11	7	6.28	2.35e-05	0.0003
stress4h	down	biological process	folic acid-containing compound biosynthetic process (GO:0009396)	11	7	6.28	2.35e-05	0.000298
stress4h	down	biological process	pteridine-containing compound biosynthetic process (GO:0042559)	11	7	6.28	2.35e-05	0.000296
stress4h	down	biological process	tRNA modification (GO:0006400)	24	15	6.17	4.84e-10	1.77e-08
stress4h	down	biological process	nucleoside metabolic process (GO:0009116)	16	10	6.17	4.52e-07	1.11e-05
stress4h	down	biological process	tRNA methylation (GO:0030488)	8	5	6.17	0.000447	0.00451
stress4h	down	biological process	'de novo' UMP biosynthetic process (GO:0044205)	8	5	6.17	0.000447	0.00448
stress4h	down	biological process	glycosyl compound metabolic process (GO:1901657)	16	10	6.17	4.52e-07	1.09e-05
stress4h	down	biological process	pyrimidine nucleotide biosynthetic process (GO:0006221)	16	10	6.17	4.52e-07	1.08e-05
stress4h	down	biological process	post-transcriptional regulation of gene expression (GO:0010608)	10	6	5.92	0.000152	0.00172
stress4h	down	biological process	tRNA metabolic process (GO:0006399)	57	34	5.89	1.58e-20	1.37e-18
stress4h	down	biological process	pyrimidine nucleotide metabolic process (GO:0006220)	17	10	5.81	9.99e-07	2.08e-05
stress4h	down	biological process	pyrimidine nucleoside triphosphate metabolic process (GO:0009147)	7	4	5.64	0.00282	0.0225
stress4h	down	biological process	negative regulation of gene expression (GO:0010629)	7	4	5.64	0.00282	0.0224
stress4h	down	biological process	pyrimidine nucleobase biosynthetic process (GO:0019856)	7	4	5.64	0.00282	0.0223
stress4h	down	biological process	ribonucleoside monophosphate metabolic process (GO:0009161)	34	19	5.52	3.31e-11	1.43e-09
stress4h	down	biological process	pyrimidine nucleobase metabolic process (GO:0006206)	9	5	5.48	0.000922	0.00848
stress4h	down	biological process	purine ribonucleoside monophosphate metabolic process (GO:0009167)	20	11	5.43	7e-07	1.54e-05
stress4h	down	biological process	purine nucleoside monophosphate metabolic process (GO:0009126)	20	11	5.43	7e-07	1.52e-05
stress4h	down	biological process	tRNA processing (GO:0008033)	31	17	5.41	5.67e-10	2.03e-08
stress4h	down	biological process	translation (GO:0006412)	104	57	5.41	1.66e-31	1.71e-29
stress4h	down	biological process	ribonucleoside monophosphate biosynthetic process (GO:0009156)	33	18	5.38	1.93e-10	7.57e-09
stress4h	down	biological process	nucleobase biosynthetic process (GO:0046112)	11	6	5.38	0.000306	0.0032
stress4h	down	biological process	cellular metabolic compound salvage (GO:0043094)	11	6	5.38	0.000306	0.00318
stress4h	down	biological process	IMP metabolic process (GO:0046040)	13	7	5.32	0.000102	0.00119
stress4h	down	biological process	folic acid-containing compound metabolic process (GO:0006760)	15	8	5.26	3.44e-05	0.000416
stress4h	down	biological process	pteridine-containing compound metabolic process (GO:0042558)	15	8	5.26	3.44e-05	0.000413
stress4h	down	biological process	DNA-templated DNA replication (GO:0006261)	17	9	5.23	1.16e-05	0.000156
stress4h	down	biological process	purine ribonucleoside monophosphate biosynthetic process (GO:0009168)	19	10	5.2	3.94e-06	6.3e-05
stress4h	down	biological process	purine nucleoside monophosphate biosynthetic process (GO:0009127)	19	10	5.2	3.94e-06	6.24e-05
stress4h	down	biological process	dicarboxylic acid biosynthetic process (GO:0043650)	21	11	5.17	1.34e-06	2.72e-05
stress4h	down	biological process	nucleoside monophosphate biosynthetic process (GO:0009124)	37	19	5.07	2.37e-10	8.86e-09
stress4h	down	biological process	nucleoside monophosphate metabolic process (GO:0009123)	41	21	5.06	2.7e-11	1.2e-09
stress4h	down	biological process	'de novo' IMP biosynthetic process (GO:0006189)	12	6	4.94	0.00056	0.00539
stress4h	down	biological process	IMP biosynthetic process (GO:0006188)	12	6	4.94	0.00056	0.00536
stress4h	down	biological process	pyrimidine-containing compound biosynthetic process (GO:0072528)	24	12	4.94	8.28e-07	1.77e-05
stress4h	down	biological process	regulation of translation (GO:0006417)	8	4	4.94	0.00519	0.0373
stress4h	down	biological process	cellular component disassembly (GO:0022411)	8	4	4.94	0.00519	0.0372
stress4h	down	biological process	mismatch repair (GO:0006298)	8	4	4.94	0.00519	0.037
stress4h	down	biological process	RNA metabolic process (GO:0016070)	118	58	4.85	1.11e-28	1.08e-26
stress4h	down	biological process	glycosaminoglycan biosynthetic process (GO:0006024)	23	11	4.72	4.25e-06	6.61e-05
stress4h	down	biological process	aminoglycan biosynthetic process (GO:0006023)	23	11	4.72	4.25e-06	6.54e-05
stress4h	down	biological process	peptidoglycan biosynthetic process (GO:0009252)	23	11	4.72	4.25e-06	6.48e-05
stress4h	down	biological process	DNA-templated transcription (GO:0006351)	19	9	4.68	3.67e-05	0.000438
stress4h	down	biological process	pyrimidine-containing compound metabolic process (GO:0072527)	30	14	4.61	2.87e-07	7.38e-06
stress4h	down	biological process	teichoic acid metabolic process (GO:0046374)	11	5	4.49	0.00285	0.0224
stress4h	down	biological process	DNA conformation change (GO:0071103)	22	10	4.49	2.09e-05	0.000268
stress4h	down	biological process	tetrahydrofolate metabolic process (GO:0046653)	11	5	4.49	0.00285	0.0223
stress4h	down	biological process	teichoic acid biosynthetic process (GO:0019350)	11	5	4.49	0.00285	0.0222
stress4h	down	biological process	ribonucleotide biosynthetic process (GO:0009260)	62	28	4.46	6.09e-13	3.58e-11
stress4h	down	biological process	regulation of developmental process (GO:0050793)	31	14	4.46	4.76e-07	1.12e-05
stress4h	down	biological process	ribose phosphate biosynthetic process (GO:0046390)	65	29	4.4	3.36e-13	2.05e-11
stress4h	down	biological process	peptidoglycan-based cell wall biogenesis (GO:0009273)	36	16	4.39	9.19e-08	2.7e-06
stress4h	down	biological process	cell wall macromolecule biosynthetic process (GO:0044038)	36	16	4.39	9.19e-08	2.65e-06
stress4h	down	biological process	RNA modification (GO:0009451)	43	19	4.36	6.07e-09	2.04e-07
stress4h	down	biological process	gene expression (GO:0010467)	205	90	4.33	2.26e-40	2.66e-38
stress4h	down	biological process	RNA biosynthetic process (GO:0032774)	83	36	4.28	1.1e-15	7.53e-14
stress4h	down	biological process	regulation of cell shape (GO:0008360)	28	12	4.23	6.4e-06	9.57e-05
stress4h	down	biological process	regulation of cell morphogenesis (GO:0022604)	28	12	4.23	6.4e-06	9.49e-05
stress4h	down	biological process	regulation of anatomical structure morphogenesis (GO:0022603)	28	12	4.23	6.4e-06	9.4e-05
stress4h	down	biological process	chromosome organization (GO:0051276)	26	11	4.18	1.84e-05	0.000238
stress4h	down	biological process	cell wall biogenesis (GO:0042546)	38	16	4.16	2.31e-07	6.05e-06
stress4h	down	biological process	macromolecule biosynthetic process (GO:0009059)	268	112	4.13	7.22e-49	1.19e-46
stress4h	down	biological process	non-membrane-bounded organelle assembly (GO:0140694)	12	5	4.11	0.00448	0.0332
stress4h	down	biological process	chromosome segregation (GO:0007059)	12	5	4.11	0.00448	0.0331
stress4h	down	biological process	organelle assembly (GO:0070925)	12	5	4.11	0.00448	0.0329
stress4h	down	biological process	nucleic acid biosynthetic process (GO:0141187)	97	40	4.07	2.08e-16	1.49e-14
stress4h	down	biological process	cellular modified amino acid biosynthetic process (GO:0042398)	17	7	4.06	0.000809	0.0077
stress4h	down	biological process	RNA processing (GO:0006396)	62	25	3.98	2.36e-10	9.02e-09
stress4h	down	biological process	nucleic acid metabolic process (GO:0090304)	216	87	3.98	2.68e-35	2.94e-33
stress4h	down	biological process	cell wall organization (GO:0071555)	35	14	3.95	2.86e-06	5.17e-05
stress4h	down	biological process	organelle organization (GO:0006996)	45	18	3.95	1.02e-07	2.9e-06
stress4h	down	biological process	external encapsulating structure organization (GO:0045229)	35	14	3.95	2.86e-06	5.11e-05
stress4h	down	biological process	peptidoglycan metabolic process (GO:0000270)	30	12	3.95	1.51e-05	0.000199
stress4h	down	biological process	RNA methylation (GO:0001510)	20	8	3.95	0.000427	0.00437
stress4h	down	biological process	macromolecule methylation (GO:0043414)	20	8	3.95	0.000427	0.00434
stress4h	down	biological process	glycosaminoglycan metabolic process (GO:0030203)	30	12	3.95	1.51e-05	0.000197
stress4h	down	biological process	regulation of biological quality (GO:0065008)	43	17	3.9	2.88e-07	7.3e-06
stress4h	down	biological process	carbohydrate derivative biosynthetic process (GO:1901137)	130	51	3.87	1.2e-19	9.89e-18
stress4h	down	biological process	DNA replication (GO:0006260)	36	14	3.84	4.25e-06	6.67e-05
stress4h	down	biological process	nucleobase-containing compound biosynthetic process (GO:0034654)	187	72	3.8	2.48e-27	2.27e-25
stress4h	down	biological process	cell wall organization or biogenesis (GO:0071554)	50	19	3.75	1.19e-07	3.25e-06
stress4h	down	biological process	ribosome biogenesis (GO:0042254)	45	17	3.73	6.24e-07	1.41e-05
stress4h	down	biological process	ribonucleoprotein complex biogenesis (GO:0022613)	45	17	3.73	6.24e-07	1.39e-05
stress4h	down	biological process	purine ribonucleotide biosynthetic process (GO:0009152)	48	18	3.7	3.28e-07	8.17e-06
stress4h	down	biological process	nucleotide biosynthetic process (GO:0009165)	81	30	3.66	4.29e-11	1.81e-09
stress4h	down	biological process	ribonucleotide metabolic process (GO:0009259)	84	31	3.64	2.21e-11	1.01e-09
stress4h	down	biological process	dicarboxylic acid metabolic process (GO:0043648)	38	14	3.64	8.97e-06	0.000128
stress4h	down	biological process	protein-containing complex organization (GO:0043933)	19	7	3.64	0.00175	0.0143
stress4h	down	biological process	aminoglycan metabolic process (GO:0006022)	33	12	3.59	4.67e-05	0.000553
stress4h	down	biological process	ribose phosphate metabolic process (GO:0019693)	88	32	3.59	1.62e-11	7.62e-10
stress4h	down	biological process	nucleoside phosphate biosynthetic process (GO:1901293)	83	30	3.57	8.77e-11	3.52e-09
stress4h	down	biological process	organonitrogen compound biosynthetic process (GO:1901566)	375	133	3.5	1.77e-49	3.63e-47
stress4h	down	biological process	macromolecule modification (GO:0043412)	66	23	3.44	3.55e-08	1.17e-06
stress4h	down	biological process	aspartate family amino acid biosynthetic process (GO:0009067)	23	8	3.43	0.00127	0.011
stress4h	down	biological process	cellular component organization (GO:0016043)	107	37	3.41	2.15e-12	1.14e-10
stress4h	down	biological process	cellular component biogenesis (GO:0044085)	105	36	3.38	5.9e-12	2.94e-10
stress4h	down	biological process	nucleobase-containing compound metabolic process (GO:0006139)	374	128	3.38	3.73e-45	5.12e-43
stress4h	down	biological process	macromolecule metabolic process (GO:0043170)	434	148	3.37	6.31e-54	2.08e-51
stress4h	down	biological process	cellular component organization or biogenesis (GO:0071840)	159	54	3.35	1.98e-17	1.48e-15
stress4h	down	biological process	cellular modified amino acid metabolic process (GO:0006575)	24	8	3.29	0.00174	0.0142
stress4h	down	biological process	cell cycle process (GO:0022402)	27	9	3.29	0.000895	0.00832
stress4h	down	biological process	cell cycle (GO:0007049)	27	9	3.29	0.000895	0.00827
stress4h	down	biological process	glutamine metabolic process (GO:0006541)	18	6	3.29	0.00665	0.0469
stress4h	down	biological process	purine-containing compound biosynthetic process (GO:0072522)	62	20	3.18	1.2e-06	2.48e-05
stress4h	down	biological process	purine nucleotide biosynthetic process (GO:0006164)	59	19	3.18	2.32e-06	4.33e-05
stress4h	down	biological process	sulfur compound biosynthetic process (GO:0044272)	28	9	3.17	0.0012	0.0105
stress4h	down	biological process	nucleoside triphosphate biosynthetic process (GO:0009142)	22	7	3.14	0.00454	0.0332
stress4h	down	biological process	DNA repair (GO:0006281)	66	21	3.14	8.33e-07	1.76e-05
stress4h	down	biological process	protein metabolic process (GO:0019538)	198	63	3.14	1.12e-18	8.81e-17
stress4h	down	biological process	DNA metabolic process (GO:0006259)	105	33	3.1	6.85e-10	2.4e-08
stress4h	down	biological process	cellular biosynthetic process (GO:0044249)	465	146	3.1	1.28e-47	1.91e-45
stress4h	down	biological process	aromatic amino acid family biosynthetic process (GO:0009073)	32	10	3.08	0.000826	0.00782
stress4h	down	biological process	aromatic amino acid metabolic process (GO:0009072)	32	10	3.08	0.000826	0.00777
stress4h	down	biological process	aspartate family amino acid metabolic process (GO:0009066)	29	9	3.06	0.00159	0.0131
stress4h	down	biological process	nucleobase-containing compound catabolic process (GO:0034655)	39	12	3.04	0.000294	0.0031
stress4h	down	biological process	DNA damage response (GO:0006974)	69	21	3	1.9e-06	3.63e-05
stress4h	down	biological process	biosynthetic process (GO:0009058)	592	179	2.98	7.55e-60	4.14e-57
stress4h	down	biological process	purine ribonucleotide metabolic process (GO:0009150)	70	21	2.96	2.47e-06	4.56e-05
stress4h	down	biological process	rRNA processing (GO:0006364)	30	9	2.96	0.00208	0.0168
stress4h	down	biological process	DNA recombination (GO:0006310)	30	9	2.96	0.00208	0.0168
stress4h	down	biological process	cell division (GO:0051301)	44	13	2.92	0.000259	0.00275
stress4h	down	biological process	amino acid metabolic process (GO:0006520)	158	46	2.87	4.13e-12	2.13e-10
stress4h	down	biological process	rRNA metabolic process (GO:0016072)	31	9	2.87	0.00267	0.0215
stress4h	down	biological process	cellular response to stress (GO:0033554)	80	23	2.84	1.84e-06	3.56e-05
stress4h	down	biological process	macromolecule catabolic process (GO:0009057)	28	8	2.82	0.00512	0.037
stress4h	down	biological process	nucleobase-containing small molecule metabolic process (GO:0055086)	163	46	2.79	1.41e-11	6.81e-10
stress4h	down	biological process	cellular metabolic process (GO:0044237)	686	189	2.72	4.52e-57	1.86e-54
stress4h	down	biological process	carbohydrate derivative metabolic process (GO:1901135)	218	60	2.72	1.97e-14	1.3e-12
stress4h	down	biological process	organonitrogen compound metabolic process (GO:1901564)	547	150	2.71	1.03e-40	1.3e-38
stress4h	down	biological process	organic acid biosynthetic process (GO:0016053)	133	35	2.6	3.82e-08	1.23e-06
stress4h	down	biological process	organophosphate biosynthetic process (GO:0090407)	133	35	2.6	3.82e-08	1.21e-06
stress4h	down	biological process	nucleotide metabolic process (GO:0009117)	130	34	2.58	7.21e-08	2.2e-06
stress4h	down	biological process	primary metabolic process (GO:0044238)	810	210	2.56	5.68e-62	4.67e-59
stress4h	down	biological process	response to stress (GO:0006950)	106	27	2.51	3.11e-06	5.17e-05
stress4h	down	biological process	nucleoside phosphate metabolic process (GO:0006753)	134	34	2.5	1.62e-07	4.3e-06
stress4h	down	biological process	carboxylic acid biosynthetic process (GO:0046394)	122	30	2.43	1.9e-06	3.59e-05
stress4h	down	biological process	metabolic process (GO:0008152)	978	239	2.41	2.16e-72	3.55e-69
stress4h	down	biological process	purine-containing compound metabolic process (GO:0072521)	107	26	2.4	1.22e-05	0.000162
stress4h	down	biological process	methylation (GO:0032259)	46	11	2.36	0.00497	0.036
stress4h	down	biological process	small molecule biosynthetic process (GO:0044283)	201	48	2.36	3.08e-09	1.06e-07
stress4h	down	biological process	amino acid biosynthetic process (GO:0008652)	94	22	2.31	0.000144	0.00165
stress4h	down	biological process	organic acid metabolic process (GO:0006082)	210	46	2.16	1.43e-07	3.85e-06
stress4h	down	biological process	purine nucleotide metabolic process (GO:0006163)	101	22	2.15	0.000545	0.00528
stress4h	down	biological process	small molecule metabolic process (GO:0044281)	428	91	2.1	5.06e-14	3.2e-12
stress4h	down	biological process	carboxylic acid metabolic process (GO:0019752)	193	41	2.1	1.65e-06	3.24e-05
stress4h	down	biological process	oxoacid metabolic process (GO:0043436)	194	41	2.09	2.85e-06	5.22e-05
stress4h	down	biological process	organophosphate metabolic process (GO:0019637)	186	39	2.07	6.41e-06	9.34e-05
stress4h	down	biological process	phosphate-containing compound metabolic process (GO:0006796)	202	41	2	8.39e-06	0.000121
stress4h	down	biological process	phosphorus metabolic process (GO:0006793)	207	42	2	5.95e-06	8.98e-05
stress4h	down	biological process	alpha-amino acid biosynthetic process (GO:1901607)	86	17	1.95	0.00564	0.04
stress4h	down	biological process	cellular process (GO:0009987)	1250	242	1.91	1.89e-49	3.46e-47
stress4h	down	biological process	cellular response to stimulus (GO:0051716)	150	29	1.91	0.000421	0.00433
stress4h	down	biological process	alpha-amino acid metabolic process (GO:1901605)	119	22	1.82	0.00455	0.0331
stress4h	down	biological process	response to stimulus (GO:0050896)	215	37	1.7	0.000877	0.0082
stress4h	down	biological process	biological_process (GO:0008150)	1634	273	1.65	1.23e-51	3.36e-49
stress4h	down	biological process	biological regulation (GO:0065007)	290	44	1.5	0.00394	0.0294
stress4h	down	biological process	localization (GO:0051179)	394	15	0.38	1.36e-06	2.73e-05
stress4h	down	biological process	establishment of localization (GO:0051234)	394	15	0.38	1.36e-06	2.69e-05
stress4h	down	biological process	transport (GO:0006810)	391	13	0.33	1.13e-07	3.14e-06
stress4h	down	biological process	transmembrane transport (GO:0055085)	350	10	0.28	7.29e-08	2.18e-06
stress4h	down	biological process	Unclassified (UNCLASSIFIED)	1199	14	0.12	1.23e-51	2.88e-49
stress4h	down	biological process	phosphoenolpyruvate-dependent sugar phosphotransferase system (GO:0009401)	99	1	0.1	0.000507	0.00497
stress4h	down	biological process	carbohydrate import across plasma membrane (GO:0098704)	99	1	0.1	0.000507	0.00494
stress4h	down	biological process	import across plasma membrane (GO:0098739)	101	1	0.1	0.000334	0.00345
stress4h	down	biological process	import into cell (GO:0098657)	105	1	0.09	0.000222	0.0024
stress4h	down	biological process	carbohydrate transmembrane transport (GO:0034219)	107	1	0.09	0.000225	0.00242
stress4h	down	biological process	carbohydrate transport (GO:0008643)	108	1	0.09	0.000232	0.00248
stress4h	down	molecular function	racemase and epimerase activity, acting on amino acids and derivatives (GO:0016855)	3	3	9.87	0.00103	0.0167
stress4h	down	molecular function	racemase activity, acting on amino acids and derivatives (GO:0036361)	3	3	9.87	0.00103	0.0165
stress4h	down	molecular function	glutaminyl-tRNA synthase (glutamine-hydrolyzing) activity (GO:0050567)	3	3	9.87	0.00103	0.0163
stress4h	down	molecular function	purine phosphoribosyltransferase activity (GO:0106130)	3	3	9.87	0.00103	0.0161
stress4h	down	molecular function	tetrahydrofolylpolyglutamate synthase activity (GO:0004326)	3	3	9.87	0.00103	0.0159
stress4h	down	molecular function	amino-acid racemase activity (GO:0047661)	3	3	9.87	0.00103	0.0158
stress4h	down	molecular function	translation initiation factor activity (GO:0003743)	4	4	9.87	0.000103	0.00225
stress4h	down	molecular function	ATP-dependent DNA damage sensor activity (GO:0140664)	4	4	9.87	0.000103	0.00221
stress4h	down	molecular function	DNA damage sensor activity (GO:0140612)	4	4	9.87	0.000103	0.00218
stress4h	down	molecular function	translation regulator activity, nucleic acid binding (GO:0090079)	12	10	8.23	5.41e-09	2.08e-07
stress4h	down	molecular function	RNA exonuclease activity, producing 5'-phosphomonoesters (GO:0016896)	6	5	8.23	5.69e-05	0.00134
stress4h	down	molecular function	RNA exonuclease activity (GO:0004532)	6	5	8.23	5.69e-05	0.00132
stress4h	down	molecular function	translation factor activity, RNA binding (GO:0008135)	12	10	8.23	5.41e-09	2.02e-07
stress4h	down	molecular function	DNA topoisomerase activity (GO:0003916)	6	5	8.23	5.69e-05	0.0013
stress4h	down	molecular function	translation regulator activity (GO:0045182)	12	10	8.23	5.41e-09	1.97e-07
stress4h	down	molecular function	3'-5'-RNA exonuclease activity (GO:0000175)	5	4	7.9	0.000475	0.00832
stress4h	down	molecular function	translation elongation factor activity (GO:0003746)	5	4	7.9	0.000475	0.00821
stress4h	down	molecular function	ATP-dependent activity, acting on RNA (GO:0008186)	5	4	7.9	0.000475	0.00811
stress4h	down	molecular function	tRNA methyltransferase activity (GO:0008175)	7	5	7.05	0.000183	0.00351
stress4h	down	molecular function	ligase activity, forming carbon-oxygen bonds (GO:0016875)	22	15	6.73	7.63e-11	3.32e-09
stress4h	down	molecular function	aminoacyl-tRNA ligase activity (GO:0004812)	22	15	6.73	7.63e-11	3.21e-09
stress4h	down	molecular function	tRNA binding (GO:0000049)	27	18	6.58	1.54e-12	8e-11
stress4h	down	molecular function	catalytic activity, acting on a tRNA (GO:0140101)	48	30	6.17	4.9e-19	2.87e-17
stress4h	down	molecular function	hydrolase activity, acting on carbon-nitrogen (but not peptide) bonds, in cyclic amidines (GO:0016814)	8	5	6.17	0.000447	0.00802
stress4h	down	molecular function	damaged DNA binding (GO:0003684)	8	5	6.17	0.000447	0.00792
stress4h	down	molecular function	carbon-nitrogen ligase activity, with glutamine as amido-N-donor (GO:0016884)	13	8	6.07	8.26e-06	0.000214
stress4h	down	molecular function	3'-5' exonuclease activity (GO:0008408)	14	8	5.64	1.76e-05	0.000431
stress4h	down	molecular function	pentosyltransferase activity (GO:0016763)	16	9	5.55	6e-06	0.000158
stress4h	down	molecular function	exonuclease activity, active with either ribo- or deoxyribonucleic acids and producing 5'-phosphomonoesters (GO:0016796)	9	5	5.48	0.000922	0.0151
stress4h	down	molecular function	GTPase activity (GO:0003924)	18	10	5.48	2.05e-06	5.87e-05
stress4h	down	molecular function	rRNA binding (GO:0019843)	46	23	4.94	5.58e-12	2.78e-10
stress4h	down	molecular function	catalytic activity, acting on RNA (GO:0140098)	94	47	4.94	1.25e-23	9.38e-22
stress4h	down	molecular function	acid-amino acid ligase activity (GO:0016881)	10	5	4.94	0.00169	0.0256
stress4h	down	molecular function	ribosome binding (GO:0043022)	16	8	4.94	6.28e-05	0.00139
stress4h	down	molecular function	ribonucleoprotein complex binding (GO:0043021)	18	9	4.94	2.12e-05	0.00051
stress4h	down	molecular function	guanyl ribonucleotide binding (GO:0032561)	35	17	4.79	6.63e-09	2.35e-07
stress4h	down	molecular function	GTP binding (GO:0005525)	35	17	4.79	6.63e-09	2.29e-07
stress4h	down	molecular function	guanyl nucleotide binding (GO:0019001)	35	17	4.79	6.63e-09	2.23e-07
stress4h	down	molecular function	ligase activity (GO:0016874)	84	40	4.7	3.59e-19	2.2e-17
stress4h	down	molecular function	RNA binding (GO:0003723)	116	52	4.42	2.81e-23	1.99e-21
stress4h	down	molecular function	ATP-dependent activity, acting on DNA (GO:0008094)	27	12	4.39	4.02e-06	0.000108
stress4h	down	molecular function	catalytic activity, acting on a nucleic acid (GO:0140640)	161	71	4.35	1.83e-31	3.53e-29
stress4h	down	molecular function	ligase activity, forming carbon-nitrogen bonds (GO:0016879)	39	17	4.3	5.1e-08	1.6e-06
stress4h	down	molecular function	structural constituent of ribosome (GO:0003735)	59	25	4.18	6.43e-11	2.89e-09
stress4h	down	molecular function	RNA nuclease activity (GO:0004540)	19	8	4.16	0.000281	0.00525
stress4h	down	molecular function	exonuclease activity (GO:0004527)	22	9	4.04	0.00015	0.00302
stress4h	down	molecular function	helicase activity (GO:0004386)	22	9	4.04	0.00015	0.00297
stress4h	down	molecular function	RNA methyltransferase activity (GO:0008173)	20	8	3.95	0.000427	0.00778
stress4h	down	molecular function	protein-containing complex binding (GO:0044877)	23	9	3.86	0.000225	0.00427
stress4h	down	molecular function	nucleotidyltransferase activity (GO:0016779)	46	18	3.86	1.53e-07	4.68e-06
stress4h	down	molecular function	structural molecule activity (GO:0005198)	68	25	3.63	2.4e-09	9.79e-08
stress4h	down	molecular function	small molecule sensor activity (GO:0140299)	20	7	3.45	0.00247	0.0365
stress4h	down	molecular function	catalytic activity, acting on DNA (GO:0140097)	67	23	3.39	4.91e-08	1.58e-06
stress4h	down	molecular function	zinc ion binding (GO:0008270)	62	21	3.34	2.52e-07	7.54e-06
stress4h	down	molecular function	glycosyltransferase activity (GO:0016757)	36	12	3.29	0.000124	0.00258
stress4h	down	molecular function	nuclease activity (GO:0004518)	49	16	3.22	1.23e-05	0.000307
stress4h	down	molecular function	transition metal ion binding (GO:0046914)	92	29	3.11	7.49e-09	2.46e-07
stress4h	down	molecular function	endonuclease activity (GO:0004519)	26	8	3.04	0.00308	0.0451
stress4h	down	molecular function	isomerase activity (GO:0016853)	74	22	2.93	1.67e-06	4.88e-05
stress4h	down	molecular function	magnesium ion binding (GO:0000287)	70	20	2.82	9.9e-06	0.000252
stress4h	down	molecular function	purine ribonucleotide binding (GO:0032555)	347	98	2.79	2.84e-25	2.73e-23
stress4h	down	molecular function	purine ribonucleoside triphosphate binding (GO:0035639)	346	97	2.77	1.05e-24	8.87e-23
stress4h	down	molecular function	purine nucleotide binding (GO:0017076)	379	106	2.76	2.99e-27	3.66e-25
stress4h	down	molecular function	ribonucleotide binding (GO:0032553)	361	100	2.73	4.14e-25	3.72e-23
stress4h	down	molecular function	carbohydrate derivative binding (GO:0097367)	376	101	2.65	3.31e-24	2.62e-22
stress4h	down	molecular function	anion binding (GO:0043168)	425	114	2.65	7.91e-28	1.18e-25
stress4h	down	molecular function	transferase activity, transferring one-carbon groups (GO:0016741)	64	17	2.62	0.000129	0.00263
stress4h	down	molecular function	adenyl ribonucleotide binding (GO:0032559)	316	83	2.59	9e-19	5.05e-17
stress4h	down	molecular function	adenyl nucleotide binding (GO:0030554)	348	91	2.58	1.3e-20	8.75e-19
stress4h	down	molecular function	ATP binding (GO:0005524)	315	82	2.57	2.92e-18	1.57e-16
stress4h	down	molecular function	nucleotide binding (GO:0000166)	424	110	2.56	2.81e-25	3.15e-23
stress4h	down	molecular function	nucleoside phosphate binding (GO:1901265)	424	110	2.56	2.81e-25	2.91e-23
stress4h	down	molecular function	heterocyclic compound binding (GO:1901363)	467	121	2.56	2.74e-28	4.61e-26
stress4h	down	molecular function	nucleic acid binding (GO:0003676)	403	99	2.42	2.66e-20	1.71e-18
stress4h	down	molecular function	hydrolase activity, acting on carbon-nitrogen (but not peptide) bonds (GO:0016810)	50	12	2.37	0.00328	0.0475
stress4h	down	molecular function	organic cyclic compound binding (GO:0097159)	799	184	2.27	4.13e-41	5.56e-38
stress4h	down	molecular function	ion binding (GO:0043167)	704	159	2.23	7.23e-32	1.62e-29
stress4h	down	molecular function	small molecule binding (GO:0036094)	746	165	2.18	2.98e-32	8.03e-30
stress4h	down	molecular function	metal ion binding (GO:0046872)	368	78	2.09	7.34e-12	3.41e-10
stress4h	down	molecular function	cation binding (GO:0043169)	374	79	2.09	5.85e-12	2.81e-10
stress4h	down	molecular function	ribonucleoside triphosphate phosphatase activity (GO:0017111)	143	29	2	0.000168	0.00329
stress4h	down	molecular function	binding (GO:0005488)	1079	215	1.97	1.1e-40	7.41e-38
stress4h	down	molecular function	pyrophosphatase activity (GO:0016462)	155	30	1.91	0.000314	0.00579
stress4h	down	molecular function	hydrolase activity, acting on acid anhydrides, in phosphorus-containing anhydrides (GO:0016818)	158	30	1.87	0.000556	0.00935
stress4h	down	molecular function	hydrolase activity, acting on acid anhydrides (GO:0016817)	158	30	1.87	0.000556	0.00924
stress4h	down	molecular function	transferase activity (GO:0016740)	471	86	1.8	2.67e-09	1.06e-07
stress4h	down	molecular function	catalytic activity (GO:0003824)	1286	216	1.66	2.97e-27	4.01e-25
stress4h	down	molecular function	molecular_function (GO:0003674)	1846	270	1.44	6.42e-34	2.88e-31
stress4h	down	molecular function	hydrolase activity (GO:0016787)	463	66	1.41	0.00233	0.0348
stress4h	down	molecular function	transmembrane transporter activity (GO:0022857)	291	9	0.31	3.02e-06	8.48e-05
stress4h	down	molecular function	transporter activity (GO:0005215)	291	9	0.31	3.02e-06	8.31e-05
stress4h	down	molecular function	active transmembrane transporter activity (GO:0022804)	158	3	0.19	6.22e-05	0.0014
stress4h	down	cellular component	endodeoxyribonuclease complex (GO:1905347)	7	4	5.64	0.00282	0.0204
stress4h	down	cellular component	RNA polymerase complex (GO:0030880)	9	5	5.48	0.000922	0.0072
stress4h	down	cellular component	DNA-directed RNA polymerase complex (GO:0000428)	9	5	5.48	0.000922	0.00693
stress4h	down	cellular component	small ribosomal subunit (GO:0015935)	22	12	5.38	2.39e-07	2.69e-06
stress4h	down	cellular component	cytosolic small ribosomal subunit (GO:0022627)	13	7	5.32	0.000102	0.000902
stress4h	down	cellular component	chromosome (GO:0005694)	15	8	5.26	3.44e-05	0.000317
stress4h	down	cellular component	endonuclease complex (GO:1905348)	8	4	4.94	0.00519	0.0363
stress4h	down	cellular component	ribosomal subunit (GO:0044391)	49	24	4.83	3.34e-12	6.17e-11
stress4h	down	cellular component	cytosolic ribosome (GO:0022626)	37	18	4.8	2.25e-09	2.86e-08
stress4h	down	cellular component	cytosolic large ribosomal subunit (GO:0022625)	24	11	4.52	7.15e-06	7.26e-05
stress4h	down	cellular component	large ribosomal subunit (GO:0015934)	27	12	4.39	4.02e-06	4.29e-05
stress4h	down	cellular component	ribosome (GO:0005840)	64	28	4.32	1.61e-12	3.27e-11
stress4h	down	cellular component	transferase complex, transferring phosphorus-containing groups (GO:0061695)	16	7	4.32	0.000521	0.0044
stress4h	down	cellular component	ribonucleoprotein complex (GO:1990904)	63	27	4.23	7.56e-12	1.18e-10
stress4h	down	cellular component	transferase complex (GO:1990234)	21	8	3.76	0.00063	0.00512
stress4h	down	cellular component	intracellular non-membrane-bounded organelle (GO:0043232)	98	37	3.73	8.99e-14	2.03e-12
stress4h	down	cellular component	intracellular organelle (GO:0043229)	101	38	3.71	4.58e-14	1.16e-12
stress4h	down	cellular component	intracellular protein-containing complex (GO:0140535)	35	13	3.67	1.71e-05	0.000165
stress4h	down	cellular component	organelle (GO:0043226)	116	38	3.23	7.18e-12	1.22e-10
stress4h	down	cellular component	non-membrane-bounded organelle (GO:0043228)	113	37	3.23	1.42e-11	1.93e-10
stress4h	down	cellular component	catalytic complex (GO:1902494)	80	25	3.08	1.06e-07	1.26e-06
stress4h	down	cellular component	protein-containing complex (GO:0032991)	204	59	2.85	2.79e-15	8.08e-14
stress4h	down	cellular component	cytoplasm (GO:0005737)	624	179	2.83	1.08e-55	1.1e-53
stress4h	down	cellular component	intracellular anatomical structure (GO:0005622)	663	189	2.81	6.82e-60	1.38e-57
stress4h	down	cellular component	cytosol (GO:0005829)	304	83	2.7	5.81e-20	2.36e-18
stress4h	down	cellular component	cellular_component (GO:0005575)	1481	222	1.48	5.11e-20	2.6e-18
stress4h	down	cellular component	cellular anatomical entity (GO:0110165)	1467	216	1.45	1.16e-17	3.93e-16
stress4h	down	cellular component	membrane (GO:0016020)	777	33	0.42	1.08e-11	1.57e-10
stress12h	down	biological process	queuosine biosynthetic process (GO:0008616)	3	3	26.23	5.39e-05	0.00189
stress12h	down	biological process	queuosine metabolic process (GO:0046116)	3	3	26.23	5.39e-05	0.00185
stress12h	down	biological process	purine nucleobase catabolic process (GO:0006145)	2	2	26.23	0.00144	0.0269
stress12h	down	biological process	erythrose 4-phosphate/phosphoenolpyruvate family amino acid biosynthetic process (GO:1902223)	2	2	26.23	0.00144	0.0266
stress12h	down	biological process	erythrose 4-phosphate/phosphoenolpyruvate family amino acid metabolic process (GO:1902221)	2	2	26.23	0.00144	0.0263
stress12h	down	biological process	aromatic amino acid family biosynthetic process, prephenate pathway (GO:0009095)	2	2	26.23	0.00144	0.0261
stress12h	down	biological process	'de novo' CTP biosynthetic process (GO:0044210)	2	2	26.23	0.00144	0.0258
stress12h	down	biological process	shikimate metabolic process (GO:0019632)	2	2	26.23	0.00144	0.0255
stress12h	down	biological process	CTP metabolic process (GO:0046036)	4	3	19.67	0.00021	0.00523
stress12h	down	biological process	pyrimidine ribonucleoside triphosphate biosynthetic process (GO:0009209)	4	3	19.67	0.00021	0.00515
stress12h	down	biological process	pyrimidine ribonucleoside triphosphate metabolic process (GO:0009208)	4	3	19.67	0.00021	0.00508
stress12h	down	biological process	CTP biosynthetic process (GO:0006241)	4	3	19.67	0.00021	0.005
stress12h	down	biological process	pyrimidine nucleoside triphosphate biosynthetic process (GO:0009148)	6	4	17.49	2.83e-05	0.00111
stress12h	down	biological process	pyrimidine nucleoside triphosphate metabolic process (GO:0009147)	7	4	14.99	6.4e-05	0.00207
stress12h	down	biological process	chorismate biosynthetic process (GO:0009423)	7	4	14.99	6.4e-05	0.00203
stress12h	down	biological process	tRNA wobble base modification (GO:0002097)	6	3	13.12	0.000991	0.0194
stress12h	down	biological process	ribosome assembly (GO:0042255)	6	3	13.12	0.000991	0.0192
stress12h	down	biological process	nucleoside biosynthetic process (GO:0009163)	8	4	13.12	0.000124	0.00372
stress12h	down	biological process	ribonucleoside biosynthetic process (GO:0042455)	8	4	13.12	0.000124	0.00365
stress12h	down	biological process	nucleobase-containing small molecule biosynthetic process (GO:0034404)	8	4	13.12	0.000124	0.00359
stress12h	down	biological process	glycosyl compound biosynthetic process (GO:1901659)	8	4	13.12	0.000124	0.00353
stress12h	down	biological process	pyrimidine ribonucleotide biosynthetic process (GO:0009220)	13	6	12.11	3.69e-06	0.000202
stress12h	down	biological process	pyrimidine ribonucleotide metabolic process (GO:0009218)	13	6	12.11	3.69e-06	0.000196
stress12h	down	biological process	chorismate metabolic process (GO:0046417)	9	4	11.66	0.000217	0.00511
stress12h	down	biological process	pyrimidine nucleotide biosynthetic process (GO:0006221)	16	7	11.48	8.31e-07	6.22e-05
stress12h	down	biological process	purine nucleobase metabolic process (GO:0006144)	7	3	11.24	0.00169	0.0286
stress12h	down	biological process	pyrimidine nucleoside monophosphate biosynthetic process (GO:0009130)	12	5	10.93	4.7e-05	0.00176
stress12h	down	biological process	pyrimidine nucleoside monophosphate metabolic process (GO:0009129)	12	5	10.93	4.7e-05	0.00172
stress12h	down	biological process	pyrimidine nucleotide metabolic process (GO:0006220)	17	7	10.8	1.37e-06	8.34e-05
stress12h	down	biological process	pyrimidine ribonucleoside monophosphate biosynthetic process (GO:0009174)	10	4	10.49	0.000351	0.00761
stress12h	down	biological process	pyrimidine ribonucleoside monophosphate metabolic process (GO:0009173)	10	4	10.49	0.000351	0.00751
stress12h	down	biological process	ribonucleoside metabolic process (GO:0009119)	10	4	10.49	0.000351	0.00742
stress12h	down	biological process	UMP metabolic process (GO:0046049)	10	4	10.49	0.000351	0.00732
stress12h	down	biological process	UMP biosynthetic process (GO:0006222)	10	4	10.49	0.000351	0.00723
stress12h	down	biological process	tRNA methylation (GO:0030488)	8	3	9.84	0.00262	0.0441
stress12h	down	biological process	'de novo' UMP biosynthetic process (GO:0044205)	8	3	9.84	0.00262	0.0436
stress12h	down	biological process	nucleobase metabolic process (GO:0009112)	17	6	9.26	2.35e-05	0.000943
stress12h	down	biological process	tRNA modification (GO:0006400)	24	8	8.74	1.52e-06	8.96e-05
stress12h	down	biological process	nucleoside metabolic process (GO:0009116)	16	5	8.2	0.000229	0.00524
stress12h	down	biological process	glycosyl compound metabolic process (GO:1901657)	16	5	8.2	0.000229	0.00517
stress12h	down	biological process	pyrimidine-containing compound biosynthetic process (GO:0072528)	24	7	7.65	1.95e-05	0.000803
stress12h	down	biological process	tRNA processing (GO:0008033)	31	9	7.62	1.22e-06	8.02e-05
stress12h	down	biological process	pyrimidine-containing compound metabolic process (GO:0072527)	30	8	7	1e-05	0.000446
stress12h	down	biological process	RNA methylation (GO:0001510)	20	5	6.56	0.00072	0.0146
stress12h	down	biological process	macromolecule methylation (GO:0043414)	20	5	6.56	0.00072	0.0144
stress12h	down	biological process	dicarboxylic acid biosynthetic process (GO:0043650)	21	5	6.25	0.000916	0.0182
stress12h	down	biological process	RNA modification (GO:0009451)	43	10	6.1	2.85e-06	0.000162
stress12h	down	biological process	nucleoside monophosphate metabolic process (GO:0009123)	41	9	5.76	1.54e-05	0.000649
stress12h	down	biological process	aromatic amino acid family biosynthetic process (GO:0009073)	32	7	5.74	0.000147	0.00404
stress12h	down	biological process	aromatic amino acid metabolic process (GO:0009072)	32	7	5.74	0.000147	0.00398
stress12h	down	biological process	nucleoside monophosphate biosynthetic process (GO:0009124)	37	8	5.67	5.29e-05	0.00189
stress12h	down	biological process	ribonucleoside monophosphate biosynthetic process (GO:0009156)	33	7	5.56	0.000181	0.00466
stress12h	down	biological process	tRNA metabolic process (GO:0006399)	57	12	5.52	8.57e-07	6.13e-05
stress12h	down	biological process	ribonucleoside monophosphate metabolic process (GO:0009161)	34	7	5.4	0.000221	0.00513
stress12h	down	biological process	macromolecule modification (GO:0043412)	66	12	4.77	4.47e-06	0.000223
stress12h	down	biological process	RNA processing (GO:0006396)	62	11	4.65	1.47e-05	0.000638
stress12h	down	biological process	ribonucleotide biosynthetic process (GO:0009260)	62	10	4.23	8.69e-05	0.0027
stress12h	down	biological process	dicarboxylic acid metabolic process (GO:0043648)	38	6	4.14	0.00272	0.0448
stress12h	down	biological process	RNA biosynthetic process (GO:0032774)	83	13	4.11	9.84e-06	0.00045
stress12h	down	biological process	ribose phosphate biosynthetic process (GO:0046390)	65	10	4.04	0.000131	0.00367
stress12h	down	biological process	methylation (GO:0032259)	46	7	3.99	0.00151	0.0264
stress12h	down	biological process	RNA metabolic process (GO:0016070)	118	17	3.78	1.24e-06	7.86e-05
stress12h	down	biological process	ribonucleotide metabolic process (GO:0009259)	84	12	3.75	5.75e-05	0.00189
stress12h	down	biological process	carbohydrate derivative biosynthetic process (GO:1901137)	130	18	3.63	1.06e-06	7.28e-05
stress12h	down	biological process	ribose phosphate metabolic process (GO:0019693)	88	12	3.58	9.2e-05	0.0028
stress12h	down	biological process	nucleotide biosynthetic process (GO:0009165)	81	11	3.56	0.000191	0.00483
stress12h	down	biological process	nucleic acid biosynthetic process (GO:0141187)	97	13	3.52	5.53e-05	0.00186
stress12h	down	biological process	nucleobase-containing compound biosynthetic process (GO:0034654)	187	25	3.51	1.16e-08	1.27e-06
stress12h	down	biological process	nucleoside phosphate biosynthetic process (GO:1901293)	83	11	3.48	0.000238	0.0053
stress12h	down	biological process	small molecule biosynthetic process (GO:0044283)	201	26	3.39	1.13e-08	1.33e-06
stress12h	down	biological process	amino acid biosynthetic process (GO:0008652)	94	12	3.35	0.000176	0.00461
stress12h	down	biological process	organic acid metabolic process (GO:0006082)	210	26	3.25	2.9e-08	2.98e-06
stress12h	down	biological process	oxoacid metabolic process (GO:0043436)	194	24	3.25	1.14e-07	1.04e-05
stress12h	down	biological process	nucleic acid metabolic process (GO:0090304)	216	26	3.16	5.27e-08	5.11e-06
stress12h	down	biological process	organic acid biosynthetic process (GO:0016053)	133	16	3.16	2.86e-05	0.0011
stress12h	down	biological process	amino acid metabolic process (GO:0006520)	158	19	3.15	4.61e-06	0.000223
stress12h	down	biological process	carboxylic acid metabolic process (GO:0019752)	193	23	3.13	4.43e-07	3.47e-05
stress12h	down	biological process	gene expression (GO:0010467)	205	24	3.07	3.31e-07	2.72e-05
stress12h	down	biological process	nucleobase-containing small molecule metabolic process (GO:0055086)	163	19	3.06	7.38e-06	0.000347
stress12h	down	biological process	carboxylic acid biosynthetic process (GO:0046394)	122	14	3.01	0.00016	0.00425
stress12h	down	biological process	organonitrogen compound biosynthetic process (GO:1901566)	375	43	3.01	1.55e-12	3.19e-10
stress12h	down	biological process	nucleobase-containing compound metabolic process (GO:0006139)	374	42	2.95	6.69e-12	1e-09
stress12h	down	biological process	small molecule metabolic process (GO:0044281)	428	46	2.82	1.92e-12	3.51e-10
stress12h	down	biological process	translation (GO:0006412)	104	11	2.77	0.00168	0.0288
stress12h	down	biological process	carbohydrate derivative metabolic process (GO:1901135)	218	23	2.77	3.96e-06	0.000204
stress12h	down	biological process	macromolecule biosynthetic process (GO:0009059)	268	28	2.74	3.23e-07	2.8e-05
stress12h	down	biological process	proteinogenic amino acid metabolic process (GO:0170039)	96	10	2.73	0.00307	0.05
stress12h	down	biological process	biosynthetic process (GO:0009058)	592	60	2.66	7.07e-16	1.66e-13
stress12h	down	biological process	alpha-amino acid metabolic process (GO:1901605)	119	12	2.65	0.00157	0.0272
stress12h	down	biological process	cellular component organization or biogenesis (GO:0071840)	159	16	2.64	0.000254	0.00558
stress12h	down	biological process	nucleotide metabolic process (GO:0009117)	130	13	2.62	0.00107	0.0206
stress12h	down	biological process	cellular metabolic process (GO:0044237)	686	68	2.6	2.78e-18	9.14e-16
stress12h	down	biological process	nucleoside phosphate metabolic process (GO:0006753)	134	13	2.54	0.00143	0.027
stress12h	down	biological process	cellular biosynthetic process (GO:0044249)	465	45	2.54	1.69e-10	2.32e-08
stress12h	down	biological process	organonitrogen compound metabolic process (GO:1901564)	547	52	2.49	4.3e-12	7.08e-10
stress12h	down	biological process	macromolecule metabolic process (GO:0043170)	434	41	2.48	3.73e-09	4.72e-07
stress12h	down	biological process	primary metabolic process (GO:0044238)	810	73	2.36	1.1e-17	3.03e-15
stress12h	down	biological process	metabolic process (GO:0008152)	978	87	2.33	1.7e-23	2.8e-20
stress12h	down	biological process	cellular process (GO:0009987)	1250	91	1.91	2.74e-18	1.13e-15
stress12h	down	biological process	biological_process (GO:0008150)	1634	103	1.65	1.76e-19	1.45e-16
stress12h	down	molecular function	RNA methyltransferase activity (GO:0008173)	20	5	6.56	0.00072	0.0373
stress12h	down	molecular function	carbon-oxygen lyase activity (GO:0016835)	34	7	5.4	0.000221	0.0142
stress12h	down	molecular function	catalytic activity, acting on a tRNA (GO:0140101)	48	9	4.92	5.88e-05	0.00466
stress12h	down	molecular function	hydrolase activity, acting on carbon-nitrogen (but not peptide) bonds (GO:0016810)	50	9	4.72	8.24e-05	0.00584
stress12h	down	molecular function	catalytic activity, acting on RNA (GO:0140098)	94	13	3.63	3.94e-05	0.00331
stress12h	down	molecular function	catalytic activity, acting on a nucleic acid (GO:0140640)	161	21	3.42	3.3e-07	5.56e-05
stress12h	down	molecular function	RNA binding (GO:0003723)	116	15	3.39	2.18e-05	0.00196
stress12h	down	molecular function	metal ion binding (GO:0046872)	368	32	2.28	2.86e-06	0.000428
stress12h	down	molecular function	cation binding (GO:0043169)	374	32	2.24	3.96e-06	0.000533
stress12h	down	molecular function	ion binding (GO:0043167)	704	58	2.16	6.72e-11	2.26e-08
stress12h	down	molecular function	small molecule binding (GO:0036094)	746	60	2.11	7.57e-11	2.04e-08
stress12h	down	molecular function	nucleotide binding (GO:0000166)	424	34	2.1	1.12e-05	0.00137
stress12h	down	molecular function	nucleoside phosphate binding (GO:1901265)	424	34	2.1	1.12e-05	0.00126
stress12h	down	molecular function	anion binding (GO:0043168)	425	34	2.1	1.15e-05	0.00119
stress12h	down	molecular function	purine nucleotide binding (GO:0017076)	379	30	2.08	6.34e-05	0.00475
stress12h	down	molecular function	adenyl nucleotide binding (GO:0030554)	348	27	2.04	0.000234	0.0143
stress12h	down	molecular function	heterocyclic compound binding (GO:1901363)	467	36	2.02	1.4e-05	0.00134
stress12h	down	molecular function	purine ribonucleoside triphosphate binding (GO:0035639)	346	26	1.97	0.000449	0.0252
stress12h	down	molecular function	purine ribonucleotide binding (GO:0032555)	347	26	1.97	0.000464	0.025
stress12h	down	molecular function	ribonucleotide binding (GO:0032553)	361	27	1.96	0.000343	0.0201
stress12h	down	molecular function	transferase activity (GO:0016740)	471	34	1.89	9.91e-05	0.00667
stress12h	down	molecular function	carbohydrate derivative binding (GO:0097367)	376	27	1.88	0.000733	0.0366
stress12h	down	molecular function	organic cyclic compound binding (GO:0097159)	799	57	1.87	4.45e-08	8.55e-06
stress12h	down	molecular function	binding (GO:0005488)	1079	73	1.77	4.08e-10	9.15e-08
stress12h	down	molecular function	catalytic activity (GO:0003824)	1286	87	1.77	2.86e-14	1.28e-11
stress12h	down	molecular function	molecular_function (GO:0003674)	1846	105	1.49	1.28e-16	8.63e-14
stress12h	down	cellular component	cytoplasmic replication fork (GO:0043597)	1	1	26.23	0.0381	0.484
stress12h	down	cellular component	phenylalanine-tRNA ligase complex (GO:0009328)	1	1	26.23	0.0381	0.455
stress12h	down	cellular component	secretory granule (GO:0030141)	1	1	26.23	0.0381	0.43
stress12h	down	cellular component	Gram-positive-bacterium-type cell wall (GO:0009275)	1	1	26.23	0.0381	0.407
stress12h	down	cellular component	methyltransferase complex (GO:0034708)	1	1	26.23	0.0381	0.387
stress12h	down	cellular component	tRNA methyltransferase complex (GO:0043527)	1	1	26.23	0.0381	0.369
stress12h	down	cellular component	secretory vesicle (GO:0099503)	1	1	26.23	0.0381	0.352
stress12h	down	cellular component	vesicle (GO:0031982)	2	1	13.12	0.0748	0.607
stress12h	down	cellular component	cytoplasmic vesicle (GO:0031410)	2	1	13.12	0.0748	0.584
stress12h	down	cellular component	cytochrome o ubiquinol oxidase complex (GO:0009319)	2	1	13.12	0.0748	0.562
stress12h	down	cellular component	intracellular vesicle (GO:0097708)	2	1	13.12	0.0748	0.542
stress12h	down	cellular component	cytochrome complex (GO:0070069)	4	2	13.12	0.00822	0.167
stress12h	down	cellular component	ribonuclease H2 complex (GO:0032299)	2	1	13.12	0.0748	0.524
stress12h	down	cellular component	acetolactate synthase complex (GO:0005948)	3	1	8.74	0.11	0.657
stress12h	down	cellular component	endomembrane system (GO:0012505)	3	1	8.74	0.11	0.639
stress12h	down	cellular component	peptidoglycan-based cell wall (GO:0009274)	4	1	6.56	0.144	0.731
stress12h	down	cellular component	DNA helicase complex (GO:0033202)	4	1	6.56	0.144	0.713
stress12h	down	cellular component	cell wall (GO:0005618)	4	1	6.56	0.144	0.696
stress12h	down	cellular component	DNA repair complex (GO:1990391)	5	1	5.25	0.177	0.763
stress12h	down	cellular component	excinuclease repair complex (GO:0009380)	5	1	5.25	0.177	0.747
stress12h	down	cellular component	small ribosomal subunit (GO:0015935)	22	4	4.77	0.00859	0.159
stress12h	down	cellular component	intracellular membrane-bounded organelle (GO:0043231)	6	1	4.37	0.208	0.862
stress12h	down	cellular component	membrane-bounded organelle (GO:0043227)	6	1	4.37	0.208	0.845
stress12h	down	cellular component	external encapsulating structure (GO:0030312)	6	1	4.37	0.208	0.829
stress12h	down	cellular component	replication fork (GO:0005657)	6	1	4.37	0.208	0.813
stress12h	down	cellular component	cytosolic small ribosomal subunit (GO:0022627)	13	2	4.04	0.0854	0.559
stress12h	down	cellular component	transferase complex (GO:1990234)	21	3	3.75	0.0435	0.368
stress12h	down	cellular component	endodeoxyribonuclease complex (GO:1905347)	7	1	3.75	0.238	0.913
stress12h	down	cellular component	chromosome (GO:0005694)	15	2	3.5	0.11	0.674
stress12h	down	cellular component	endonuclease complex (GO:1905348)	8	1	3.28	0.268	1
stress12h	down	cellular component	oxidoreductase complex (GO:1990204)	8	1	3.28	0.268	0.987
stress12h	down	cellular component	catalytic complex (GO:1902494)	80	9	2.95	0.00293	0.066
stress12h	down	cellular component	cytoplasm (GO:0005737)	624	70	2.94	1.99e-22	2.02e-20
stress12h	down	cellular component	RNA polymerase complex (GO:0030880)	9	1	2.91	0.296	1
stress12h	down	cellular component	DNA-directed RNA polymerase complex (GO:0000428)	9	1	2.91	0.296	1
stress12h	down	cellular component	intracellular anatomical structure (GO:0005622)	663	73	2.89	2.58e-23	5.24e-21
stress12h	down	cellular component	ribosomal subunit (GO:0044391)	49	5	2.68	0.0369	0.499
stress12h	down	cellular component	ATP-binding cassette (ABC) transporter complex (GO:0043190)	32	3	2.46	0.12	0.643
stress12h	down	cellular component	ATPase dependent transmembrane transport complex (GO:0098533)	32	3	2.46	0.12	0.627
stress12h	down	cellular component	ribosome (GO:0005840)	64	6	2.46	0.0333	0.482
stress12h	down	cellular component	cytosol (GO:0005829)	304	28	2.42	4.43e-06	0.00015
stress12h	down	cellular component	intracellular organelle (GO:0043229)	101	9	2.34	0.0135	0.229
stress12h	down	cellular component	intracellular protein-containing complex (GO:0140535)	35	3	2.25	0.147	0.693
stress12h	down	cellular component	plasma membrane protein complex (GO:0098797)	35	3	2.25	0.147	0.677
stress12h	down	cellular component	protein-containing complex (GO:0032991)	204	17	2.19	0.00175	0.0443
stress12h	down	cellular component	intracellular non-membrane-bounded organelle (GO:0043232)	98	8	2.14	0.0313	0.489
stress12h	down	cellular component	transporter complex (GO:1990351)	49	4	2.14	0.114	0.645
stress12h	down	cellular component	transmembrane transporter complex (GO:1902495)	49	4	2.14	0.114	0.628
stress12h	down	cellular component	cytosolic ribosome (GO:0022626)	37	3	2.13	0.165	0.729
stress12h	down	cellular component	ribonucleoprotein complex (GO:1990904)	63	5	2.08	0.0899	0.57
stress12h	down	cellular component	organelle (GO:0043226)	116	9	2.04	0.0407	0.359
stress12h	down	cellular component	membrane protein complex (GO:0098796)	54	4	1.94	0.148	0.669
stress12h	down	cellular component	non-membrane-bounded organelle (GO:0043228)	113	8	1.86	0.0751	0.508
stress12h	down	cellular component	transferase complex, transferring phosphorus-containing groups (GO:0061695)	16	1	1.64	0.464	1
stress12h	down	cellular component	cellular_component (GO:0005575)	1481	84	1.49	3.5e-08	2.37e-06
stress12h	down	cellular component	cellular anatomical entity (GO:0110165)	1467	83	1.48	6.44e-08	2.62e-06
stress12h	down	cellular component	cytosolic large ribosomal subunit (GO:0022625)	24	1	1.09	0.608	1
stress12h	down	cellular component	large ribosomal subunit (GO:0015934)	27	1	0.97	1	1
stress12h	down	cellular component	plasma membrane (GO:0005886)	429	12	0.73	0.274	0.994
stress12h	down	cellular component	cell periphery (GO:0071944)	434	12	0.73	0.275	0.978
stress12h	down	cellular component	extracellular region (GO:0005576)	57	1	0.46	0.724	1
stress12h	down	cellular component	membrane (GO:0016020)	777	13	0.44	0.000153	0.00444
