# Supplementary material for: New insights into the stress response mechanisms of stress-resistant Listeria monocytogenes via multi-omics and cell morphological changes
Source: Emerg Microbes Infect. 2025 Sep 19;14(1):2564319. doi: 10.1080/22221751.2025.2564319 (PMC12498373; doi:10.1080/22221751.2025.2564319)
Supplement: TableS3_revised.xlsx [file TEMI_A_2564319_SM3245.xlsx]

## Sheet: Table S8
Supplemenetary Table 3. Primer information for validation RNAseq and RT-qPCR assay.
Gene	Forward	Reverse	Product size (bp)	Notes
gyrA	ACTGCTGGGATGATTATGGG	CCGTCGATTTTCTTCTCACG	206	Reference (internal control)
spxA	CTTCGTATGACTGAGGATGGT	CGGTAAGAAACGGCGAATTT	210	Up-regulated
eno	CTAGACGAAAACGACTGGGA	CGGTGAGAGATAACTGCAGT	236	Up-regulated
tuf	CCAGGTTCGATTACTCCACA	GCTCAATGTTATCACCAGGC	190	Up-regulated
prfA	AGACGATGAAATGCGCGAAA	AATCGCCGGCAAATAAAGCT	181	Down-regulated
lap	GCTTTCAATCTGCAGAAGGG	TGTACTGACCTTGCACTGTT	153	Down-regulated
hly	CCGGTAAACACACAAGTTCC	AGCAGTCATACCCGCTTTTA	246	Down-regulated
