# Supplementary material for: New insights into the stress response mechanisms of stress-resistant Listeria monocytogenes via multi-omics and cell morphological changes
Source: Emerg Microbes Infect. 2025 Sep 19;14(1):2564319. doi: 10.1080/22221751.2025.2564319 (PMC12498373; doi:10.1080/22221751.2025.2564319)
Supplement: TableS6_revised.xlsx [file TEMI_A_2564319_SM3244.xlsx]

## Sheet: Table S5
Supplementary Table 6. Gene ontology terms of down-regulated RNAs in stress-resistant L. monocytogenes under multiple stress conditions (pH 3+1°C+5% salt) at 4, 8, 12, 24, 48 h.
Time points	Expression	GO classification	GO terms	No. genes (reference)	No. genes (our study)	Fold_Enrichment	P_value	FDR
4h	down	biological process	pyridoxine metabolic process (GO:0008614)	3	3	13.82	0.000374	0.00691
4h	down	biological process	D-amino acid metabolic process (GO:0046416)	3	3	13.82	0.000374	0.00684
4h	down	biological process	vitamin B6 biosynthetic process (GO:0042819)	3	3	13.82	0.000374	0.00676
4h	down	biological process	vitamin B6 metabolic process (GO:0042816)	3	3	13.82	0.000374	0.00669
4h	down	biological process	lipoteichoic acid biosynthetic process (GO:0070395)	4	4	13.82	2.67e-05	0.000861
4h	down	biological process	lipoteichoic acid metabolic process (GO:0070394)	4	4	13.82	2.67e-05	0.000844
4h	down	biological process	inositol catabolic process (GO:0019310)	4	4	13.82	2.67e-05	0.000829
4h	down	biological process	inositol metabolic process (GO:0006020)	5	4	11.06	0.000126	0.00269
4h	down	biological process	non-proteinogenic amino acid catabolic process (GO:0170044)	4	3	10.36	0.00142	0.0188
4h	down	biological process	'de novo' protein folding (GO:0006458)	5	3	8.29	0.00335	0.0397
4h	down	biological process	DNA-templated transcription termination (GO:0006353)	5	3	8.29	0.00335	0.0394
4h	down	biological process	chaperone-mediated protein folding (GO:0061077)	5	3	8.29	0.00335	0.0391
4h	down	biological process	pantothenate metabolic process (GO:0015939)	5	3	8.29	0.00335	0.0388
4h	down	biological process	coenzyme A biosynthetic process (GO:0015937)	5	3	8.29	0.00335	0.0385
4h	down	biological process	thiamine biosynthetic process (GO:0009228)	7	4	7.9	0.000784	0.0122
4h	down	biological process	primary alcohol biosynthetic process (GO:0034309)	7	4	7.9	0.000784	0.0121
4h	down	biological process	isopentenyl diphosphate biosynthetic process, methylerythritol 4-phosphate pathway (GO:0019288)	7	4	7.9	0.000784	0.0119
4h	down	biological process	organic hydroxy compound biosynthetic process (GO:1901617)	15	8	7.37	2.72e-06	0.000112
4h	down	biological process	imidazole-containing compound metabolic process (GO:0052803)	12	6	6.91	8.54e-05	0.0022
4h	down	biological process	L-histidine biosynthetic process (GO:0000105)	12	6	6.91	8.54e-05	0.00216
4h	down	biological process	L-histidine metabolic process (GO:0006547)	12	6	6.91	8.54e-05	0.00213
4h	down	biological process	thiamine-containing compound biosynthetic process (GO:0042724)	8	4	6.91	0.00148	0.0195
4h	down	biological process	thiamine-containing compound metabolic process (GO:0042723)	8	4	6.91	0.00148	0.0193
4h	down	biological process	alcohol biosynthetic process (GO:0046165)	10	5	6.91	0.000353	0.00675
4h	down	biological process	thiamine metabolic process (GO:0006772)	8	4	6.91	0.00148	0.0192
4h	down	biological process	RNA catabolic process (GO:0006401)	9	4	6.14	0.00251	0.0316
4h	down	biological process	terpenoid metabolic process (GO:0006721)	9	4	6.14	0.00251	0.0313
4h	down	biological process	terpenoid biosynthetic process (GO:0016114)	9	4	6.14	0.00251	0.0311
4h	down	biological process	chromosome segregation (GO:0007059)	12	5	5.76	0.000983	0.0141
4h	down	biological process	non-proteinogenic amino acid metabolic process (GO:0170041)	17	7	5.69	9.77e-05	0.00226
4h	down	biological process	isopentenyl diphosphate metabolic process (GO:0046490)	10	4	5.53	0.00395	0.0442
4h	down	biological process	ribosomal small subunit biogenesis (GO:0042274)	10	4	5.53	0.00395	0.0439
4h	down	biological process	isopentenyl diphosphate biosynthetic process (GO:0009240)	10	4	5.53	0.00395	0.0437
4h	down	biological process	tRNA aminoacylation (GO:0043039)	24	9	5.18	2.3e-05	0.000788
4h	down	biological process	amino acid activation (GO:0043038)	24	9	5.18	2.3e-05	0.000772
4h	down	biological process	tRNA aminoacylation for protein translation (GO:0006418)	22	8	5.03	8.66e-05	0.00213
4h	down	biological process	protein folding (GO:0006457)	14	5	4.94	0.0022	0.0279
4h	down	biological process	alpha-amino acid catabolic process (GO:1901606)	17	6	4.88	0.00084	0.0127
4h	down	biological process	tRNA metabolic process (GO:0006399)	57	20	4.85	6.98e-10	4.99e-08
4h	down	biological process	glycosaminoglycan biosynthetic process (GO:0006024)	23	8	4.81	0.000125	0.00277
4h	down	biological process	aminoglycan biosynthetic process (GO:0006023)	23	8	4.81	0.000125	0.00273
4h	down	biological process	peptidoglycan biosynthetic process (GO:0009252)	23	8	4.81	0.000125	0.0027
4h	down	biological process	peptidoglycan-based cell wall biogenesis (GO:0009273)	36	12	4.61	3.98e-06	0.000156
4h	down	biological process	cell wall macromolecule biosynthetic process (GO:0044038)	36	12	4.61	3.98e-06	0.000152
4h	down	biological process	tRNA processing (GO:0008033)	31	10	4.46	3.65e-05	0.00107
4h	down	biological process	regulation of developmental process (GO:0050793)	31	10	4.46	3.65e-05	0.00105
4h	down	biological process	regulation of cell shape (GO:0008360)	28	9	4.44	9.39e-05	0.00227
4h	down	biological process	regulation of cell morphogenesis (GO:0022604)	28	9	4.44	9.39e-05	0.00224
4h	down	biological process	regulation of anatomical structure morphogenesis (GO:0022603)	28	9	4.44	9.39e-05	0.00221
4h	down	biological process	cell division (GO:0051301)	44	14	4.4	1.15e-06	4.84e-05
4h	down	biological process	cell wall biogenesis (GO:0042546)	38	12	4.36	7.56e-06	0.000277
4h	down	biological process	monocarboxylic acid biosynthetic process (GO:0072330)	23	7	4.21	0.000846	0.0127
4h	down	biological process	cell cycle process (GO:0022402)	27	8	4.09	0.000438	0.00759
4h	down	biological process	cell cycle (GO:0007049)	27	8	4.09	0.000438	0.00751
4h	down	biological process	tRNA modification (GO:0006400)	24	7	4.03	0.00112	0.0157
4h	down	biological process	polyol metabolic process (GO:0019751)	24	7	4.03	0.00112	0.0155
4h	down	biological process	pyrimidine-containing compound biosynthetic process (GO:0072528)	24	7	4.03	0.00112	0.0154
4h	down	biological process	cellular modified amino acid metabolic process (GO:0006575)	24	7	4.03	0.00112	0.0153
4h	down	biological process	alcohol metabolic process (GO:0006066)	38	11	4	4.61e-05	0.00129
4h	down	biological process	RNA metabolic process (GO:0016070)	118	34	3.98	2.96e-13	2.7e-11
4h	down	biological process	organic hydroxy compound metabolic process (GO:1901615)	49	14	3.95	4.86e-06	0.000182
4h	down	biological process	sulfur compound biosynthetic process (GO:0044272)	28	8	3.95	0.000576	0.00938
4h	down	biological process	amino acid catabolic process (GO:0009063)	21	6	3.95	0.00288	0.0349
4h	down	biological process	aromatic amino acid family biosynthetic process (GO:0009073)	32	9	3.89	0.000295	0.00579
4h	down	biological process	aromatic amino acid metabolic process (GO:0009072)	32	9	3.89	0.000295	0.00572
4h	down	biological process	regulation of biological quality (GO:0065008)	43	12	3.86	3.1e-05	0.000944
4h	down	biological process	RNA processing (GO:0006396)	62	17	3.79	8.5e-07	3.68e-05
4h	down	biological process	peptidoglycan metabolic process (GO:0000270)	30	8	3.69	0.000955	0.0142
4h	down	biological process	rRNA processing (GO:0006364)	30	8	3.69	0.000955	0.014
4h	down	biological process	pyrimidine-containing compound metabolic process (GO:0072527)	30	8	3.69	0.000955	0.0139
4h	down	biological process	glycosaminoglycan metabolic process (GO:0030203)	30	8	3.69	0.000955	0.0138
4h	down	biological process	vitamin metabolic process (GO:0006766)	49	13	3.67	2.61e-05	0.000858
4h	down	biological process	RNA biosynthetic process (GO:0032774)	83	22	3.66	3.66e-08	1.94e-06
4h	down	biological process	cell wall organization or biogenesis (GO:0071554)	50	13	3.59	3.3e-05	0.000988
4h	down	biological process	rRNA metabolic process (GO:0016072)	31	8	3.57	0.00121	0.0163
4h	down	biological process	nucleic acid biosynthetic process (GO:0141187)	97	25	3.56	7.42e-09	4.7e-07
4h	down	biological process	alpha-amino acid biosynthetic process (GO:1901607)	86	22	3.54	7.39e-08	3.48e-06
4h	down	biological process	organic acid biosynthetic process (GO:0016053)	133	34	3.53	1.3e-11	1.07e-09
4h	down	biological process	vitamin biosynthetic process (GO:0009110)	47	12	3.53	8.13e-05	0.00216
4h	down	biological process	water-soluble vitamin metabolic process (GO:0006767)	47	12	3.53	8.13e-05	0.00213
4h	down	biological process	macromolecule biosynthetic process (GO:0009059)	268	67	3.45	1.88e-22	2.57e-20
4h	down	biological process	carboxylic acid biosynthetic process (GO:0046394)	122	30	3.4	6.87e-10	5.14e-08
4h	down	biological process	amino acid biosynthetic process (GO:0008652)	94	23	3.38	9e-08	4.11e-06
4h	down	biological process	water-soluble vitamin biosynthetic process (GO:0042364)	45	11	3.38	0.000247	0.00502
4h	down	biological process	ribosome biogenesis (GO:0042254)	45	11	3.38	0.000247	0.00496
4h	down	biological process	ribonucleoprotein complex biogenesis (GO:0022613)	45	11	3.38	0.000247	0.0049
4h	down	biological process	aminoglycan metabolic process (GO:0006022)	33	8	3.35	0.00188	0.0241
4h	down	biological process	carboxylic acid catabolic process (GO:0046395)	29	7	3.34	0.00371	0.0421
4h	down	biological process	amino acid metabolic process (GO:0006520)	158	38	3.32	5.24e-12	4.54e-10
4h	down	biological process	translation (GO:0006412)	104	25	3.32	3.46e-08	1.96e-06
4h	down	biological process	gene expression (GO:0010467)	205	49	3.3	2.69e-15	3.41e-13
4h	down	biological process	proteinogenic amino acid biosynthetic process (GO:0170038)	67	16	3.3	1.3e-05	0.000464
4h	down	biological process	L-amino acid biosynthetic process (GO:0170034)	67	16	3.3	1.3e-05	0.000454
4h	down	biological process	cellular component biogenesis (GO:0044085)	105	25	3.29	4.25e-08	2.12e-06
4h	down	biological process	cellular biosynthetic process (GO:0044249)	465	110	3.27	8.19e-38	3.37e-35
4h	down	biological process	small molecule biosynthetic process (GO:0044283)	201	47	3.23	2.84e-14	2.75e-12
4h	down	biological process	phospholipid biosynthetic process (GO:0008654)	30	7	3.22	0.00454	0.0499
4h	down	biological process	phospholipid metabolic process (GO:0006644)	30	7	3.22	0.00454	0.0495
4h	down	biological process	RNA modification (GO:0009451)	43	10	3.21	0.00073	0.0114
4h	down	biological process	carbohydrate derivative biosynthetic process (GO:1901137)	130	30	3.19	3.6e-09	2.37e-07
4h	down	biological process	purine ribonucleotide biosynthetic process (GO:0009152)	48	11	3.17	0.000454	0.00754
4h	down	biological process	cell wall organization (GO:0071555)	35	8	3.16	0.0028	0.0344
4h	down	biological process	external encapsulating structure organization (GO:0045229)	35	8	3.16	0.0028	0.0342
4h	down	biological process	alpha-amino acid metabolic process (GO:1901605)	119	27	3.14	3.51e-08	1.93e-06
4h	down	biological process	nucleic acid metabolic process (GO:0090304)	216	49	3.13	2.56e-14	2.81e-12
4h	down	biological process	organonitrogen compound biosynthetic process (GO:1901566)	375	84	3.1	2.91e-25	5.33e-23
4h	down	biological process	DNA replication (GO:0006260)	36	8	3.07	0.00339	0.0387
4h	down	biological process	purine nucleotide biosynthetic process (GO:0006164)	59	13	3.04	0.00021	0.00431
4h	down	biological process	nucleobase-containing compound biosynthetic process (GO:0034654)	187	41	3.03	1.7e-11	1.33e-09
4h	down	biological process	cellular lipid metabolic process (GO:0044255)	55	12	3.02	0.000407	0.00712
4h	down	biological process	biosynthetic process (GO:0009058)	592	126	2.94	8e-40	6.58e-37
4h	down	biological process	lipid metabolic process (GO:0006629)	81	17	2.9	4.26e-05	0.00121
4h	down	biological process	lipid biosynthetic process (GO:0008610)	62	13	2.9	0.000354	0.0067
4h	down	biological process	purine-containing compound biosynthetic process (GO:0072522)	62	13	2.9	0.000354	0.00662
4h	down	biological process	sulfur compound metabolic process (GO:0006790)	43	9	2.89	0.00295	0.0352
4h	down	biological process	cellular component organization or biogenesis (GO:0071840)	159	33	2.87	9.81e-09	5.98e-07
4h	down	biological process	macromolecule metabolic process (GO:0043170)	434	89	2.83	5.39e-24	8.86e-22
4h	down	biological process	organophosphate biosynthetic process (GO:0090407)	133	27	2.81	4.11e-07	1.83e-05
4h	down	biological process	cellular metabolic process (GO:0044237)	686	135	2.72	1.15e-39	6.31e-37
4h	down	biological process	ribonucleotide biosynthetic process (GO:0009260)	62	12	2.67	0.00127	0.017
4h	down	biological process	organic acid metabolic process (GO:0006082)	210	40	2.63	3.02e-09	2.07e-07
4h	down	biological process	proteinogenic amino acid metabolic process (GO:0170039)	96	18	2.59	0.000122	0.00274
4h	down	biological process	cellular component organization (GO:0016043)	107	20	2.58	5.27e-05	0.00144
4h	down	biological process	protein metabolic process (GO:0019538)	198	37	2.58	2.28e-08	1.34e-06
4h	down	biological process	carboxylic acid metabolic process (GO:0019752)	193	36	2.58	3.85e-08	1.98e-06
4h	down	biological process	oxoacid metabolic process (GO:0043436)	194	36	2.56	4.44e-08	2.15e-06
4h	down	biological process	nucleotide biosynthetic process (GO:0009165)	81	15	2.56	0.000524	0.00862
4h	down	biological process	ribose phosphate biosynthetic process (GO:0046390)	65	12	2.55	0.00196	0.025
4h	down	biological process	L-amino acid metabolic process (GO:0170033)	98	18	2.54	0.000161	0.00339
4h	down	biological process	nucleobase-containing compound metabolic process (GO:0006139)	374	68	2.51	1.09e-14	1.28e-12
4h	down	biological process	organonitrogen compound metabolic process (GO:1901564)	547	99	2.5	1.07e-22	1.6e-20
4h	down	biological process	nucleoside phosphate biosynthetic process (GO:1901293)	83	15	2.5	0.000687	0.011
4h	down	biological process	small molecule catabolic process (GO:0044282)	68	12	2.44	0.00291	0.035
4h	down	biological process	DNA metabolic process (GO:0006259)	105	18	2.37	0.000396	0.007
4h	down	biological process	purine ribonucleotide metabolic process (GO:0009150)	70	12	2.37	0.00374	0.0422
4h	down	biological process	small molecule metabolic process (GO:0044281)	428	73	2.36	2.76e-14	2.84e-12
4h	down	biological process	primary metabolic process (GO:0044238)	810	138	2.35	4.97e-33	1.17e-30
4h	down	biological process	metabolic process (GO:0008152)	978	163	2.3	7.72e-43	1.27e-39
4h	down	biological process	carbohydrate derivative metabolic process (GO:1901135)	218	35	2.22	3.53e-06	0.000142
4h	down	biological process	organophosphate metabolic process (GO:0019637)	186	28	2.08	0.000176	0.00366
4h	down	biological process	phosphorus metabolic process (GO:0006793)	207	31	2.07	6.34e-05	0.00171
4h	down	biological process	phosphate-containing compound metabolic process (GO:0006796)	202	30	2.05	9.78e-05	0.00223
4h	down	biological process	cellular process (GO:0009987)	1250	169	1.87	1.38e-31	2.84e-29
4h	down	biological process	biological_process (GO:0008150)	1634	194	1.64	2.58e-35	7.09e-33
4h	down	molecular function	racemase and epimerase activity, acting on amino acids and derivatives (GO:0016855)	3	3	13.82	0.000374	0.0132
4h	down	molecular function	racemase activity, acting on amino acids and derivatives (GO:0036361)	3	3	13.82	0.000374	0.0129
4h	down	molecular function	P-type potassium transmembrane transporter activity (GO:0008556)	3	3	13.82	0.000374	0.0126
4h	down	molecular function	amino-acid racemase activity (GO:0047661)	3	3	13.82	0.000374	0.0123
4h	down	molecular function	quaternary ammonium group binding (GO:0050997)	7	5	9.87	3.53e-05	0.00158
4h	down	molecular function	thiamine pyrophosphate binding (GO:0030976)	7	5	9.87	3.53e-05	0.00153
4h	down	molecular function	acid-amino acid ligase activity (GO:0016881)	10	5	6.91	0.000353	0.0128
4h	down	molecular function	ribonucleoprotein complex binding (GO:0043021)	18	8	6.14	1.53e-05	0.000735
4h	down	molecular function	ribosome binding (GO:0043022)	16	7	6.05	6.12e-05	0.0025
4h	down	molecular function	catalytic activity, acting on a tRNA (GO:0140101)	48	18	5.18	1.5e-09	1.84e-07
4h	down	molecular function	ligase activity, forming carbon-oxygen bonds (GO:0016875)	22	8	5.03	8.66e-05	0.00343
4h	down	molecular function	aminoacyl-tRNA ligase activity (GO:0004812)	22	8	5.03	8.66e-05	0.00333
4h	down	molecular function	protein-containing complex binding (GO:0044877)	23	8	4.81	0.000125	0.00466
4h	down	molecular function	catalytic activity, acting on RNA (GO:0140098)	94	27	3.97	1.17e-10	1.97e-08
4h	down	molecular function	ligase activity (GO:0016874)	84	21	3.45	2.3e-07	1.29e-05
4h	down	molecular function	ligase activity, forming carbon-nitrogen bonds (GO:0016879)	39	9	3.19	0.00143	0.0437
4h	down	molecular function	catalytic activity, acting on a nucleic acid (GO:0140640)	161	37	3.18	4.53e-11	8.71e-09
4h	down	molecular function	magnesium ion binding (GO:0000287)	70	16	3.16	2.35e-05	0.00109
4h	down	molecular function	nucleotidyltransferase activity (GO:0016779)	46	10	3	0.00128	0.0401
4h	down	molecular function	isomerase activity (GO:0016853)	74	16	2.99	4.91e-05	0.00207
4h	down	molecular function	RNA binding (GO:0003723)	116	23	2.74	4.93e-06	0.000265
4h	down	molecular function	ATP binding (GO:0005524)	315	49	2.15	5.25e-08	3.54e-06
4h	down	molecular function	adenyl ribonucleotide binding (GO:0032559)	316	49	2.14	5.75e-08	3.69e-06
4h	down	molecular function	purine ribonucleoside triphosphate binding (GO:0035639)	346	53	2.12	2.41e-08	2.32e-06
4h	down	molecular function	purine ribonucleotide binding (GO:0032555)	347	53	2.11	2.59e-08	2.33e-06
4h	down	molecular function	ribonucleotide binding (GO:0032553)	361	55	2.11	1.31e-08	1.36e-06
4h	down	molecular function	anion binding (GO:0043168)	425	64	2.08	8.04e-10	1.08e-07
4h	down	molecular function	adenyl nucleotide binding (GO:0030554)	348	52	2.06	9.79e-08	5.73e-06
4h	down	molecular function	purine nucleotide binding (GO:0017076)	379	56	2.04	2.92e-08	2.32e-06
4h	down	molecular function	carbohydrate derivative binding (GO:0097367)	376	55	2.02	7.97e-08	4.88e-06
4h	down	molecular function	nucleotide binding (GO:0000166)	424	60	1.96	4.24e-08	3.17e-06
4h	down	molecular function	nucleoside phosphate binding (GO:1901265)	424	60	1.96	4.24e-08	3.01e-06
4h	down	molecular function	heterocyclic compound binding (GO:1901363)	467	66	1.95	7.1e-09	7.97e-07
4h	down	molecular function	transferase activity (GO:0016740)	471	65	1.91	2.73e-08	2.3e-06
4h	down	molecular function	metal ion binding (GO:0046872)	368	49	1.84	7.71e-06	0.0004
4h	down	molecular function	ion binding (GO:0043167)	704	93	1.83	4.07e-11	9.13e-09
4h	down	molecular function	cation binding (GO:0043169)	374	49	1.81	1.39e-05	0.000693
4h	down	molecular function	organic cyclic compound binding (GO:0097159)	799	102	1.76	1.54e-11	4.14e-09
4h	down	molecular function	small molecule binding (GO:0036094)	746	94	1.74	5.54e-10	8.29e-08
4h	down	molecular function	binding (GO:0005488)	1079	129	1.65	8.75e-14	2.95e-11
4h	down	molecular function	catalytic activity (GO:0003824)	1286	150	1.61	6.96e-17	3.13e-14
4h	down	molecular function	nucleic acid binding (GO:0003676)	403	46	1.58	0.00117	0.0377
4h	down	molecular function	molecular_function (GO:0003674)	1846	186	1.39	3.07e-18	4.13e-15
4h	down	cellular component	intracellular membrane-bounded organelle (GO:0043231)	6	4	9.21	0.000356	0.00602
4h	down	cellular component	membrane-bounded organelle (GO:0043227)	6	4	9.21	0.000356	0.00556
4h	down	cellular component	ribosome (GO:0005840)	64	14	3.02	0.000129	0.00292
4h	down	cellular component	cytoplasm (GO:0005737)	624	124	2.75	1.91e-35	1.94e-33
4h	down	cellular component	intracellular organelle (GO:0043229)	101	20	2.74	2.18e-05	0.000632
4h	down	cellular component	intracellular anatomical structure (GO:0005622)	663	129	2.69	1.91e-36	3.87e-34
4h	down	cellular component	catalytic complex (GO:1902494)	80	15	2.59	0.000456	0.00661
4h	down	cellular component	intracellular non-membrane-bounded organelle (GO:0043232)	98	18	2.54	0.000161	0.00326
4h	down	cellular component	organelle (GO:0043226)	116	20	2.38	0.000172	0.00317
4h	down	cellular component	cytosol (GO:0005829)	304	49	2.23	1.5e-08	5.06e-07
4h	down	cellular component	non-membrane-bounded organelle (GO:0043228)	113	18	2.2	0.00116	0.0157
4h	down	cellular component	protein-containing complex (GO:0032991)	204	30	2.03	0.00011	0.0028
4h	down	cellular component	cellular anatomical entity (GO:0110165)	1467	168	1.58	1.59e-20	6.46e-19
4h	down	cellular component	cellular_component (GO:0005575)	1481	169	1.58	1.47e-20	7.48e-19
8h	down	biological process	citrulline biosynthetic process (GO:0019240)	2	2	16.96	0.00346	0.0403
8h	down	biological process	lipoteichoic acid biosynthetic process (GO:0070395)	4	4	16.96	1.17e-05	0.0004
8h	down	biological process	lipoteichoic acid metabolic process (GO:0070394)	4	4	16.96	1.17e-05	0.000392
8h	down	biological process	citrulline metabolic process (GO:0000052)	2	2	16.96	0.00346	0.0401
8h	down	biological process	inositol catabolic process (GO:0019310)	4	4	16.96	1.17e-05	0.000384
8h	down	biological process	ornithine metabolic process (GO:0006591)	6	5	14.14	3.84e-06	0.000144
8h	down	biological process	inositol metabolic process (GO:0006020)	5	4	13.57	5.57e-05	0.0017
8h	down	biological process	arginine biosynthetic process via ornithine (GO:0042450)	4	3	12.72	0.000771	0.0143
8h	down	biological process	non-proteinogenic amino acid biosynthetic process (GO:0170043)	6	4	11.31	0.000159	0.00437
8h	down	biological process	imidazole-containing compound metabolic process (GO:0052803)	12	8	11.31	5.01e-08	3.17e-06
8h	down	biological process	L-histidine biosynthetic process (GO:0000105)	12	8	11.31	5.01e-08	3.05e-06
8h	down	biological process	L-histidine metabolic process (GO:0006547)	12	8	11.31	5.01e-08	2.94e-06
8h	down	biological process	thiamine biosynthetic process (GO:0009228)	7	4	9.69	0.000355	0.00858
8h	down	biological process	primary alcohol biosynthetic process (GO:0034309)	7	4	9.69	0.000355	0.00846
8h	down	biological process	isopentenyl diphosphate biosynthetic process, methylerythritol 4-phosphate pathway (GO:0019288)	7	4	9.69	0.000355	0.00834
8h	down	biological process	thiamine-containing compound biosynthetic process (GO:0042724)	8	4	8.48	0.000677	0.0133
8h	down	biological process	thiamine-containing compound metabolic process (GO:0042723)	8	4	8.48	0.000677	0.0131
8h	down	biological process	alcohol biosynthetic process (GO:0046165)	10	5	8.48	0.000133	0.00377
8h	down	biological process	thiamine metabolic process (GO:0006772)	8	4	8.48	0.000677	0.013
8h	down	biological process	nucleotide-excision repair (GO:0006289)	6	3	8.48	0.00353	0.0406
8h	down	biological process	valine metabolic process (GO:0006573)	8	4	8.48	0.000677	0.0128
8h	down	biological process	non-proteinogenic amino acid metabolic process (GO:0170041)	17	8	7.98	1.9e-06	7.64e-05
8h	down	biological process	terpenoid metabolic process (GO:0006721)	9	4	7.54	0.00116	0.0191
8h	down	biological process	terpenoid biosynthetic process (GO:0016114)	9	4	7.54	0.00116	0.0189
8h	down	biological process	arginine metabolic process (GO:0006525)	14	6	7.27	7.76e-05	0.00232
8h	down	biological process	arginine biosynthetic process (GO:0006526)	12	5	7.07	0.000379	0.00854
8h	down	biological process	organic hydroxy compound biosynthetic process (GO:1901617)	15	6	6.79	0.000123	0.00355
8h	down	biological process	indole-containing compound biosynthetic process (GO:0042435)	10	4	6.79	0.00185	0.0262
8h	down	biological process	indole-containing compound metabolic process (GO:0042430)	10	4	6.79	0.00185	0.026
8h	down	biological process	isopentenyl diphosphate metabolic process (GO:0046490)	10	4	6.79	0.00185	0.0258
8h	down	biological process	isoleucine biosynthetic process (GO:0009097)	10	4	6.79	0.00185	0.0256
8h	down	biological process	tryptophan biosynthetic process (GO:0000162)	10	4	6.79	0.00185	0.0254
8h	down	biological process	isopentenyl diphosphate biosynthetic process (GO:0009240)	10	4	6.79	0.00185	0.0251
8h	down	biological process	indolalkylamine metabolic process (GO:0006586)	10	4	6.79	0.00185	0.0249
8h	down	biological process	tryptophan metabolic process (GO:0006568)	10	4	6.79	0.00185	0.0247
8h	down	biological process	isoleucine metabolic process (GO:0006549)	10	4	6.79	0.00185	0.0245
8h	down	biological process	indolalkylamine biosynthetic process (GO:0046219)	10	4	6.79	0.00185	0.0243
8h	down	biological process	biogenic amine biosynthetic process (GO:0042401)	13	5	6.52	0.000586	0.0122
8h	down	biological process	amine biosynthetic process (GO:0009309)	13	5	6.52	0.000586	0.0121
8h	down	biological process	aromatic amino acid family biosynthetic process (GO:0009073)	32	12	6.36	9.59e-08	5.26e-06
8h	down	biological process	aromatic amino acid metabolic process (GO:0009072)	32	12	6.36	9.59e-08	5.09e-06
8h	down	biological process	teichoic acid metabolic process (GO:0046374)	11	4	6.17	0.00277	0.0346
8h	down	biological process	teichoic acid biosynthetic process (GO:0019350)	11	4	6.17	0.00277	0.0343
8h	down	biological process	primary alcohol metabolic process (GO:0034308)	11	4	6.17	0.00277	0.0341
8h	down	biological process	'de novo' IMP biosynthetic process (GO:0006189)	12	4	5.65	0.00397	0.0445
8h	down	biological process	IMP biosynthetic process (GO:0006188)	12	4	5.65	0.00397	0.0442
8h	down	biological process	glyceraldehyde-3-phosphate metabolic process (GO:0019682)	18	6	5.65	0.000393	0.00875
8h	down	biological process	alpha-amino acid catabolic process (GO:1901606)	17	5	4.99	0.00232	0.0299
8h	down	biological process	polyol metabolic process (GO:0019751)	24	7	4.95	0.000321	0.00814
8h	down	biological process	pyrimidine-containing compound biosynthetic process (GO:0072528)	24	7	4.95	0.000321	0.00801
8h	down	biological process	alpha-amino acid biosynthetic process (GO:1901607)	86	25	4.93	4.4e-12	4.26e-10
8h	down	biological process	alcohol metabolic process (GO:0006066)	38	11	4.91	6.44e-06	0.00023
8h	down	biological process	glutamine family amino acid biosynthetic process (GO:0009084)	21	6	4.85	0.000991	0.017
8h	down	biological process	isoprenoid metabolic process (GO:0006720)	18	5	4.71	0.00306	0.0374
8h	down	biological process	branched-chain amino acid metabolic process (GO:0009081)	18	5	4.71	0.00306	0.0371
8h	down	biological process	isoprenoid biosynthetic process (GO:0008299)	18	5	4.71	0.00306	0.0368
8h	down	biological process	amine metabolic process (GO:0009308)	18	5	4.71	0.00306	0.0366
8h	down	biological process	biogenic amine metabolic process (GO:0006576)	18	5	4.71	0.00306	0.0363
8h	down	biological process	amino acid biosynthetic process (GO:0008652)	94	26	4.69	5.61e-12	4.62e-10
8h	down	biological process	rRNA processing (GO:0006364)	30	8	4.52	0.000236	0.00627
8h	down	biological process	pyrimidine-containing compound metabolic process (GO:0072527)	30	8	4.52	0.000236	0.00617
8h	down	biological process	organic acid biosynthetic process (GO:0016053)	133	35	4.46	3.52e-15	4.82e-13
8h	down	biological process	cellular aldehyde metabolic process (GO:0006081)	23	6	4.43	0.00167	0.0241
8h	down	biological process	rRNA metabolic process (GO:0016072)	31	8	4.38	0.000302	0.00778
8h	down	biological process	carboxylic acid biosynthetic process (GO:0046394)	122	31	4.31	4.84e-13	5.31e-11
8h	down	biological process	proteinogenic amino acid biosynthetic process (GO:0170038)	67	17	4.3	1.43e-07	7.14e-06
8h	down	biological process	L-amino acid biosynthetic process (GO:0170034)	67	17	4.3	1.43e-07	6.93e-06
8h	down	biological process	alpha-amino acid metabolic process (GO:1901605)	119	30	4.28	1.53e-12	1.57e-10
8h	down	biological process	organic hydroxy compound metabolic process (GO:1901615)	49	12	4.15	1.62e-05	0.000522
8h	down	biological process	phospholipid biosynthetic process (GO:0008654)	30	7	3.96	0.0014	0.0213
8h	down	biological process	phospholipid metabolic process (GO:0006644)	30	7	3.96	0.0014	0.0211
8h	down	biological process	small molecule biosynthetic process (GO:0044283)	201	46	3.88	2.53e-17	4.17e-15
8h	down	biological process	tRNA processing (GO:0008033)	31	7	3.83	0.00172	0.0246
8h	down	biological process	RNA processing (GO:0006396)	62	14	3.83	8.62e-06	0.000302
8h	down	biological process	RNA biosynthetic process (GO:0032774)	83	18	3.68	7.81e-07	3.21e-05
8h	down	biological process	amino acid metabolic process (GO:0006520)	158	33	3.54	2.87e-11	2.25e-09
8h	down	biological process	purine ribonucleotide biosynthetic process (GO:0009152)	48	10	3.53	0.000359	0.0082
8h	down	biological process	proteinogenic amino acid metabolic process (GO:0170039)	96	20	3.53	3.64e-07	1.66e-05
8h	down	biological process	L-amino acid metabolic process (GO:0170033)	98	20	3.46	5.19e-07	2.31e-05
8h	down	biological process	vitamin metabolic process (GO:0006766)	49	10	3.46	0.000428	0.00939
8h	down	biological process	organic acid metabolic process (GO:0006082)	210	42	3.39	1.44e-13	1.69e-11
8h	down	biological process	ribosome biogenesis (GO:0042254)	45	9	3.39	0.000973	0.017
8h	down	biological process	ribonucleoprotein complex biogenesis (GO:0022613)	45	9	3.39	0.000973	0.0169
8h	down	biological process	glutamine family amino acid metabolic process (GO:0009064)	40	8	3.39	0.00187	0.0244
8h	down	biological process	carboxylic acid metabolic process (GO:0019752)	193	38	3.34	4.62e-12	4.22e-10
8h	down	biological process	nucleic acid biosynthetic process (GO:0141187)	97	19	3.32	1.99e-06	7.78e-05
8h	down	biological process	oxoacid metabolic process (GO:0043436)	194	38	3.32	5.47e-12	4.74e-10
8h	down	biological process	DNA replication (GO:0006260)	36	7	3.3	0.00425	0.0466
8h	down	biological process	vitamin biosynthetic process (GO:0009110)	47	9	3.25	0.00135	0.021
8h	down	biological process	water-soluble vitamin metabolic process (GO:0006767)	47	9	3.25	0.00135	0.0208
8h	down	biological process	organophosphate biosynthetic process (GO:0090407)	133	25	3.19	9.44e-08	5.36e-06
8h	down	biological process	purine nucleotide biosynthetic process (GO:0006164)	59	11	3.16	0.000505	0.0108
8h	down	biological process	cellular lipid metabolic process (GO:0044255)	55	10	3.08	0.00112	0.0186
8h	down	biological process	DNA repair (GO:0006281)	66	12	3.08	0.000357	0.00828
8h	down	biological process	RNA metabolic process (GO:0016070)	118	21	3.02	2.87e-06	0.00011
8h	down	biological process	water-soluble vitamin biosynthetic process (GO:0042364)	45	8	3.02	0.00407	0.0449
8h	down	biological process	lipid biosynthetic process (GO:0008610)	62	11	3.01	0.000785	0.0144
8h	down	biological process	purine-containing compound biosynthetic process (GO:0072522)	62	11	3.01	0.000785	0.0142
8h	down	biological process	ribonucleotide biosynthetic process (GO:0009260)	62	11	3.01	0.000785	0.014
8h	down	biological process	small molecule catabolic process (GO:0044282)	68	12	2.99	0.000476	0.0103
8h	down	biological process	cellular biosynthetic process (GO:0044249)	465	82	2.99	2.31e-24	4.76e-22
8h	down	biological process	tRNA metabolic process (GO:0006399)	57	10	2.98	0.00149	0.0223
8h	down	biological process	DNA damage response (GO:0006974)	69	12	2.95	0.000547	0.0116
8h	down	biological process	lipid metabolic process (GO:0006629)	81	14	2.93	0.000201	0.00542
8h	down	biological process	purine ribonucleotide metabolic process (GO:0009150)	70	12	2.91	0.000627	0.0127
8h	down	biological process	nucleobase-containing compound biosynthetic process (GO:0034654)	187	32	2.9	1.29e-08	8.47e-07
8h	down	biological process	carbohydrate derivative biosynthetic process (GO:1901137)	130	22	2.87	3.92e-06	0.000143
8h	down	biological process	ribose phosphate biosynthetic process (GO:0046390)	65	11	2.87	0.00118	0.0187
8h	down	biological process	biosynthetic process (GO:0009058)	592	100	2.87	6.07e-30	3.33e-27
8h	down	biological process	nucleic acid metabolic process (GO:0090304)	216	36	2.83	2.76e-09	1.89e-07
8h	down	biological process	small molecule metabolic process (GO:0044281)	428	71	2.81	8.04e-19	1.47e-16
8h	down	biological process	organonitrogen compound biosynthetic process (GO:1901566)	375	62	2.8	4.98e-16	7.45e-14
8h	down	biological process	cellular response to stress (GO:0033554)	80	13	2.76	0.000637	0.0128
8h	down	biological process	DNA metabolic process (GO:0006259)	105	17	2.75	9.61e-05	0.00282
8h	down	biological process	cellular metabolic process (GO:0044237)	686	111	2.74	6.23e-33	5.13e-30
8h	down	biological process	nucleotide biosynthetic process (GO:0009165)	81	13	2.72	0.00072	0.0135
8h	down	biological process	nucleoside phosphate biosynthetic process (GO:1901293)	83	13	2.66	0.000915	0.0162
8h	down	biological process	organophosphate metabolic process (GO:0019637)	186	29	2.64	5.68e-07	2.4e-05
8h	down	biological process	ribonucleotide metabolic process (GO:0009259)	84	13	2.63	0.00103	0.0174
8h	down	biological process	phosphate-containing compound metabolic process (GO:0006796)	202	31	2.6	3.12e-07	1.47e-05
8h	down	biological process	cellular component biogenesis (GO:0044085)	105	16	2.59	0.000323	0.00792
8h	down	biological process	phosphorus metabolic process (GO:0006793)	207	31	2.54	5.49e-07	2.38e-05
8h	down	biological process	purine nucleotide metabolic process (GO:0006163)	101	15	2.52	0.000662	0.0131
8h	down	biological process	ribose phosphate metabolic process (GO:0019693)	88	13	2.51	0.0016	0.0237
8h	down	biological process	nucleobase-containing compound metabolic process (GO:0006139)	374	54	2.45	2.87e-11	2.14e-09
8h	down	biological process	macromolecule biosynthetic process (GO:0009059)	268	38	2.41	1.33e-07	6.86e-06
8h	down	biological process	response to stress (GO:0006950)	106	15	2.4	0.00111	0.0187
8h	down	biological process	purine-containing compound metabolic process (GO:0072521)	107	15	2.38	0.00123	0.0192
8h	down	biological process	cellular component organization or biogenesis (GO:0071840)	159	22	2.35	0.000152	0.00425
8h	down	biological process	primary metabolic process (GO:0044238)	810	112	2.35	1.83e-26	7.55e-24
8h	down	biological process	organonitrogen compound metabolic process (GO:1901564)	547	74	2.29	2.37e-14	3e-12
8h	down	biological process	metabolic process (GO:0008152)	978	132	2.29	5.83e-34	9.6e-31
8h	down	biological process	macromolecule metabolic process (GO:0043170)	434	58	2.27	1.18e-10	8.44e-09
8h	down	biological process	carbohydrate derivative metabolic process (GO:1901135)	218	29	2.26	1.68e-05	0.000531
8h	down	biological process	gene expression (GO:0010467)	205	27	2.23	4.13e-05	0.00128
8h	down	biological process	nucleotide metabolic process (GO:0009117)	130	17	2.22	0.0016	0.0235
8h	down	biological process	nucleoside phosphate metabolic process (GO:0006753)	134	17	2.15	0.00206	0.0267
8h	down	biological process	nucleobase-containing small molecule metabolic process (GO:0055086)	163	19	1.98	0.00314	0.0369
8h	down	biological process	cellular process (GO:0009987)	1250	137	1.86	5.02e-25	1.18e-22
8h	down	biological process	biological_process (GO:0008150)	1634	156	1.62	2.95e-26	8.09e-24
8h	down	biological process	transport (GO:0006810)	391	10	0.43	0.00163	0.0237
8h	down	biological process	localization (GO:0051179)	394	10	0.43	0.00118	0.019
8h	down	biological process	establishment of localization (GO:0051234)	394	10	0.43	0.00118	0.0189
8h	down	molecular function	phosphorus-oxygen lyase activity (GO:0016849)	5	5	16.96	6.72e-07	0.000101
8h	down	molecular function	P-type potassium transmembrane transporter activity (GO:0008556)	3	3	16.96	0.000201	0.0136
8h	down	molecular function	acetolactate synthase activity (GO:0003984)	4	3	12.72	0.000771	0.0358
8h	down	molecular function	quaternary ammonium group binding (GO:0050997)	7	4	9.69	0.000355	0.0199
8h	down	molecular function	thiamine pyrophosphate binding (GO:0030976)	7	4	9.69	0.000355	0.0191
8h	down	molecular function	intramolecular oxidoreductase activity (GO:0016860)	17	6	5.99	0.000276	0.0161
8h	down	molecular function	magnesium ion binding (GO:0000287)	70	14	3.39	3.78e-05	0.00339
8h	down	molecular function	isomerase activity (GO:0016853)	74	14	3.21	7.23e-05	0.00609
8h	down	molecular function	lyase activity (GO:0016829)	95	16	2.86	9.58e-05	0.00679
8h	down	molecular function	catalytic activity, acting on a nucleic acid (GO:0140640)	161	24	2.53	1.37e-05	0.00153
8h	down	molecular function	catalytic activity, acting on RNA (GO:0140098)	94	14	2.53	0.000976	0.0424
8h	down	molecular function	metal ion binding (GO:0046872)	368	48	2.21	2.05e-08	3.94e-06
8h	down	molecular function	cation binding (GO:0043169)	374	48	2.18	4.32e-08	7.28e-06
8h	down	molecular function	transferase activity (GO:0016740)	471	52	1.87	1.61e-06	0.000217
8h	down	molecular function	anion binding (GO:0043168)	425	46	1.84	1.6e-05	0.00166
8h	down	molecular function	ion binding (GO:0043167)	704	76	1.83	2.8e-09	9.42e-07
8h	down	molecular function	ribonucleotide binding (GO:0032553)	361	38	1.79	0.000271	0.0166
8h	down	molecular function	heterocyclic compound binding (GO:1901363)	467	49	1.78	2.06e-05	0.00199
8h	down	molecular function	small molecule binding (GO:0036094)	746	78	1.77	6.02e-09	1.35e-06
8h	down	molecular function	purine ribonucleoside triphosphate binding (GO:0035639)	346	36	1.77	0.000375	0.0194
8h	down	molecular function	nucleotide binding (GO:0000166)	424	44	1.76	7.51e-05	0.00595
8h	down	molecular function	nucleoside phosphate binding (GO:1901265)	424	44	1.76	7.51e-05	0.00562
8h	down	molecular function	purine ribonucleotide binding (GO:0032555)	347	36	1.76	0.000552	0.0276
8h	down	molecular function	purine nucleotide binding (GO:0017076)	379	39	1.75	0.000254	0.0163
8h	down	molecular function	carbohydrate derivative binding (GO:0097367)	376	38	1.71	0.000559	0.0269
8h	down	molecular function	adenyl nucleotide binding (GO:0030554)	348	35	1.71	0.000949	0.0426
8h	down	molecular function	catalytic activity (GO:0003824)	1286	127	1.68	1.38e-16	1.86e-13
8h	down	molecular function	binding (GO:0005488)	1079	100	1.57	5.26e-09	1.42e-06
8h	down	molecular function	organic cyclic compound binding (GO:0097159)	799	74	1.57	4.95e-06	0.000606
8h	down	molecular function	molecular_function (GO:0003674)	1846	150	1.38	7.31e-14	4.92e-11
8h	down	cellular component	catalytic complex (GO:1902494)	80	13	2.76	0.000637	0.0215
8h	down	cellular component	cytoplasm (GO:0005737)	624	94	2.56	2.34e-23	4.75e-21
8h	down	cellular component	intracellular anatomical structure (GO:0005622)	663	96	2.46	1.25e-22	1.27e-20
8h	down	cellular component	cellular anatomical entity (GO:0110165)	1467	129	1.49	4.23e-12	1.72e-10
8h	down	cellular component	cellular_component (GO:0005575)	1481	130	1.49	2.54e-12	1.72e-10
12h	down	biological process	pyridoxine biosynthetic process (GO:0008615)	2	2	15.31	0.00424	0.0466
12h	down	biological process	D-amino acid biosynthetic process (GO:0046437)	2	2	15.31	0.00424	0.0462
12h	down	biological process	D-amino acid catabolic process (GO:0019478)	2	2	15.31	0.00424	0.0459
12h	down	biological process	modulation of process of another organism (GO:0035821)	2	2	15.31	0.00424	0.0456
12h	down	biological process	lipoteichoic acid biosynthetic process (GO:0070395)	4	4	15.31	1.76e-05	0.000492
12h	down	biological process	lipoteichoic acid metabolic process (GO:0070394)	4	4	15.31	1.76e-05	0.000484
12h	down	biological process	inositol catabolic process (GO:0019310)	4	4	15.31	1.76e-05	0.000476
12h	down	biological process	pyridoxal phosphate biosynthetic process (GO:0042823)	2	2	15.31	0.00424	0.0453
12h	down	biological process	pyridoxal phosphate metabolic process (GO:0042822)	2	2	15.31	0.00424	0.0451
12h	down	biological process	pyridoxine metabolic process (GO:0008614)	3	3	15.31	0.000274	0.00557
12h	down	biological process	D-amino acid metabolic process (GO:0046416)	3	3	15.31	0.000274	0.00551
12h	down	biological process	vitamin B6 biosynthetic process (GO:0042819)	3	3	15.31	0.000274	0.00544
12h	down	biological process	vitamin B6 metabolic process (GO:0042816)	3	3	15.31	0.000274	0.00537
12h	down	biological process	ornithine metabolic process (GO:0006591)	6	5	12.76	6.41e-06	0.000195
12h	down	biological process	inositol metabolic process (GO:0006020)	5	4	12.25	8.37e-05	0.00194
12h	down	biological process	arginine biosynthetic process via ornithine (GO:0042450)	4	3	11.49	0.00104	0.0164
12h	down	biological process	non-proteinogenic amino acid catabolic process (GO:0170044)	4	3	11.49	0.00104	0.0162
12h	down	biological process	thiamine biosynthetic process (GO:0009228)	7	5	10.94	2.13e-05	0.000564
12h	down	biological process	primary alcohol biosynthetic process (GO:0034309)	7	5	10.94	2.13e-05	0.000555
12h	down	biological process	isopentenyl diphosphate biosynthetic process, methylerythritol 4-phosphate pathway (GO:0019288)	7	5	10.94	2.13e-05	0.000547
12h	down	biological process	non-proteinogenic amino acid biosynthetic process (GO:0170043)	6	4	10.21	0.000238	0.0049
12h	down	biological process	imidazole-containing compound metabolic process (GO:0052803)	12	8	10.21	1.13e-07	5.8e-06
12h	down	biological process	L-histidine biosynthetic process (GO:0000105)	12	8	10.21	1.13e-07	5.62e-06
12h	down	biological process	L-histidine metabolic process (GO:0006547)	12	8	10.21	1.13e-07	5.46e-06
12h	down	biological process	thiamine-containing compound biosynthetic process (GO:0042724)	8	5	9.57	5.37e-05	0.00134
12h	down	biological process	thiamine-containing compound metabolic process (GO:0042723)	8	5	9.57	5.37e-05	0.00132
12h	down	biological process	thiamine metabolic process (GO:0006772)	8	5	9.57	5.37e-05	0.0013
12h	down	biological process	alcohol biosynthetic process (GO:0046165)	10	6	9.19	1.21e-05	0.000343
12h	down	biological process	thiamine diphosphate metabolic process (GO:0042357)	5	3	9.19	0.00248	0.0325
12h	down	biological process	pantothenate metabolic process (GO:0015939)	5	3	9.19	0.00248	0.0322
12h	down	biological process	thiamine diphosphate biosynthetic process (GO:0009229)	5	3	9.19	0.00248	0.032
12h	down	biological process	organic hydroxy compound biosynthetic process (GO:1901617)	15	9	9.19	6.35e-08	3.49e-06
12h	down	biological process	terpenoid metabolic process (GO:0006721)	9	5	8.51	0.000114	0.00258
12h	down	biological process	terpenoid biosynthetic process (GO:0016114)	9	5	8.51	0.000114	0.00254
12h	down	biological process	non-proteinogenic amino acid metabolic process (GO:0170041)	17	9	8.11	2.75e-07	1.19e-05
12h	down	biological process	isopentenyl diphosphate metabolic process (GO:0046490)	10	5	7.66	0.000217	0.00457
12h	down	biological process	isopentenyl diphosphate biosynthetic process (GO:0009240)	10	5	7.66	0.000217	0.00452
12h	down	biological process	valine metabolic process (GO:0006573)	8	4	7.66	0.001	0.016
12h	down	biological process	primary alcohol metabolic process (GO:0034308)	11	5	6.96	0.000376	0.0072
12h	down	biological process	arginine metabolic process (GO:0006525)	14	6	6.56	0.000138	0.00299
12h	down	biological process	arginine biosynthetic process (GO:0006526)	12	5	6.38	0.000611	0.0105
12h	down	biological process	indole-containing compound biosynthetic process (GO:0042435)	10	4	6.13	0.00271	0.0335
12h	down	biological process	indole-containing compound metabolic process (GO:0042430)	10	4	6.13	0.00271	0.0332
12h	down	biological process	tryptophan biosynthetic process (GO:0000162)	10	4	6.13	0.00271	0.033
12h	down	biological process	ribosomal small subunit biogenesis (GO:0042274)	10	4	6.13	0.00271	0.0328
12h	down	biological process	indolalkylamine metabolic process (GO:0006586)	10	4	6.13	0.00271	0.0325
12h	down	biological process	tryptophan metabolic process (GO:0006568)	10	4	6.13	0.00271	0.0323
12h	down	biological process	indolalkylamine biosynthetic process (GO:0046219)	10	4	6.13	0.00271	0.0321
12h	down	biological process	aromatic amino acid family biosynthetic process (GO:0009073)	32	12	5.74	3.01e-07	1.27e-05
12h	down	biological process	aromatic amino acid metabolic process (GO:0009072)	32	12	5.74	3.01e-07	1.24e-05
12h	down	biological process	teichoic acid metabolic process (GO:0046374)	11	4	5.57	0.00404	0.0455
12h	down	biological process	teichoic acid biosynthetic process (GO:0019350)	11	4	5.57	0.00404	0.0452
12h	down	biological process	alpha-amino acid catabolic process (GO:1901606)	17	6	5.4	0.000483	0.00863
12h	down	biological process	cellular aldehyde metabolic process (GO:0006081)	23	8	5.33	5.96e-05	0.00142
12h	down	biological process	isoprenoid metabolic process (GO:0006720)	18	6	5.1	0.000685	0.0116
12h	down	biological process	isoprenoid biosynthetic process (GO:0008299)	18	6	5.1	0.000685	0.0115
12h	down	biological process	pyrimidine-containing compound biosynthetic process (GO:0072528)	24	8	5.1	8.45e-05	0.00193
12h	down	biological process	glyceraldehyde-3-phosphate metabolic process (GO:0019682)	18	6	5.1	0.000685	0.0114
12h	down	biological process	alcohol metabolic process (GO:0006066)	38	12	4.84	2.55e-06	8.38e-05
12h	down	biological process	alpha-amino acid biosynthetic process (GO:1901607)	86	27	4.81	9e-13	7.79e-11
12h	down	biological process	vitamin metabolic process (GO:0006766)	49	15	4.69	2.11e-07	9.63e-06
12h	down	biological process	organic hydroxy compound metabolic process (GO:1901615)	49	15	4.69	2.11e-07	9.37e-06
12h	down	biological process	pyrimidine-containing compound metabolic process (GO:0072527)	30	9	4.59	7.67e-05	0.0018
12h	down	biological process	vitamin biosynthetic process (GO:0009110)	47	14	4.56	7.97e-07	2.79e-05
12h	down	biological process	amino acid biosynthetic process (GO:0008652)	94	28	4.56	1.41e-12	1.11e-10
12h	down	biological process	water-soluble vitamin metabolic process (GO:0006767)	47	14	4.56	7.97e-07	2.73e-05
12h	down	biological process	cellular modified amino acid biosynthetic process (GO:0042398)	17	5	4.5	0.00365	0.0417
12h	down	biological process	organic acid biosynthetic process (GO:0016053)	133	39	4.49	4.8e-17	6.07e-15
12h	down	biological process	polyol metabolic process (GO:0019751)	24	7	4.47	0.000604	0.0107
12h	down	biological process	water-soluble vitamin biosynthetic process (GO:0042364)	45	13	4.42	2.96e-06	9.56e-05
12h	down	biological process	carboxylic acid biosynthetic process (GO:0046394)	122	35	4.39	5.35e-15	5.87e-13
12h	down	biological process	glutamine family amino acid biosynthetic process (GO:0009084)	21	6	4.38	0.0017	0.0249
12h	down	biological process	amino acid catabolic process (GO:0009063)	21	6	4.38	0.0017	0.0247
12h	down	biological process	proteinogenic amino acid biosynthetic process (GO:0170038)	67	19	4.34	1.86e-08	1.14e-06
12h	down	biological process	L-amino acid biosynthetic process (GO:0170034)	67	19	4.34	1.86e-08	1.09e-06
12h	down	biological process	alpha-amino acid metabolic process (GO:1901605)	119	33	4.25	1.07e-13	9.8e-12
12h	down	biological process	phospholipid biosynthetic process (GO:0008654)	30	8	4.08	0.000478	0.00885
12h	down	biological process	rRNA processing (GO:0006364)	30	8	4.08	0.000478	0.00875
12h	down	biological process	phospholipid metabolic process (GO:0006644)	30	8	4.08	0.000478	0.00865
12h	down	biological process	monocarboxylic acid biosynthetic process (GO:0072330)	23	6	3.99	0.00283	0.033
12h	down	biological process	small molecule biosynthetic process (GO:0044283)	201	52	3.96	4.49e-20	8.21e-18
12h	down	biological process	tRNA processing (GO:0008033)	31	8	3.95	0.000609	0.0107
12h	down	biological process	rRNA metabolic process (GO:0016072)	31	8	3.95	0.000609	0.0106
12h	down	biological process	cellular modified amino acid metabolic process (GO:0006575)	24	6	3.83	0.00357	0.0411
12h	down	biological process	RNA processing (GO:0006396)	62	15	3.7	5.82e-06	0.000181
12h	down	biological process	carboxylic acid catabolic process (GO:0046395)	29	7	3.7	0.00206	0.0273
12h	down	biological process	amino acid metabolic process (GO:0006520)	158	37	3.59	9.2e-13	7.57e-11
12h	down	biological process	proteinogenic amino acid metabolic process (GO:0170039)	96	22	3.51	9.48e-08	5.03e-06
12h	down	biological process	RNA biosynthetic process (GO:0032774)	83	19	3.51	7.77e-07	2.78e-05
12h	down	biological process	regulation of developmental process (GO:0050793)	31	7	3.46	0.0031	0.036
12h	down	biological process	glutamine family amino acid metabolic process (GO:0009064)	40	9	3.45	0.000828	0.0135
12h	down	biological process	L-amino acid metabolic process (GO:0170033)	98	22	3.44	1.41e-07	6.62e-06
12h	down	biological process	organic acid metabolic process (GO:0006082)	210	47	3.43	2.39e-15	2.81e-13
12h	down	biological process	carboxylic acid metabolic process (GO:0019752)	193	43	3.41	5.86e-14	6.03e-12
12h	down	biological process	ribosome biogenesis (GO:0042254)	45	10	3.4	0.000472	0.00894
12h	down	biological process	ribonucleoprotein complex biogenesis (GO:0022613)	45	10	3.4	0.000472	0.00884
12h	down	biological process	peptidoglycan-based cell wall biogenesis (GO:0009273)	36	8	3.4	0.00176	0.025
12h	down	biological process	cell wall macromolecule biosynthetic process (GO:0044038)	36	8	3.4	0.00176	0.0248
12h	down	biological process	oxoacid metabolic process (GO:0043436)	194	43	3.39	7.13e-14	6.91e-12
12h	down	biological process	organic acid catabolic process (GO:0016054)	32	7	3.35	0.00376	0.0426
12h	down	biological process	cellular lipid metabolic process (GO:0044255)	55	12	3.34	0.000154	0.00329
12h	down	biological process	nucleic acid biosynthetic process (GO:0141187)	97	21	3.32	5.34e-07	2.04e-05
12h	down	biological process	cell wall biogenesis (GO:0042546)	38	8	3.22	0.00254	0.0325
12h	down	biological process	organophosphate biosynthetic process (GO:0090407)	133	28	3.22	1.06e-08	6.98e-07
12h	down	biological process	lipid metabolic process (GO:0006629)	81	17	3.21	1.09e-05	0.000314
12h	down	biological process	lipid biosynthetic process (GO:0008610)	62	13	3.21	0.000125	0.00275
12h	down	biological process	purine ribonucleotide biosynthetic process (GO:0009152)	48	10	3.19	0.000815	0.0134
12h	down	biological process	cell division (GO:0051301)	44	9	3.13	0.00171	0.0247
12h	down	biological process	cellular biosynthetic process (GO:0044249)	465	93	3.06	9.61e-29	2.64e-26
12h	down	biological process	tRNA metabolic process (GO:0006399)	57	11	2.96	0.000889	0.0143
12h	down	biological process	small molecule catabolic process (GO:0044282)	68	13	2.93	0.000334	0.00647
12h	down	biological process	cellular component biogenesis (GO:0044085)	105	20	2.92	8.41e-06	0.000252
12h	down	biological process	organonitrogen compound biosynthetic process (GO:1901566)	375	71	2.9	2.69e-19	4.03e-17
12h	down	biological process	purine nucleotide biosynthetic process (GO:0006164)	59	11	2.86	0.0012	0.0181
12h	down	biological process	RNA metabolic process (GO:0016070)	118	22	2.86	4.16e-06	0.000132
12h	down	biological process	biosynthetic process (GO:0009058)	592	110	2.85	1.23e-32	6.74e-30
12h	down	biological process	carbohydrate derivative biosynthetic process (GO:1901137)	130	24	2.83	1.75e-06	5.89e-05
12h	down	biological process	nucleobase-containing compound biosynthetic process (GO:0034654)	187	34	2.78	1.3e-08	8.2e-07
12h	down	biological process	cell wall organization or biogenesis (GO:0071554)	50	9	2.76	0.00429	0.0453
12h	down	biological process	small molecule metabolic process (GO:0044281)	428	77	2.76	9.87e-20	1.62e-17
12h	down	biological process	purine-containing compound biosynthetic process (GO:0072522)	62	11	2.72	0.00184	0.0256
12h	down	biological process	ribonucleotide biosynthetic process (GO:0009260)	62	11	2.72	0.00184	0.0254
12h	down	biological process	cellular component organization or biogenesis (GO:0071840)	159	28	2.7	6.04e-07	2.21e-05
12h	down	biological process	cellular metabolic process (GO:0044237)	686	120	2.68	4.35e-34	3.58e-31
12h	down	biological process	purine ribonucleotide metabolic process (GO:0009150)	70	12	2.63	0.00156	0.0234
12h	down	biological process	ribose phosphate biosynthetic process (GO:0046390)	65	11	2.59	0.00272	0.032
12h	down	biological process	nucleic acid metabolic process (GO:0090304)	216	36	2.55	5e-08	2.84e-06
12h	down	biological process	organophosphate metabolic process (GO:0019637)	186	31	2.55	5.02e-07	1.97e-05
12h	down	biological process	phosphate-containing compound metabolic process (GO:0006796)	202	33	2.5	3.29e-07	1.32e-05
12h	down	biological process	nucleotide biosynthetic process (GO:0009165)	81	13	2.46	0.00188	0.0256
12h	down	biological process	macromolecule biosynthetic process (GO:0009059)	268	43	2.46	6.07e-09	4.16e-07
12h	down	biological process	phosphorus metabolic process (GO:0006793)	207	33	2.44	5.95e-07	2.23e-05
12h	down	biological process	nucleoside phosphate biosynthetic process (GO:1901293)	83	13	2.4	0.00236	0.031
12h	down	biological process	ribonucleotide metabolic process (GO:0009259)	84	13	2.37	0.00263	0.0333
12h	down	biological process	organonitrogen compound metabolic process (GO:1901564)	547	84	2.35	4.21e-17	5.77e-15
12h	down	biological process	DNA metabolic process (GO:0006259)	105	16	2.33	0.00102	0.0162
12h	down	biological process	primary metabolic process (GO:0044238)	810	120	2.27	3.03e-26	6.24e-24
12h	down	biological process	carbohydrate derivative metabolic process (GO:1901135)	218	32	2.25	9.75e-06	0.000286
12h	down	biological process	metabolic process (GO:0008152)	978	143	2.24	8.04e-35	1.32e-31
12h	down	biological process	nucleobase-containing compound metabolic process (GO:0006139)	374	54	2.21	2.99e-09	2.14e-07
12h	down	biological process	gene expression (GO:0010467)	205	29	2.17	4.51e-05	0.00114
12h	down	biological process	macromolecule metabolic process (GO:0043170)	434	61	2.15	5.04e-10	3.77e-08
12h	down	biological process	purine-containing compound metabolic process (GO:0072521)	107	15	2.15	0.00405	0.0451
12h	down	biological process	cellular component organization (GO:0016043)	107	15	2.15	0.00405	0.0448
12h	down	biological process	cellular process (GO:0009987)	1250	150	1.84	2.39e-26	5.61e-24
12h	down	biological process	biological_process (GO:0008150)	1634	173	1.62	2.31e-29	7.61e-27
12h	down	biological process	transport (GO:0006810)	391	12	0.47	0.00187	0.0257
12h	down	biological process	localization (GO:0051179)	394	12	0.47	0.00191	0.0257
12h	down	biological process	establishment of localization (GO:0051234)	394	12	0.47	0.00191	0.0255
12h	down	molecular function	P-type potassium transmembrane transporter activity (GO:0008556)	3	3	15.31	0.000274	0.0185
12h	down	molecular function	phosphorus-oxygen lyase activity (GO:0016849)	5	4	12.25	8.37e-05	0.00704
12h	down	molecular function	acetolactate synthase activity (GO:0003984)	4	3	11.49	0.00104	0.0502
12h	down	molecular function	quaternary ammonium group binding (GO:0050997)	7	4	8.75	0.000527	0.0309
12h	down	molecular function	thiamine pyrophosphate binding (GO:0030976)	7	4	8.75	0.000527	0.0296
12h	down	molecular function	magnesium ion binding (GO:0000287)	70	15	3.28	2.83e-05	0.00318
12h	down	molecular function	lyase activity (GO:0016829)	95	19	3.06	6.8e-06	0.000832
12h	down	molecular function	isomerase activity (GO:0016853)	74	13	2.69	0.000786	0.0407
12h	down	molecular function	transition metal ion binding (GO:0046914)	92	16	2.66	0.00022	0.0156
12h	down	molecular function	catalytic activity, acting on RNA (GO:0140098)	94	15	2.44	0.0009	0.0449
12h	down	molecular function	catalytic activity, acting on a nucleic acid (GO:0140640)	161	25	2.38	4.02e-05	0.00387
12h	down	molecular function	metal ion binding (GO:0046872)	368	51	2.12	4.36e-08	8.39e-06
12h	down	molecular function	cation binding (GO:0043169)	374	51	2.09	6.3e-08	1.06e-05
12h	down	molecular function	transferase activity (GO:0016740)	471	58	1.89	3.31e-07	4.95e-05
12h	down	molecular function	ion binding (GO:0043167)	704	82	1.78	2.07e-09	6.98e-07
12h	down	molecular function	anion binding (GO:0043168)	425	48	1.73	6.55e-05	0.00588
12h	down	molecular function	small molecule binding (GO:0036094)	746	84	1.72	7.21e-09	1.94e-06
12h	down	molecular function	adenyl nucleotide binding (GO:0030554)	348	39	1.72	0.000444	0.0272
12h	down	molecular function	heterocyclic compound binding (GO:1901363)	467	52	1.71	3.5e-05	0.00362
12h	down	molecular function	nucleotide binding (GO:0000166)	424	47	1.7	0.000109	0.00868
12h	down	molecular function	nucleoside phosphate binding (GO:1901265)	424	47	1.7	0.000109	0.00819
12h	down	molecular function	purine nucleotide binding (GO:0017076)	379	42	1.7	0.000309	0.0198
12h	down	molecular function	ribonucleotide binding (GO:0032553)	361	40	1.7	0.000536	0.0289
12h	down	molecular function	catalytic activity (GO:0003824)	1286	138	1.64	9.19e-17	1.24e-13
12h	down	molecular function	carbohydrate derivative binding (GO:0097367)	376	40	1.63	0.00107	0.0498
12h	down	molecular function	organic cyclic compound binding (GO:0097159)	799	80	1.53	6.26e-06	0.000843
12h	down	molecular function	binding (GO:0005488)	1079	108	1.53	1.09e-08	2.46e-06
12h	down	molecular function	molecular_function (GO:0003674)	1846	166	1.38	3.53e-15	2.38e-12
12h	down	cellular component	protein folding chaperone complex (GO:0101031)	1	1	15.31	0.0653	0.51
12h	down	cellular component	secretory granule (GO:0030141)	1	1	15.31	0.0653	0.491
12h	down	cellular component	Gram-positive-bacterium-type cell wall (GO:0009275)	1	1	15.31	0.0653	0.473
12h	down	cellular component	histone deacetylase complex (GO:0000118)	1	1	15.31	0.0653	0.457
12h	down	cellular component	host cell membrane (GO:0033644)	1	1	15.31	0.0653	0.442
12h	down	cellular component	host cell plasma membrane (GO:0020002)	1	1	15.31	0.0653	0.428
12h	down	cellular component	chaperonin ATPase complex (GO:0016465)	1	1	15.31	0.0653	0.414
12h	down	cellular component	nuclear protein-containing complex (GO:0140513)	1	1	15.31	0.0653	0.402
12h	down	cellular component	GroEL-GroES complex (GO:1990220)	1	1	15.31	0.0653	0.39
12h	down	cellular component	phosphopantothenoylcysteine decarboxylase complex (GO:0071513)	1	1	15.31	0.0653	0.379
12h	down	cellular component	nucleoplasm (GO:0005654)	1	1	15.31	0.0653	0.368
12h	down	cellular component	chromatin (GO:0000785)	1	1	15.31	0.0653	0.358
12h	down	cellular component	nuclear chromosome (GO:0000228)	1	1	15.31	0.0653	0.349
12h	down	cellular component	Holliday junction helicase complex (GO:0009379)	1	1	15.31	0.0653	0.34
12h	down	cellular component	glutaminase complex (GO:1903600)	1	1	15.31	0.0653	0.331
12h	down	cellular component	secretory vesicle (GO:0099503)	1	1	15.31	0.0653	0.323
12h	down	cellular component	Set3 complex (GO:0034967)	1	1	15.31	0.0653	0.316
12h	down	cellular component	primosome complex (GO:1990077)	3	2	10.21	0.0122	0.225
12h	down	cellular component	acetolactate synthase complex (GO:0005948)	3	2	10.21	0.0122	0.206
12h	down	cellular component	proton-transporting ATP synthase complex, coupling factor F(o) (GO:0045263)	3	2	10.21	0.0122	0.19
12h	down	cellular component	proton-transporting two-sector ATPase complex, proton-transporting domain (GO:0033177)	3	2	10.21	0.0122	0.177
12h	down	cellular component	cytoplasmic side of plasma membrane (GO:0009898)	2	1	7.66	0.126	0.534
12h	down	cellular component	host cellular component (GO:0018995)	2	1	7.66	0.126	0.523
12h	down	cellular component	vesicle (GO:0031982)	2	1	7.66	0.126	0.513
12h	down	cellular component	cytoplasmic side of membrane (GO:0098562)	2	1	7.66	0.126	0.503
12h	down	cellular component	side of membrane (GO:0098552)	2	1	7.66	0.126	0.493
12h	down	cellular component	cytoplasmic vesicle (GO:0031410)	2	1	7.66	0.126	0.484
12h	down	cellular component	peptidoglycan-based cell wall (GO:0009274)	4	2	7.66	0.0233	0.296
12h	down	cellular component	intracellular vesicle (GO:0097708)	2	1	7.66	0.126	0.475
12h	down	cellular component	host cell part (GO:0033643)	2	1	7.66	0.126	0.466
12h	down	cellular component	cell wall (GO:0005618)	4	2	7.66	0.0233	0.278
12h	down	cellular component	Holliday junction resolvase complex (GO:0048476)	2	1	7.66	0.126	0.458
12h	down	cellular component	replisome (GO:0030894)	5	2	6.13	0.0372	0.397
12h	down	cellular component	nuclear lumen (GO:0031981)	3	1	5.1	0.183	0.642
12h	down	cellular component	DNA polymerase complex (GO:0042575)	3	1	5.1	0.183	0.631
12h	down	cellular component	membrane-enclosed lumen (GO:0031974)	3	1	5.1	0.183	0.621
12h	down	cellular component	organelle lumen (GO:0043233)	3	1	5.1	0.183	0.611
12h	down	cellular component	intracellular membrane-bounded organelle (GO:0043231)	6	2	5.1	0.0534	0.517
12h	down	cellular component	membrane-bounded organelle (GO:0043227)	6	2	5.1	0.0534	0.493
12h	down	cellular component	external encapsulating structure (GO:0030312)	6	2	5.1	0.0534	0.472
12h	down	cellular component	endomembrane system (GO:0012505)	3	1	5.1	0.183	0.601
12h	down	cellular component	replication fork (GO:0005657)	6	2	5.1	0.0534	0.452
12h	down	cellular component	bacterial-type flagellum hook (GO:0009424)	3	1	5.1	0.183	0.591
12h	down	cellular component	nucleus (GO:0005634)	3	1	5.1	0.183	0.582
12h	down	cellular component	DNA polymerase III complex (GO:0009360)	3	1	5.1	0.183	0.573
12h	down	cellular component	intracellular organelle lumen (GO:0070013)	3	1	5.1	0.183	0.564
12h	down	cellular component	endodeoxyribonuclease complex (GO:1905347)	7	2	4.38	0.0717	0.338
12h	down	cellular component	chromosome (GO:0005694)	15	4	4.08	0.0136	0.184
12h	down	cellular component	endonuclease complex (GO:1905348)	8	2	3.83	0.0915	0.413
12h	down	cellular component	cytochrome complex (GO:0070069)	4	1	3.83	0.237	0.677
12h	down	cellular component	DNA helicase complex (GO:0033202)	4	1	3.83	0.237	0.668
12h	down	cellular component	transferase complex (GO:1990234)	21	5	3.65	0.00969	0.197
12h	down	cellular component	RNA polymerase complex (GO:0030880)	9	2	3.4	0.113	0.498
12h	down	cellular component	DNA-directed RNA polymerase complex (GO:0000428)	9	2	3.4	0.113	0.487
12h	down	cellular component	protein-DNA complex (GO:0032993)	20	4	3.06	0.0374	0.379
12h	down	cellular component	DNA repair complex (GO:1990391)	5	1	3.06	0.287	0.776
12h	down	cellular component	excinuclease repair complex (GO:0009380)	5	1	3.06	0.287	0.766
12h	down	cellular component	transferase complex, transferring phosphorus-containing groups (GO:0061695)	16	3	2.87	0.0818	0.377
12h	down	cellular component	extracellular region (GO:0005576)	57	10	2.69	0.00321	0.0725
12h	down	cellular component	intracellular protein-containing complex (GO:0140535)	35	6	2.63	0.0237	0.267
12h	down	cellular component	cytoplasm (GO:0005737)	624	106	2.6	2.8e-27	2.85e-25
12h	down	cellular component	intracellular anatomical structure (GO:0005622)	663	110	2.54	9.61e-28	1.95e-25
12h	down	cellular component	catalytic complex (GO:1902494)	80	13	2.49	0.00167	0.0485
12h	down	cellular component	cation channel complex (GO:0034703)	13	2	2.36	0.207	0.626
12h	down	cellular component	monoatomic ion channel complex (GO:0034702)	13	2	2.36	0.207	0.617
12h	down	cellular component	proton-transporting two-sector ATPase complex (GO:0016469)	13	2	2.36	0.207	0.608
12h	down	cellular component	proton-transporting ATP synthase complex (GO:0045259)	13	2	2.36	0.207	0.599
12h	down	cellular component	bacterial-type flagellum (GO:0009288)	15	2	2.04	0.256	0.713
12h	down	cellular component	cell projection (GO:0042995)	15	2	2.04	0.256	0.703
12h	down	cellular component	cytosol (GO:0005829)	304	38	1.91	4.07e-05	0.00138
12h	down	cellular component	cellular anatomical entity (GO:0110165)	1467	148	1.54	2.52e-16	1.02e-14
12h	down	cellular component	cellular_component (GO:0005575)	1481	149	1.54	2.18e-16	1.11e-14
12h	down	cellular component	protein-containing complex (GO:0032991)	204	20	1.5	0.0555	0.451
12h	down	cellular component	organelle (GO:0043226)	116	11	1.45	0.18	0.641
12h	down	cellular component	bacterial-type flagellum basal body (GO:0009425)	11	1	1.39	0.525	1
12h	down	cellular component	small ribosomal subunit (GO:0015935)	22	2	1.39	0.651	1
12h	down	cellular component	intracellular organelle (GO:0043229)	101	9	1.36	0.304	0.802
12h	down	cellular component	non-membrane-bounded organelle (GO:0043228)	113	10	1.36	0.327	0.851
12h	down	cellular component	cell division site (GO:0032153)	12	1	1.28	0.556	1
12h	down	cellular component	intracellular non-membrane-bounded organelle (GO:0043232)	98	8	1.25	0.529	1
12h	down	cellular component	cell periphery (GO:0071944)	434	32	1.13	0.459	1
12h	down	cellular component	plasma membrane (GO:0005886)	429	31	1.11	0.525	1
12h	down	cellular component	ribosome (GO:0005840)	64	4	0.96	1	1
12h	down	cellular component	ribosomal subunit (GO:0044391)	49	3	0.94	1	1
12h	down	cellular component	transporter complex (GO:1990351)	49	3	0.94	1	1
12h	down	cellular component	transmembrane transporter complex (GO:1902495)	49	3	0.94	1	1
12h	down	cellular component	membrane protein complex (GO:0098796)	54	3	0.85	1	1
12h	down	cellular component	ribonucleoprotein complex (GO:1990904)	63	3	0.73	0.796	1
12h	down	cellular component	membrane (GO:0016020)	777	33	0.65	0.00209	0.053
12h	down	cellular component	cytosolic large ribosomal subunit (GO:0022625)	24	1	0.64	1	1
12h	down	cellular component	large ribosomal subunit (GO:0015934)	27	1	0.57	1	1
12h	down	cellular component	ATP-binding cassette (ABC) transporter complex (GO:0043190)	32	1	0.48	0.72	1
12h	down	cellular component	ATPase dependent transmembrane transport complex (GO:0098533)	32	1	0.48	0.72	1
12h	down	cellular component	plasma membrane protein complex (GO:0098797)	35	1	0.44	0.725	1
12h	down	cellular component	cytosolic ribosome (GO:0022626)	37	1	0.41	0.512	1
24h	down	biological process	lipoteichoic acid biosynthetic process (GO:0070395)	4	4	20.09	5.89e-06	0.000346
24h	down	biological process	lipoteichoic acid metabolic process (GO:0070394)	4	4	20.09	5.89e-06	0.000334
24h	down	biological process	'de novo' protein folding (GO:0006458)	5	4	16.07	2.83e-05	0.00146
24h	down	biological process	chaperone-mediated protein folding (GO:0061077)	5	4	16.07	2.83e-05	0.00141
24h	down	biological process	chaperone cofactor-dependent protein refolding (GO:0051085)	4	3	15.07	0.000466	0.0142
24h	down	biological process	'de novo' post-translational protein folding (GO:0051084)	4	3	15.07	0.000466	0.0139
24h	down	biological process	pantothenate metabolic process (GO:0015939)	5	3	12.06	0.00112	0.0275
24h	down	biological process	ribosomal small subunit biogenesis (GO:0042274)	10	4	8.04	0.000977	0.0247
24h	down	biological process	SOS response (GO:0009432)	13	5	7.73	0.000265	0.00928
24h	down	biological process	teichoic acid metabolic process (GO:0046374)	11	4	7.31	0.00148	0.0352
24h	down	biological process	teichoic acid biosynthetic process (GO:0019350)	11	4	7.31	0.00148	0.0347
24h	down	biological process	protein folding (GO:0006457)	14	5	7.18	0.000396	0.0125
24h	down	biological process	chromosome segregation (GO:0007059)	12	4	6.7	0.00213	0.0461
24h	down	biological process	cellular modified amino acid biosynthetic process (GO:0042398)	17	5	5.91	0.00108	0.027
24h	down	biological process	regulation of developmental process (GO:0050793)	31	8	5.19	9.19e-05	0.00378
24h	down	biological process	regulation of cell shape (GO:0008360)	28	7	5.02	0.00032	0.0107
24h	down	biological process	cell division (GO:0051301)	44	11	5.02	5.86e-06	0.000357
24h	down	biological process	tRNA aminoacylation (GO:0043039)	24	6	5.02	0.000874	0.0232
24h	down	biological process	amino acid activation (GO:0043038)	24	6	5.02	0.000874	0.0228
24h	down	biological process	cellular modified amino acid metabolic process (GO:0006575)	24	6	5.02	0.000874	0.0225
24h	down	biological process	regulation of cell morphogenesis (GO:0022604)	28	7	5.02	0.00032	0.0105
24h	down	biological process	regulation of anatomical structure morphogenesis (GO:0022603)	28	7	5.02	0.00032	0.0103
24h	down	biological process	peptidoglycan-based cell wall biogenesis (GO:0009273)	36	9	5.02	4.32e-05	0.00203
24h	down	biological process	DNA replication (GO:0006260)	36	9	5.02	4.32e-05	0.00198
24h	down	biological process	cell wall macromolecule biosynthetic process (GO:0044038)	36	9	5.02	4.32e-05	0.00192
24h	down	biological process	cell wall biogenesis (GO:0042546)	38	9	4.76	6.87e-05	0.00298
24h	down	biological process	DNA recombination (GO:0006310)	30	7	4.69	0.000506	0.0146
24h	down	biological process	tRNA metabolic process (GO:0006399)	57	13	4.58	2.45e-06	0.000175
24h	down	biological process	cell cycle process (GO:0022402)	27	6	4.46	0.0017	0.0383
24h	down	biological process	cell cycle (GO:0007049)	27	6	4.46	0.0017	0.0378
24h	down	biological process	regulation of biological quality (GO:0065008)	43	9	4.21	0.000192	0.00718
24h	down	biological process	cell wall organization or biogenesis (GO:0071554)	50	10	4.02	0.000126	0.00504
24h	down	biological process	RNA metabolic process (GO:0016070)	118	23	3.92	5.93e-09	6.1e-07
24h	down	biological process	RNA biosynthetic process (GO:0032774)	83	16	3.87	1.78e-06	0.000147
24h	down	biological process	macromolecule biosynthetic process (GO:0009059)	268	50	3.75	2.1e-18	3.84e-16
24h	down	biological process	nucleic acid metabolic process (GO:0090304)	216	39	3.63	1.12e-13	1.68e-11
24h	down	biological process	gene expression (GO:0010467)	205	37	3.63	5.77e-13	7.91e-11
24h	down	biological process	nucleic acid biosynthetic process (GO:0141187)	97	17	3.52	3.34e-06	0.000211
24h	down	biological process	translation (GO:0006412)	104	18	3.48	2.02e-06	0.000159
24h	down	biological process	lipid metabolic process (GO:0006629)	81	14	3.47	3.08e-05	0.00149
24h	down	biological process	DNA metabolic process (GO:0006259)	105	18	3.44	2.34e-06	0.000175
24h	down	biological process	DNA repair (GO:0006281)	66	11	3.35	0.000318	0.0109
24h	down	biological process	cellular lipid metabolic process (GO:0044255)	55	9	3.29	0.0013	0.0314
24h	down	biological process	cellular component biogenesis (GO:0044085)	105	17	3.25	1.03e-05	0.000563
24h	down	biological process	carbohydrate derivative biosynthetic process (GO:1901137)	130	21	3.25	8.63e-07	7.48e-05
24h	down	biological process	lipid biosynthetic process (GO:0008610)	62	10	3.24	0.000786	0.0223
24h	down	biological process	macromolecule metabolic process (GO:0043170)	434	70	3.24	5.14e-23	2.82e-20
24h	down	biological process	RNA processing (GO:0006396)	62	10	3.24	0.000786	0.0219
24h	down	biological process	DNA damage response (GO:0006974)	69	11	3.2	0.000475	0.014
24h	down	biological process	cellular component organization or biogenesis (GO:0071840)	159	25	3.16	1.16e-07	1.06e-05
24h	down	biological process	cellular biosynthetic process (GO:0044249)	465	72	3.11	1.1e-22	4.52e-20
24h	down	biological process	protein metabolic process (GO:0019538)	198	29	2.94	4.85e-08	4.7e-06
24h	down	biological process	organic acid biosynthetic process (GO:0016053)	133	19	2.87	1.96e-05	0.00104
24h	down	biological process	response to stress (GO:0006950)	106	15	2.84	0.000176	0.00673
24h	down	biological process	cellular component organization (GO:0016043)	107	15	2.82	0.000196	0.00716
24h	down	biological process	biosynthetic process (GO:0009058)	592	82	2.78	2.66e-23	2.19e-20
24h	down	biological process	cellular response to stress (GO:0033554)	80	11	2.76	0.0017	0.0373
24h	down	biological process	nucleobase-containing compound biosynthetic process (GO:0034654)	187	25	2.69	2.8e-06	0.000192
24h	down	biological process	small molecule biosynthetic process (GO:0044283)	201	26	2.6	3.25e-06	0.000214
24h	down	biological process	nucleobase-containing compound metabolic process (GO:0006139)	374	48	2.58	5.33e-11	6.75e-09
24h	down	biological process	cellular metabolic process (GO:0044237)	686	86	2.52	1.27e-21	2.61e-19
24h	down	biological process	organonitrogen compound biosynthetic process (GO:1901566)	375	47	2.52	2.2e-10	2.41e-08
24h	down	biological process	carboxylic acid biosynthetic process (GO:0046394)	122	15	2.47	0.000835	0.0229
24h	down	biological process	amino acid metabolic process (GO:0006520)	158	19	2.42	0.00022	0.00786
24h	down	biological process	primary metabolic process (GO:0044238)	810	94	2.33	6.2e-22	1.46e-19
24h	down	biological process	organic acid metabolic process (GO:0006082)	210	24	2.3	8.31e-05	0.00351
24h	down	biological process	metabolic process (GO:0008152)	978	110	2.26	4.1e-27	6.74e-24
24h	down	biological process	carbohydrate derivative metabolic process (GO:1901135)	218	24	2.21	0.000135	0.0053
24h	down	biological process	organonitrogen compound metabolic process (GO:1901564)	547	60	2.2	8.35e-11	9.82e-09
24h	down	biological process	carboxylic acid metabolic process (GO:0019752)	193	20	2.08	0.00152	0.0352
24h	down	biological process	oxoacid metabolic process (GO:0043436)	194	20	2.07	0.00157	0.0359
24h	down	biological process	response to stimulus (GO:0050896)	215	22	2.06	0.000856	0.0231
24h	down	biological process	cellular process (GO:0009987)	1250	111	1.78	1.42e-17	2.34e-15
24h	down	biological process	small molecule metabolic process (GO:0044281)	428	37	1.74	0.000406	0.0126
24h	down	biological process	biological_process (GO:0008150)	1634	132	1.62	1.12e-22	3.06e-20
24h	down	molecular function	phosphorus-oxygen lyase activity (GO:0016849)	5	3	12.06	0.00112	0.0458
24h	down	molecular function	acid-amino acid ligase activity (GO:0016881)	10	4	8.04	0.000977	0.0411
24h	down	molecular function	ribosome binding (GO:0043022)	16	5	6.28	0.000796	0.0429
24h	down	molecular function	protein binding (GO:0005515)	30	8	5.36	7.12e-05	0.00799
24h	down	molecular function	catalytic activity, acting on a tRNA (GO:0140101)	48	10	4.19	8.71e-05	0.00903
24h	down	molecular function	ligase activity (GO:0016874)	84	15	3.59	1.04e-05	0.00156
24h	down	molecular function	transition metal ion binding (GO:0046914)	92	14	3.06	0.000132	0.0119
24h	down	molecular function	catalytic activity, acting on a nucleic acid (GO:0140640)	161	24	3	6.06e-07	0.000136
24h	down	molecular function	catalytic activity, acting on RNA (GO:0140098)	94	14	2.99	0.000168	0.0125
24h	down	molecular function	isomerase activity (GO:0016853)	74	11	2.99	0.000877	0.0408
24h	down	molecular function	lyase activity (GO:0016829)	95	13	2.75	0.000677	0.038
24h	down	molecular function	metal ion binding (GO:0046872)	368	36	1.97	3.04e-05	0.00409
24h	down	molecular function	cation binding (GO:0043169)	374	36	1.93	5.41e-05	0.00662
24h	down	molecular function	ATP binding (GO:0005524)	315	30	1.91	0.000293	0.0208
24h	down	molecular function	adenyl ribonucleotide binding (GO:0032559)	316	30	1.91	0.000305	0.0206
24h	down	molecular function	ribonucleotide binding (GO:0032553)	361	34	1.89	0.000135	0.0113
24h	down	molecular function	adenyl nucleotide binding (GO:0030554)	348	32	1.85	0.000335	0.0205
24h	down	molecular function	nucleic acid binding (GO:0003676)	403	37	1.84	0.000103	0.00993
24h	down	molecular function	carbohydrate derivative binding (GO:0097367)	376	34	1.82	0.000307	0.0197
24h	down	molecular function	purine ribonucleoside triphosphate binding (GO:0035639)	346	31	1.8	0.000817	0.0423
24h	down	molecular function	anion binding (GO:0043168)	425	38	1.8	0.000148	0.0117
24h	down	molecular function	purine ribonucleotide binding (GO:0032555)	347	31	1.79	0.000837	0.0418
24h	down	molecular function	purine nucleotide binding (GO:0017076)	379	33	1.75	0.000844	0.0406
24h	down	molecular function	ion binding (GO:0043167)	704	61	1.74	1.06e-06	0.000204
24h	down	molecular function	organic cyclic compound binding (GO:0097159)	799	69	1.74	1.28e-07	4.31e-05
24h	down	molecular function	nucleotide binding (GO:0000166)	424	36	1.71	0.000931	0.0418
24h	down	molecular function	nucleoside phosphate binding (GO:1901265)	424	36	1.71	0.000931	0.0405
24h	down	molecular function	heterocyclic compound binding (GO:1901363)	467	39	1.68	0.000636	0.0372
24h	down	molecular function	binding (GO:0005488)	1079	90	1.68	3.39e-10	1.52e-07
24h	down	molecular function	small molecule binding (GO:0036094)	746	62	1.67	3.21e-06	0.00054
24h	down	molecular function	catalytic activity (GO:0003824)	1286	93	1.45	5.62e-07	0.000151
24h	down	molecular function	molecular_function (GO:0003674)	1846	127	1.38	5.15e-12	6.94e-09
24h	down	cellular component	intracellular membrane-bounded organelle (GO:0043231)	6	3	10.05	0.00216	0.0274
24h	down	cellular component	membrane-bounded organelle (GO:0043227)	6	3	10.05	0.00216	0.0258
24h	down	cellular component	chromosome (GO:0005694)	15	5	6.7	0.00057	0.00964
24h	down	cellular component	intracellular organelle (GO:0043229)	101	17	3.38	5.95e-06	0.000201
24h	down	cellular component	ribosomal subunit (GO:0044391)	49	8	3.28	0.00245	0.0277
24h	down	cellular component	extracellular region (GO:0005576)	57	9	3.17	0.00169	0.0245
24h	down	cellular component	ribosome (GO:0005840)	64	10	3.14	0.00102	0.0159
24h	down	cellular component	intracellular non-membrane-bounded organelle (GO:0043232)	98	15	3.08	7e-05	0.00158
24h	down	cellular component	catalytic complex (GO:1902494)	80	12	3.01	0.000468	0.00863
24h	down	cellular component	organelle (GO:0043226)	116	17	2.94	3.98e-05	0.00115
24h	down	cellular component	ribonucleoprotein complex (GO:1990904)	63	9	2.87	0.00344	0.0368
24h	down	cellular component	non-membrane-bounded organelle (GO:0043228)	113	15	2.67	0.000363	0.00736
24h	down	cellular component	cytoplasm (GO:0005737)	624	78	2.51	8.62e-19	8.75e-17
24h	down	cellular component	intracellular anatomical structure (GO:0005622)	663	82	2.49	8.4e-20	1.7e-17
24h	down	cellular component	protein-containing complex (GO:0032991)	204	24	2.36	6.25e-05	0.00159
24h	down	cellular component	cytosol (GO:0005829)	304	27	1.78	0.00197	0.0266
24h	down	cellular component	cellular anatomical entity (GO:0110165)	1467	111	1.52	1.72e-11	7e-10
24h	down	cellular component	cellular_component (GO:0005575)	1481	112	1.52	9.42e-12	4.78e-10
48h	down	biological process	lipoteichoic acid biosynthetic process (GO:0070395)	4	4	28.33	1.46e-06	0.000201
48h	down	biological process	lipoteichoic acid metabolic process (GO:0070394)	4	4	28.33	1.46e-06	0.000185
48h	down	biological process	pyridoxal phosphate biosynthetic process (GO:0042823)	2	2	28.33	0.00123	0.0406
48h	down	biological process	pyridoxal phosphate metabolic process (GO:0042822)	2	2	28.33	0.00123	0.0398
48h	down	biological process	chaperone cofactor-dependent protein refolding (GO:0051085)	4	3	21.25	0.000166	0.011
48h	down	biological process	'de novo' post-translational protein folding (GO:0051084)	4	3	21.25	0.000166	0.0105
48h	down	biological process	nucleotide-excision repair (GO:0006289)	6	4	18.89	2.08e-05	0.0018
48h	down	biological process	'de novo' protein folding (GO:0006458)	5	3	17	0.000405	0.0185
48h	down	biological process	chaperone-mediated protein folding (GO:0061077)	5	3	17	0.000405	0.018
48h	down	biological process	SOS response (GO:0009432)	13	6	13.08	2.34e-06	0.000275
48h	down	biological process	teichoic acid metabolic process (GO:0046374)	11	4	10.3	0.000399	0.0193
48h	down	biological process	teichoic acid biosynthetic process (GO:0019350)	11	4	10.3	0.000399	0.0187
48h	down	biological process	cellular modified amino acid biosynthetic process (GO:0042398)	17	5	8.33	0.000219	0.0124
48h	down	biological process	protein folding (GO:0006457)	14	4	8.09	0.00111	0.039
48h	down	biological process	amide biosynthetic process (GO:0043604)	14	4	8.09	0.00111	0.0382
48h	down	biological process	cellular modified amino acid metabolic process (GO:0006575)	24	5	5.9	0.00123	0.0391
48h	down	biological process	regulation of developmental process (GO:0050793)	31	6	5.48	0.000598	0.0246
48h	down	biological process	negative regulation of DNA-templated transcription (GO:0045892)	33	6	5.15	0.00085	0.0333
48h	down	biological process	negative regulation of RNA biosynthetic process (GO:1902679)	33	6	5.15	0.00085	0.0325
48h	down	biological process	negative regulation of RNA metabolic process (GO:0051253)	34	6	5	0.001	0.0367
48h	down	biological process	negative regulation of nucleobase-containing compound metabolic process (GO:0045934)	35	6	4.86	0.00118	0.0395
48h	down	biological process	peptidoglycan-based cell wall biogenesis (GO:0009273)	36	6	4.72	0.00137	0.0426
48h	down	biological process	cell wall macromolecule biosynthetic process (GO:0044038)	36	6	4.72	0.00137	0.0418
48h	down	biological process	cell division (GO:0051301)	44	7	4.51	0.000724	0.0291
48h	down	biological process	negative regulation of cellular process (GO:0048523)	47	7	4.22	0.00109	0.039
48h	down	biological process	negative regulation of biological process (GO:0048519)	49	7	4.05	0.0014	0.042
48h	down	biological process	DNA repair (GO:0006281)	66	9	3.86	0.000412	0.0178
48h	down	biological process	DNA damage response (GO:0006974)	69	9	3.7	0.000577	0.0244
48h	down	biological process	response to stress (GO:0006950)	106	13	3.47	6.28e-05	0.00517
48h	down	biological process	DNA metabolic process (GO:0006259)	105	12	3.24	0.000245	0.0134
48h	down	biological process	cellular response to stress (GO:0033554)	80	9	3.19	0.00171	0.0494
48h	down	biological process	macromolecule biosynthetic process (GO:0009059)	268	30	3.17	2.82e-09	4.64e-07
48h	down	biological process	carbohydrate derivative biosynthetic process (GO:1901137)	130	14	3.05	0.000137	0.00982
48h	down	biological process	organic acid biosynthetic process (GO:0016053)	133	14	2.98	0.000176	0.0107
48h	down	biological process	cellular component biogenesis (GO:0044085)	105	11	2.97	0.000955	0.0357
48h	down	biological process	gene expression (GO:0010467)	205	21	2.9	5.05e-06	0.000554
48h	down	biological process	macromolecule metabolic process (GO:0043170)	434	44	2.87	2.55e-12	6e-10
48h	down	biological process	nucleic acid metabolic process (GO:0090304)	216	21	2.75	1.17e-05	0.00107
48h	down	biological process	cellular biosynthetic process (GO:0044249)	465	45	2.74	6.81e-12	1.4e-09
48h	down	biological process	cellular component organization or biogenesis (GO:0071840)	159	15	2.67	0.000348	0.0179
48h	down	biological process	biosynthetic process (GO:0009058)	592	54	2.58	1.12e-13	3.68e-11
48h	down	biological process	nucleobase-containing compound biosynthetic process (GO:0034654)	187	17	2.58	0.000212	0.0124
48h	down	biological process	protein metabolic process (GO:0019538)	198	18	2.58	0.000134	0.01
48h	down	biological process	small molecule biosynthetic process (GO:0044283)	201	18	2.54	0.000163	0.0112
48h	down	biological process	cellular metabolic process (GO:0044237)	686	59	2.44	4.08e-14	1.68e-11
48h	down	biological process	organic acid metabolic process (GO:0006082)	210	18	2.43	0.000285	0.0152
48h	down	biological process	response to stimulus (GO:0050896)	215	18	2.37	0.000383	0.0191
48h	down	biological process	nucleobase-containing compound metabolic process (GO:0006139)	374	30	2.27	6.39e-06	0.000657
48h	down	biological process	organonitrogen compound biosynthetic process (GO:1901566)	375	30	2.27	6.7e-06	0.000649
48h	down	biological process	carbohydrate derivative metabolic process (GO:1901135)	218	17	2.21	0.00158	0.0463
48h	down	biological process	metabolic process (GO:0008152)	978	76	2.2	7.37e-18	1.21e-14
48h	down	biological process	organonitrogen compound metabolic process (GO:1901564)	547	42	2.18	9.79e-08	1.47e-05
48h	down	biological process	primary metabolic process (GO:0044238)	810	62	2.17	2.54e-12	6.95e-10
48h	down	biological process	small molecule metabolic process (GO:0044281)	428	30	1.99	9.85e-05	0.00772
48h	down	biological process	cellular process (GO:0009987)	1250	76	1.72	5.26e-11	9.63e-09
48h	down	biological process	biological_process (GO:0008150)	1634	93	1.61	1.87e-15	1.03e-12
48h	down	molecular function	phosphoribosylaminoimidazole carboxylase activity (GO:0004638)	1	1	28.33	0.0353	0.834
48h	down	molecular function	phospholipase C activity (GO:0004629)	1	1	28.33	0.0353	0.82
48h	down	molecular function	DNA primase activity (GO:0003896)	1	1	28.33	0.0353	0.806
48h	down	molecular function	2,3-bisphosphoglycerate-dependent phosphoglycerate mutase activity (GO:0046538)	1	1	28.33	0.0353	0.792
48h	down	molecular function	phosphatidylglycerol lysyltransferase activity (GO:0050071)	1	1	28.33	0.0353	0.779
48h	down	molecular function	3-methyl-2-oxobutanoate hydroxymethyltransferase activity (GO:0003864)	1	1	28.33	0.0353	0.767
48h	down	molecular function	D-aminoacyl-tRNA deacylase activity (GO:0051499)	1	1	28.33	0.0353	0.755
48h	down	molecular function	2-amino-4-hydroxy-6-hydroxymethyldihydropteridine diphosphokinase activity (GO:0003848)	1	1	28.33	0.0353	0.743
48h	down	molecular function	Gly-tRNA(Ala) hydrolase activity (GO:0106026)	1	1	28.33	0.0353	0.731
48h	down	molecular function	cholesterol binding (GO:0015485)	1	1	28.33	0.0353	0.72
48h	down	molecular function	peptide-methionine (R)-S-oxide reductase activity (GO:0033743)	1	1	28.33	0.0353	0.71
48h	down	molecular function	phospho-N-acetylmuramoyl-pentapeptide-transferase activity (GO:0008963)	1	1	28.33	0.0353	0.699
48h	down	molecular function	amine-lyase activity (GO:0016843)	2	2	28.33	0.00123	0.139
48h	down	molecular function	initiator methionyl aminopeptidase activity (GO:0004239)	1	1	28.33	0.0353	0.689
48h	down	molecular function	pantoate-beta-alanine ligase activity (GO:0004592)	1	1	28.33	0.0353	0.679
48h	down	molecular function	orotidine-5'-phosphate decarboxylase activity (GO:0004590)	1	1	28.33	0.0353	0.67
48h	down	molecular function	protein-(glutamine-N5) methyltransferase activity (GO:0102559)	1	1	28.33	0.0353	0.66
48h	down	molecular function	sterol binding (GO:0032934)	1	1	28.33	0.0353	0.651
48h	down	molecular function	pyridoxal 5'-phosphate synthase (glutamine hydrolysing) activity (GO:0036381)	2	2	28.33	0.00123	0.128
48h	down	molecular function	non-ribosomal peptide synthetase activity (GO:1904091)	1	1	28.33	0.0353	0.643
48h	down	molecular function	D-alanyl carrier activity (GO:0036370)	1	1	28.33	0.0353	0.634
48h	down	molecular function	protein-glutamine N-methyltransferase activity (GO:0036009)	1	1	28.33	0.0353	0.626
48h	down	molecular function	tRNA nucleotidyltransferase activity (GO:0009022)	1	1	28.33	0.0353	0.617
48h	down	molecular function	serine O-acetyltransferase activity (GO:0009001)	1	1	28.33	0.0353	0.61
48h	down	molecular function	phosphatidylcholine phospholipase C activity (GO:0034480)	1	1	28.33	0.0353	0.602
48h	down	molecular function	N(6)-L-threonylcarbamoyladenine synthase activity (GO:0061711)	1	1	28.33	0.0353	0.594
48h	down	molecular function	UDP-N-acetylmuramoyl-L-alanyl-D-glutamyl-meso-2,6-diaminopimelyl-D-alanyl-D-alanine:undecaprenyl-phosphate transferase activity (GO:0051992)	1	1	28.33	0.0353	0.587
48h	down	molecular function	cysteine-type endopeptidase activity (GO:0004197)	1	1	28.33	0.0353	0.58
48h	down	molecular function	holo-[acyl-carrier-protein] synthase activity (GO:0008897)	1	1	28.33	0.0353	0.573
48h	down	molecular function	cyclase activity (GO:0009975)	1	1	28.33	0.0353	0.566
48h	down	molecular function	oxidized pyrimidine nucleobase lesion DNA N-glycosylase activity (GO:0000703)	1	1	28.33	0.0353	0.559
48h	down	molecular function	serine O-acyltransferase activity (GO:0016412)	1	1	28.33	0.0353	0.553
48h	down	molecular function	formate C-acetyltransferase activity (GO:0008861)	2	2	28.33	0.00123	0.119
48h	down	molecular function	aminoacyltransferase activity (GO:0016755)	1	1	28.33	0.0353	0.547
48h	down	molecular function	4-hydroxy-tetrahydrodipicolinate synthase activity (GO:0008840)	1	1	28.33	0.0353	0.54
48h	down	molecular function	diaminopimelate epimerase activity (GO:0008837)	1	1	28.33	0.0353	0.534
48h	down	molecular function	oxidoreductase activity, acting on metal ions (GO:0016722)	1	1	28.33	0.0353	0.528
48h	down	molecular function	D-alanine [D-alanyl carrier protein] ligase activity (GO:0047473)	1	1	28.33	0.0353	0.522
48h	down	molecular function	tRNA pseudouridine(38-40) synthase activity (GO:0160147)	1	1	28.33	0.0353	0.517
48h	down	molecular function	phosphatidylinositol diacylglycerol-lyase activity (GO:0004436)	1	1	28.33	0.0353	0.511
48h	down	molecular function	thymidylate kinase activity (GO:0004798)	1	1	28.33	0.0353	0.506
48h	down	molecular function	metalloaminopeptidase activity (GO:0070006)	1	1	28.33	0.0353	0.5
48h	down	molecular function	cysteine-type aminopeptidase activity (GO:0070005)	1	1	28.33	0.0353	0.495
48h	down	molecular function	sphingomyelin phosphodiesterase activity (GO:0004767)	1	1	28.33	0.0353	0.49
48h	down	molecular function	ferric iron binding (GO:0008199)	1	1	28.33	0.0353	0.485
48h	down	molecular function	5-(carboxyamino)imidazole ribonucleotide synthase activity (GO:0034028)	1	1	28.33	0.0353	0.48
48h	down	molecular function	5-(carboxyamino)imidazole ribonucleotide mutase activity (GO:0034023)	1	1	28.33	0.0353	0.475
48h	down	molecular function	GTP cyclohydrolase I activity (GO:0003934)	1	1	28.33	0.0353	0.471
48h	down	molecular function	GTP cyclohydrolase activity (GO:0003933)	1	1	28.33	0.0353	0.466
48h	down	molecular function	D-tyrosyl-tRNA(Tyr) deacylase activity (GO:0051500)	1	1	28.33	0.0353	0.462
48h	down	molecular function	diadenylate cyclase activity (GO:0106408)	1	1	28.33	0.0353	0.457
48h	down	molecular function	UDP-N-acetylmuramate-L-alanine ligase activity (GO:0008763)	1	1	28.33	0.0353	0.453
48h	down	molecular function	steroid binding (GO:0005496)	1	1	28.33	0.0353	0.449
48h	down	molecular function	adenylate cyclase activity (GO:0004016)	1	1	28.33	0.0353	0.444
48h	down	molecular function	Ser(Gly)-tRNA(Ala) hydrolase activity (GO:0043908)	1	1	28.33	0.0353	0.44
48h	down	molecular function	glutathione synthase activity (GO:0004363)	1	1	28.33	0.0353	0.436
48h	down	molecular function	glutamate-cysteine ligase activity (GO:0004357)	1	1	28.33	0.0353	0.432
48h	down	molecular function	toxin activity (GO:0090729)	1	1	28.33	0.0353	0.428
48h	down	molecular function	phosphoribosylglycinamide formyltransferase activity (GO:0004644)	1	1	28.33	0.0353	0.425
48h	down	molecular function	excinuclease ABC activity (GO:0009381)	4	3	21.25	0.000166	0.0374
48h	down	molecular function	C-acetyltransferase activity (GO:0016453)	3	2	18.89	0.00362	0.221
48h	down	molecular function	phosphoglycerate mutase activity (GO:0004619)	2	1	14.16	0.0694	0.73
48h	down	molecular function	tRNA pseudouridine synthase activity (GO:0106029)	2	1	14.16	0.0694	0.724
48h	down	molecular function	mechanosensitive monoatomic ion channel activity (GO:0008381)	2	1	14.16	0.0694	0.719
48h	down	molecular function	thioredoxin peroxidase activity (GO:0008379)	2	1	14.16	0.0694	0.713
48h	down	molecular function	phosphopantetheine-dependent carrier activity (GO:0140414)	2	1	14.16	0.0694	0.708
48h	down	molecular function	integrase activity (GO:0008907)	2	1	14.16	0.0694	0.702
48h	down	molecular function	protein-folding chaperone binding (GO:0051087)	2	1	14.16	0.0694	0.697
48h	down	molecular function	class I DNA-(apurinic or apyrimidinic site) endonuclease activity (GO:0140078)	2	1	14.16	0.0694	0.692
48h	down	molecular function	alcohol binding (GO:0043178)	2	1	14.16	0.0694	0.687
48h	down	molecular function	tyrosine-based site-specific recombinase activity (GO:0009037)	2	1	14.16	0.0694	0.682
48h	down	molecular function	tryptophan synthase activity (GO:0004834)	2	1	14.16	0.0694	0.677
48h	down	molecular function	site-specific recombinase activity (GO:0009009)	2	1	14.16	0.0694	0.672
48h	down	molecular function	transcription corepressor activity (GO:0003714)	2	1	14.16	0.0694	0.667
48h	down	molecular function	transcription coregulator activity (GO:0003712)	2	1	14.16	0.0694	0.663
48h	down	molecular function	2-C-methyl-D-erythritol 4-phosphate cytidylyltransferase activity (GO:0050518)	2	1	14.16	0.0694	0.658
48h	down	molecular function	O-acetyltransferase activity (GO:0016413)	2	1	14.16	0.0694	0.653
48h	down	molecular function	C-acyltransferase activity (GO:0016408)	4	2	14.16	0.00707	0.317
48h	down	molecular function	cardiolipin synthase activity (GO:0008808)	2	1	14.16	0.0694	0.649
48h	down	molecular function	cysteine-type exopeptidase activity (GO:0070004)	2	1	14.16	0.0694	0.644
48h	down	molecular function	[formate-C-acetyltransferase]-activating enzyme activity (GO:0043365)	2	1	14.16	0.0694	0.64
48h	down	molecular function	glycyl-radical enzyme activating activity (GO:0043364)	2	1	14.16	0.0694	0.636
48h	down	molecular function	heat shock protein binding (GO:0031072)	2	1	14.16	0.0694	0.631
48h	down	molecular function	thioredoxin-dependent peroxiredoxin activity (GO:0140824)	2	1	14.16	0.0694	0.627
48h	down	molecular function	phosphatidyltransferase activity (GO:0030572)	2	1	14.16	0.0694	0.623
48h	down	molecular function	DNA endonuclease activity (GO:0004520)	7	3	12.14	0.00135	0.113
48h	down	molecular function	phosphorus-oxygen lyase activity (GO:0016849)	5	2	11.33	0.0115	0.456
48h	down	molecular function	3'-5'-RNA exonuclease activity (GO:0000175)	5	2	11.33	0.0115	0.443
48h	down	molecular function	unfolded protein binding (GO:0051082)	8	3	10.62	0.0021	0.157
48h	down	molecular function	translation termination factor activity (GO:0008079)	3	1	9.44	0.102	0.872
48h	down	molecular function	DNA secondary structure binding (GO:0000217)	3	1	9.44	0.102	0.866
48h	down	molecular function	RNA exonuclease activity, producing 5'-phosphomonoesters (GO:0016896)	6	2	9.44	0.0169	0.568
48h	down	molecular function	acid-thiol ligase activity (GO:0016878)	3	1	9.44	0.102	0.861
48h	down	molecular function	racemase and epimerase activity, acting on amino acids and derivatives (GO:0016855)	3	1	9.44	0.102	0.855
48h	down	molecular function	RNA exonuclease activity (GO:0004532)	6	2	9.44	0.0169	0.554
48h	down	molecular function	racemase activity, acting on amino acids and derivatives (GO:0036361)	3	1	9.44	0.102	0.85
48h	down	molecular function	translation release factor activity (GO:0003747)	3	1	9.44	0.102	0.845
48h	down	molecular function	translation release factor activity, codon specific (GO:0016149)	3	1	9.44	0.102	0.84
48h	down	molecular function	four-way junction DNA binding (GO:0000400)	3	1	9.44	0.102	0.835
48h	down	molecular function	oxidized base lesion DNA N-glycosylase activity (GO:0000702)	3	1	9.44	0.102	0.83
48h	down	molecular function	hydroxymethyl-, formyl- and related transferase activity (GO:0016742)	6	2	9.44	0.0169	0.541
48h	down	molecular function	peroxiredoxin activity (GO:0051920)	3	1	9.44	0.102	0.825
48h	down	molecular function	iron ion binding (GO:0005506)	9	3	9.44	0.00307	0.197
48h	down	molecular function	oxidoreductase activity, acting on a sulfur group of donors, disulfide as acceptor (GO:0016671)	3	1	9.44	0.102	0.82
48h	down	molecular function	amino-acid racemase activity (GO:0047661)	3	1	9.44	0.102	0.815
48h	down	molecular function	acid-amino acid ligase activity (GO:0016881)	10	3	8.5	0.00428	0.23
48h	down	molecular function	phosphoric diester hydrolase activity (GO:0008081)	7	2	8.09	0.0231	0.691
48h	down	molecular function	quaternary ammonium group binding (GO:0050997)	7	2	8.09	0.0231	0.676
48h	down	molecular function	molecular adaptor activity (GO:0060090)	7	2	8.09	0.0231	0.661
48h	down	molecular function	protein-macromolecule adaptor activity (GO:0030674)	7	2	8.09	0.0231	0.647
48h	down	molecular function	protein folding chaperone (GO:0044183)	7	2	8.09	0.0231	0.634
48h	down	molecular function	thiamine pyrophosphate binding (GO:0030976)	7	2	8.09	0.0231	0.622
48h	down	molecular function	phosphotransferase activity, for other substituted phosphate groups (GO:0016780)	11	3	7.73	0.00573	0.276
48h	down	molecular function	DNA-directed 5'-3' RNA polymerase activity (GO:0003899)	8	2	7.08	0.0301	0.764
48h	down	molecular function	cyclohydrolase activity (GO:0019238)	4	1	7.08	0.134	1
48h	down	molecular function	RNA polymerase activity (GO:0097747)	8	2	7.08	0.0301	0.75
48h	down	molecular function	ligase activity, forming carbon-sulfur bonds (GO:0016877)	4	1	7.08	0.134	0.997
48h	down	molecular function	ATP-dependent protein folding chaperone (GO:0140662)	4	1	7.08	0.134	0.991
48h	down	molecular function	D-ribulose-phosphate 3-epimerase activity (GO:0004750)	4	1	7.08	0.134	0.986
48h	down	molecular function	5'-3' RNA polymerase activity (GO:0034062)	8	2	7.08	0.0301	0.736
48h	down	molecular function	ribosomal large subunit binding (GO:0043023)	4	1	7.08	0.134	0.981
48h	down	molecular function	acetolactate synthase activity (GO:0003984)	4	1	7.08	0.134	0.975
48h	down	molecular function	DNA-(apurinic or apyrimidinic site) endonuclease activity (GO:0003906)	4	1	7.08	0.134	0.97
48h	down	molecular function	DNA nuclease activity (GO:0004536)	13	3	6.54	0.00943	0.385
48h	down	molecular function	carbon-nitrogen lyase activity (GO:0016840)	9	2	6.3	0.0378	0.446
48h	down	molecular function	exonuclease activity, active with either ribo- or deoxyribonucleic acids and producing 5'-phosphomonoesters (GO:0016796)	9	2	6.3	0.0378	0.442
48h	down	molecular function	phospholipase activity (GO:0004620)	5	1	5.67	0.165	1
48h	down	molecular function	O-acyltransferase activity (GO:0008374)	5	1	5.67	0.165	1
48h	down	molecular function	cis-trans isomerase activity (GO:0016859)	5	1	5.67	0.165	1
48h	down	molecular function	peptidyl-prolyl cis-trans isomerase activity (GO:0003755)	5	1	5.67	0.165	1
48h	down	molecular function	metalloexopeptidase activity (GO:0008235)	5	1	5.67	0.165	1
48h	down	molecular function	cysteine-type peptidase activity (GO:0008234)	5	1	5.67	0.165	1
48h	down	molecular function	diphosphotransferase activity (GO:0016778)	5	1	5.67	0.165	1
48h	down	molecular function	protein binding (GO:0005515)	30	6	5.67	0.000496	0.0669
48h	down	molecular function	ATP-dependent activity, acting on RNA (GO:0008186)	5	1	5.67	0.165	1
48h	down	molecular function	nucleoside monophosphate kinase activity (GO:0050145)	5	1	5.67	0.165	1
48h	down	molecular function	oxidoreductase activity, acting on diphenols and related substances as donors, oxygen as acceptor (GO:0016682)	5	1	5.67	0.165	1
48h	down	molecular function	oxidoreductase activity, acting on diphenols and related substances as donors (GO:0016679)	5	1	5.67	0.165	1
48h	down	molecular function	aminopeptidase activity (GO:0004177)	11	2	5.15	0.0551	0.599
48h	down	molecular function	cytidylyltransferase activity (GO:0070567)	6	1	4.72	0.194	1
48h	down	molecular function	molecular carrier activity (GO:0140104)	6	1	4.72	0.194	1
48h	down	molecular function	gated channel activity (GO:0022836)	6	1	4.72	0.194	1
48h	down	molecular function	four-way junction helicase activity (GO:0009378)	6	1	4.72	0.194	1
48h	down	molecular function	glutaminase activity (GO:0004359)	6	1	4.72	0.194	1
48h	down	molecular function	endonuclease activity (GO:0004519)	26	4	4.36	0.012	0.45
48h	down	molecular function	peroxidase activity (GO:0004601)	7	1	4.05	0.223	1
48h	down	molecular function	DNA N-glycosylase activity (GO:0019104)	7	1	4.05	0.223	1
48h	down	molecular function	pseudouridine synthase activity (GO:0009982)	7	1	4.05	0.223	1
48h	down	molecular function	acetyltransferase activity (GO:0016407)	21	3	4.05	0.0358	0.426
48h	down	molecular function	oxidoreductase activity, acting on peroxide as acceptor (GO:0016684)	7	1	4.05	0.223	1
48h	down	molecular function	3'-5' exonuclease activity (GO:0008408)	14	2	4.05	0.0852	0.76
48h	down	molecular function	aminoacyl-tRNA editing activity (GO:0002161)	7	1	4.05	0.223	1
48h	down	molecular function	intramolecular transferase activity (GO:0016866)	22	3	3.86	0.0404	0.465
48h	down	molecular function	helicase activity (GO:0004386)	22	3	3.86	0.0404	0.461
48h	down	molecular function	racemase and epimerase activity (GO:0016854)	15	2	3.78	0.0961	0.825
48h	down	molecular function	nucleotidyltransferase activity (GO:0016779)	46	6	3.7	0.00496	0.257
48h	down	molecular function	4 iron, 4 sulfur cluster binding (GO:0051539)	23	3	3.7	0.0453	0.508
48h	down	molecular function	intramolecular phosphotransferase activity (GO:0016868)	8	1	3.54	0.25	1
48h	down	molecular function	carboxy-lyase activity (GO:0016831)	16	2	3.54	0.107	0.851
48h	down	molecular function	hydrolase activity, acting on carbon-nitrogen (but not peptide) bonds, in cyclic amidines (GO:0016814)	8	1	3.54	0.25	1
48h	down	molecular function	lipid binding (GO:0008289)	8	1	3.54	0.25	1
48h	down	molecular function	protein methyltransferase activity (GO:0008276)	8	1	3.54	0.25	1
48h	down	molecular function	hydrolase activity, hydrolyzing N-glycosyl compounds (GO:0016799)	8	1	3.54	0.25	1
48h	down	molecular function	damaged DNA binding (GO:0003684)	8	1	3.54	0.25	1
48h	down	molecular function	DNA helicase activity (GO:0003678)	16	2	3.54	0.107	0.846
48h	down	molecular function	ribosome binding (GO:0043022)	16	2	3.54	0.107	0.841
48h	down	molecular function	N-methyltransferase activity (GO:0008170)	8	1	3.54	0.25	1
48h	down	molecular function	nuclease activity (GO:0004518)	49	6	3.47	0.0068	0.316
48h	down	molecular function	transition metal ion binding (GO:0046914)	92	11	3.39	0.000303	0.0509
48h	down	molecular function	catalytic activity, acting on DNA (GO:0140097)	67	8	3.38	0.00212	0.15
48h	down	molecular function	structural constituent of ribosome (GO:0003735)	59	7	3.36	0.00418	0.234
48h	down	molecular function	nucleobase-containing compound kinase activity (GO:0019205)	9	1	3.15	0.277	1
48h	down	molecular function	ribonucleoprotein complex binding (GO:0043021)	18	2	3.15	0.131	0.991
48h	down	molecular function	protein dimerization activity (GO:0046983)	9	1	3.15	0.277	1
48h	down	molecular function	RNA nuclease activity (GO:0004540)	19	2	2.98	0.143	1
48h	down	molecular function	sulfur compound binding (GO:1901681)	19	2	2.98	0.143	1
48h	down	molecular function	acyltransferase activity (GO:0016746)	67	7	2.96	0.00846	0.368
48h	down	molecular function	structural molecule activity (GO:0005198)	68	7	2.92	0.00916	0.386
48h	down	molecular function	ligase activity, forming carbon-nitrogen bonds (GO:0016879)	39	4	2.91	0.0467	0.52
48h	down	molecular function	lipase activity (GO:0016298)	10	1	2.83	0.302	1
48h	down	molecular function	serine-type endopeptidase activity (GO:0004252)	10	1	2.83	0.302	1
48h	down	molecular function	endopeptidase activity (GO:0004175)	30	3	2.83	0.0871	0.772
48h	down	molecular function	zinc ion binding (GO:0008270)	62	6	2.74	0.0207	0.648
48h	down	molecular function	lyase activity (GO:0016829)	95	9	2.68	0.00558	0.279
48h	down	molecular function	isomerase activity (GO:0016853)	74	7	2.68	0.0143	0.507
48h	down	molecular function	catalytic activity, acting on a nucleic acid (GO:0140640)	161	15	2.64	0.000399	0.0597
48h	down	molecular function	DNA-directed DNA polymerase activity (GO:0003887)	11	1	2.58	0.327	1
48h	down	molecular function	manganese ion binding (GO:0030145)	11	1	2.58	0.327	1
48h	down	molecular function	racemase and epimerase activity, acting on carbohydrates and derivatives (GO:0016857)	11	1	2.58	0.327	1
48h	down	molecular function	exonuclease activity (GO:0004527)	22	2	2.58	0.181	1
48h	down	molecular function	phosphotransferase activity, phosphate group as acceptor (GO:0016776)	11	1	2.58	0.327	1
48h	down	molecular function	transketolase or transaldolase activity (GO:0016744)	11	1	2.58	0.327	1
48h	down	molecular function	monoatomic ion channel activity (GO:0005216)	22	2	2.58	0.181	1
48h	down	molecular function	DNA polymerase activity (GO:0034061)	11	1	2.58	0.327	1
48h	down	molecular function	identical protein binding (GO:0042802)	11	1	2.58	0.327	1
48h	down	molecular function	carbon-oxygen lyase activity (GO:0016835)	34	3	2.5	0.116	0.9
48h	down	molecular function	protein-containing complex binding (GO:0044877)	23	2	2.46	0.194	1
48h	down	molecular function	metallopeptidase activity (GO:0008237)	23	2	2.46	0.194	1
48h	down	molecular function	metal cluster binding (GO:0051540)	35	3	2.43	0.124	0.95
48h	down	molecular function	iron-sulfur cluster binding (GO:0051536)	35	3	2.43	0.124	0.944
48h	down	molecular function	translation regulator activity, nucleic acid binding (GO:0090079)	12	1	2.36	0.351	1
48h	down	molecular function	antioxidant activity (GO:0016209)	12	1	2.36	0.351	1
48h	down	molecular function	hydro-lyase activity (GO:0016836)	24	2	2.36	0.207	1
48h	down	molecular function	exopeptidase activity (GO:0008238)	24	2	2.36	0.207	1
48h	down	molecular function	translation factor activity, RNA binding (GO:0008135)	12	1	2.36	0.351	1
48h	down	molecular function	translation regulator activity (GO:0045182)	12	1	2.36	0.351	1
48h	down	molecular function	acyltransferase activity, transferring groups other than amino-acyl groups (GO:0016747)	62	5	2.28	0.0656	0.696
48h	down	molecular function	passive transmembrane transporter activity (GO:0022803)	25	2	2.27	0.22	1
48h	down	molecular function	channel activity (GO:0015267)	25	2	2.27	0.22	1
48h	down	molecular function	proton-transporting ATP synthase activity, rotational mechanism (GO:0046933)	13	1	2.18	0.374	1
48h	down	molecular function	ATP-dependent activity, acting on DNA (GO:0008094)	27	2	2.1	0.246	1
48h	down	molecular function	tRNA binding (GO:0000049)	27	2	2.1	0.246	1
48h	down	molecular function	hydrolase activity, acting on ester bonds (GO:0016788)	124	9	2.06	0.0394	0.458
48h	down	molecular function	ligase activity (GO:0016874)	84	6	2.02	0.12	0.927
48h	down	molecular function	metalloendopeptidase activity (GO:0004222)	14	1	2.02	0.396	1
48h	down	molecular function	electron transfer activity (GO:0009055)	14	1	2.02	0.396	1
48h	down	molecular function	proton channel activity (GO:0015252)	14	1	2.02	0.396	1
48h	down	molecular function	oxidoreductase activity, acting on a sulfur group of donors (GO:0016667)	14	1	2.02	0.396	1
48h	down	molecular function	DNA binding (GO:0003677)	259	18	1.97	0.00407	0.238
48h	down	molecular function	nucleic acid binding (GO:0003676)	403	28	1.97	0.00022	0.0423
48h	down	molecular function	RNA binding (GO:0003723)	116	8	1.95	0.064	0.685
48h	down	molecular function	metal ion binding (GO:0046872)	368	25	1.92	0.000765	0.0937
48h	down	molecular function	cation binding (GO:0043169)	374	25	1.89	0.00128	0.115
48h	down	molecular function	monoatomic cation channel activity (GO:0005261)	15	1	1.89	0.417	1
48h	down	molecular function	oxidoreductase activity, acting on the aldehyde or oxo group of donors (GO:0016903)	15	1	1.89	0.417	1
48h	down	molecular function	rRNA binding (GO:0019843)	46	3	1.85	0.22	1
48h	down	molecular function	catalytic activity, acting on RNA (GO:0140098)	94	6	1.81	0.144	1
48h	down	molecular function	catalytic activity, acting on a tRNA (GO:0140101)	48	3	1.77	0.239	1
48h	down	molecular function	peptidase activity (GO:0008233)	66	4	1.72	0.293	1
48h	down	molecular function	ATP binding (GO:0005524)	315	19	1.71	0.015	0.517
48h	down	molecular function	adenyl ribonucleotide binding (GO:0032559)	316	19	1.7	0.0218	0.668
48h	down	molecular function	purine ribonucleoside triphosphate binding (GO:0035639)	346	20	1.64	0.0278	0.733
48h	down	molecular function	purine ribonucleotide binding (GO:0032555)	347	20	1.63	0.0279	0.723
48h	down	molecular function	organic cyclic compound binding (GO:0097159)	799	46	1.63	0.000154	0.0415
48h	down	molecular function	magnesium ion binding (GO:0000287)	70	4	1.62	0.311	1
48h	down	molecular function	carbon-carbon lyase activity (GO:0016830)	35	2	1.62	0.352	1
48h	down	molecular function	binding (GO:0005488)	1079	61	1.6	2.79e-06	0.00125
48h	down	molecular function	ATP hydrolysis activity (GO:0016887)	126	7	1.57	0.211	1
48h	down	molecular function	carboxylic ester hydrolase activity (GO:0052689)	18	1	1.57	0.477	1
48h	down	molecular function	ribonucleotide binding (GO:0032553)	361	20	1.57	0.0323	0.778
48h	down	molecular function	ion binding (GO:0043167)	704	39	1.57	0.00138	0.11
48h	down	molecular function	adenyl nucleotide binding (GO:0030554)	348	19	1.55	0.0435	0.492
48h	down	molecular function	small molecule binding (GO:0036094)	746	40	1.52	0.00248	0.167
48h	down	molecular function	carbohydrate derivative binding (GO:0097367)	376	20	1.51	0.0506	0.558
48h	down	molecular function	purine nucleotide binding (GO:0017076)	379	20	1.49	0.0523	0.572
48h	down	molecular function	flavin adenine dinucleotide binding (GO:0050660)	19	1	1.49	0.496	1
48h	down	molecular function	ABC-type transporter activity (GO:0140359)	38	2	1.49	0.391	1
48h	down	molecular function	serine-type peptidase activity (GO:0008236)	19	1	1.49	0.496	1
48h	down	molecular function	serine hydrolase activity (GO:0017171)	19	1	1.49	0.496	1
48h	down	molecular function	anion binding (GO:0043168)	425	22	1.47	0.062	0.669
48h	down	molecular function	catalytic activity (GO:0003824)	1286	66	1.45	3.43e-05	0.0116
48h	down	molecular function	vitamin binding (GO:0019842)	39	2	1.45	0.647	1
48h	down	molecular function	ATP-dependent activity (GO:0140657)	176	9	1.45	0.286	1
48h	down	molecular function	catalytic activity, acting on a protein (GO:0140096)	119	6	1.43	0.312	1
48h	down	molecular function	NAD binding (GO:0051287)	20	1	1.42	0.514	1
48h	down	molecular function	transferase activity, transferring phosphorus-containing groups (GO:0016772)	221	11	1.41	0.25	1
48h	down	molecular function	nucleotide binding (GO:0000166)	424	21	1.4	0.0876	0.772
48h	down	molecular function	nucleoside phosphate binding (GO:1901265)	424	21	1.4	0.0876	0.766
48h	down	molecular function	molecular_function (GO:0003674)	1846	91	1.4	1.6e-09	1.08e-06
48h	down	molecular function	ribonucleoside triphosphate phosphatase activity (GO:0017111)	143	7	1.39	0.348	1
48h	down	molecular function	heterocyclic compound binding (GO:1901363)	467	22	1.33	0.132	0.993
48h	down	molecular function	transferase activity, transferring one-carbon groups (GO:0016741)	64	3	1.33	0.493	1
48h	down	molecular function	transferase activity (GO:0016740)	471	22	1.32	0.17	1
48h	down	molecular function	pyrophosphatase activity (GO:0016462)	155	7	1.28	0.497	1
48h	down	molecular function	hydrolase activity, acting on acid anhydrides, in phosphorus-containing anhydrides (GO:0016818)	158	7	1.26	0.503	1
48h	down	molecular function	hydrolase activity, acting on acid anhydrides (GO:0016817)	158	7	1.26	0.503	1
48h	down	molecular function	hydrolase activity (GO:0016787)	463	20	1.22	0.334	1
48h	down	molecular function	hydrolase activity, acting on carbon-nitrogen (but not peptide) bonds (GO:0016810)	50	2	1.13	0.696	1
48h	down	molecular function	phosphoric ester hydrolase activity (GO:0042578)	52	2	1.09	0.706	1
48h	down	molecular function	transcription regulator activity (GO:0140110)	136	5	1.04	0.813	1
48h	down	molecular function	oxidoreductase activity (GO:0016491)	165	6	1.03	0.829	1
48h	down	molecular function	S-adenosylmethionine-dependent methyltransferase activity (GO:0008757)	28	1	1.01	1	1
48h	down	molecular function	hydrolase activity, acting on carbon-nitrogen (but not peptide) bonds, in linear amides (GO:0016811)	30	1	0.94	1	1
48h	down	molecular function	proton transmembrane transporter activity (GO:0015078)	30	1	0.94	1	1
48h	down	molecular function	monoatomic ion transmembrane transporter activity (GO:0015075)	65	2	0.87	1	1
48h	down	molecular function	DNA-binding transcription factor activity (GO:0003700)	132	4	0.86	1	1
48h	down	molecular function	ATPase-coupled transmembrane transporter activity (GO:0042626)	66	2	0.86	1	1
48h	down	molecular function	guanyl ribonucleotide binding (GO:0032561)	35	1	0.81	1	1
48h	down	molecular function	GTP binding (GO:0005525)	35	1	0.81	1	1
48h	down	molecular function	guanyl nucleotide binding (GO:0019001)	35	1	0.81	1	1
48h	down	cellular component	DNA repair complex (GO:1990391)	5	3	17	0.000405	0.00748
48h	down	cellular component	excinuclease repair complex (GO:0009380)	5	3	17	0.000405	0.00686
48h	down	cellular component	endodeoxyribonuclease complex (GO:1905347)	7	4	16.19	4.72e-05	0.0016
48h	down	cellular component	endonuclease complex (GO:1905348)	8	4	14.16	9.18e-05	0.00207
48h	down	cellular component	intracellular protein-containing complex (GO:0140535)	35	7	5.67	0.000165	0.00335
48h	down	cellular component	extracellular region (GO:0005576)	57	8	3.98	0.000718	0.0112
48h	down	cellular component	catalytic complex (GO:1902494)	80	11	3.9	8.4e-05	0.00213
48h	down	cellular component	ribosome (GO:0005840)	64	8	3.54	0.00157	0.0212
48h	down	cellular component	intracellular non-membrane-bounded organelle (GO:0043232)	98	10	2.89	0.00201	0.0255
48h	down	cellular component	intracellular organelle (GO:0043229)	101	10	2.8	0.00252	0.0301
48h	down	cellular component	protein-containing complex (GO:0032991)	204	19	2.64	6.04e-05	0.00175
48h	down	cellular component	cytoplasm (GO:0005737)	624	54	2.45	1.14e-12	1.16e-10
48h	down	cellular component	intracellular anatomical structure (GO:0005622)	663	57	2.44	1.83e-13	3.71e-11
48h	down	cellular component	cytosol (GO:0005829)	304	22	2.05	0.000771	0.0112
48h	down	cellular component	cellular_component (GO:0005575)	1481	80	1.53	8.66e-09	5.86e-07
48h	down	cellular component	cellular anatomical entity (GO:0110165)	1467	79	1.53	1.7e-08	6.89e-07
