# Supplementary material for: New insights into the stress response mechanisms of stress-resistant Listeria monocytogenes via multi-omics and cell morphological changes
Source: Emerg Microbes Infect. 2025 Sep 19;14(1):2564319. doi: 10.1080/22221751.2025.2564319 (PMC12498373; doi:10.1080/22221751.2025.2564319)
Supplement: TableS7_revised.xlsx [file TEMI_A_2564319_SM3243.xlsx]

## Sheet: Table S6
Supplementary Table 7. Gene ontology terms of up-regulated proteins in stress-resistant L. monocytogenes under each salt stress (5% salt+1°C), acid stress (pH 3+1°C), and multiple stress conditions (pH 3+1°C+5% salt) at 4 and 12 h
Stress condition	Expression	GO classification	GO terms	No. genes (reference)	No. genes (our study)	Fold_Enrichment	P_value	FDR
salt4h	up	biological process	methylglyoxal biosynthetic process (GO:0019242)	1	1	100	0.00953	0.253
salt4h	up	biological process	methylglyoxal metabolic process (GO:0009438)	1	1	100	0.00953	0.249
salt4h	up	biological process	phosphagen biosynthetic process (GO:0042396)	1	1	100	0.00953	0.245
salt4h	up	biological process	homocysteine catabolic process (GO:0043418)	1	1	100	0.00953	0.241
salt4h	up	biological process	sulfur amino acid catabolic process (GO:0000098)	1	1	100	0.00953	0.238
salt4h	up	biological process	phosphocreatine metabolic process (GO:0006603)	1	1	100	0.00953	0.234
salt4h	up	biological process	negative regulation of DNA-templated transcription initiation (GO:2000143)	1	1	100	0.00953	0.231
salt4h	up	biological process	phosphocreatine biosynthetic process (GO:0046314)	1	1	100	0.00953	0.227
salt4h	up	biological process	manganese ion transmembrane transport (GO:0071421)	1	1	100	0.00953	0.224
salt4h	up	biological process	protein complex oligomerization (GO:0051259)	1	1	100	0.00953	0.221
salt4h	up	biological process	phosphagen metabolic process (GO:0006599)	1	1	100	0.00953	0.218
salt4h	up	biological process	manganese ion transport (GO:0006828)	1	1	100	0.00953	0.215
salt4h	up	biological process	glycerol-3-phosphate catabolic process (GO:0046168)	2	1	52.46	0.019	0.343
salt4h	up	biological process	cadmium ion transmembrane transport (GO:0070574)	3	1	34.98	0.0283	0.471
salt4h	up	biological process	sulfur compound catabolic process (GO:0044273)	3	1	34.98	0.0283	0.466
salt4h	up	biological process	glycerol-3-phosphate metabolic process (GO:0006072)	3	1	34.98	0.0283	0.462
salt4h	up	biological process	cadmium ion transport (GO:0015691)	3	1	34.98	0.0283	0.457
salt4h	up	biological process	electron transport coupled proton transport (GO:0015990)	3	1	34.98	0.0283	0.453
salt4h	up	biological process	energy coupled proton transmembrane transport, against electrochemical gradient (GO:0015988)	3	1	34.98	0.0283	0.448
salt4h	up	biological process	alditol phosphate metabolic process (GO:0052646)	3	1	34.98	0.0283	0.444
salt4h	up	biological process	cysteine biosynthetic process from serine (GO:0006535)	3	1	34.98	0.0283	0.44
salt4h	up	biological process	homocysteine metabolic process (GO:0050667)	4	1	26.23	0.0376	0.553
salt4h	up	biological process	non-proteinogenic amino acid catabolic process (GO:0170044)	4	1	26.23	0.0376	0.548
salt4h	up	biological process	translational termination (GO:0006415)	4	1	26.23	0.0376	0.543
salt4h	up	biological process	tricarboxylic acid cycle (GO:0006099)	4	1	26.23	0.0376	0.538
salt4h	up	biological process	lactate metabolic process (GO:0006089)	4	1	26.23	0.0376	0.534
salt4h	up	biological process	iron ion transmembrane transport (GO:0034755)	4	1	26.23	0.0376	0.529
salt4h	up	biological process	cysteine biosynthetic process (GO:0019344)	4	1	26.23	0.0376	0.524
salt4h	up	biological process	indole-containing compound biosynthetic process (GO:0042435)	10	2	20.99	0.00376	0.213
salt4h	up	biological process	indole-containing compound metabolic process (GO:0042430)	10	2	20.99	0.00376	0.206
salt4h	up	biological process	aldehyde biosynthetic process (GO:0046184)	5	1	20.99	0.0468	0.616
salt4h	up	biological process	protein-containing complex disassembly (GO:0032984)	5	1	20.99	0.0468	0.611
salt4h	up	biological process	lipid A metabolic process (GO:0046493)	5	1	20.99	0.0468	0.606
salt4h	up	biological process	membrane lipid biosynthetic process (GO:0046467)	5	1	20.99	0.0468	0.602
salt4h	up	biological process	tryptophan biosynthetic process (GO:0000162)	10	2	20.99	0.00376	0.199
salt4h	up	biological process	protein-DNA complex organization (GO:0071824)	5	1	20.99	0.0468	0.597
salt4h	up	biological process	chromatin remodeling (GO:0006338)	5	1	20.99	0.0468	0.592
salt4h	up	biological process	chromatin organization (GO:0006325)	5	1	20.99	0.0468	0.588
salt4h	up	biological process	glycolipid metabolic process (GO:0006664)	5	1	20.99	0.0468	0.583
salt4h	up	biological process	membrane lipid metabolic process (GO:0006643)	5	1	20.99	0.0468	0.579
salt4h	up	biological process	coenzyme A biosynthetic process (GO:0015937)	5	1	20.99	0.0468	0.575
salt4h	up	biological process	glycolipid biosynthetic process (GO:0009247)	5	1	20.99	0.0468	0.57
salt4h	up	biological process	lipid A biosynthetic process (GO:0009245)	5	1	20.99	0.0468	0.566
salt4h	up	biological process	lipooligosaccharide biosynthetic process (GO:1901271)	5	1	20.99	0.0468	0.562
salt4h	up	biological process	lipooligosaccharide metabolic process (GO:1901269)	5	1	20.99	0.0468	0.558
salt4h	up	biological process	indolalkylamine metabolic process (GO:0006586)	10	2	20.99	0.00376	0.193
salt4h	up	biological process	tryptophan metabolic process (GO:0006568)	10	2	20.99	0.00376	0.187
salt4h	up	biological process	indolalkylamine biosynthetic process (GO:0046219)	10	2	20.99	0.00376	0.182
salt4h	up	biological process	aerobic respiration (GO:0009060)	12	2	17.49	0.00544	0.23
salt4h	up	biological process	coenzyme A metabolic process (GO:0015936)	6	1	17.49	0.0559	0.63
salt4h	up	biological process	L-serine metabolic process (GO:0006563)	6	1	17.49	0.0559	0.626
salt4h	up	biological process	protein-containing complex organization (GO:0043933)	19	3	16.57	0.000676	0.101
salt4h	up	biological process	biogenic amine biosynthetic process (GO:0042401)	13	2	16.14	0.0064	0.263
salt4h	up	biological process	cellular respiration (GO:0045333)	13	2	16.14	0.0064	0.257
salt4h	up	biological process	amine biosynthetic process (GO:0009309)	13	2	16.14	0.0064	0.251
salt4h	up	biological process	energy derivation by oxidation of organic compounds (GO:0015980)	13	2	16.14	0.0064	0.245
salt4h	up	biological process	ribonucleoside diphosphate catabolic process (GO:0009191)	14	2	14.99	0.00742	0.265
salt4h	up	biological process	purine ribonucleoside diphosphate catabolic process (GO:0009181)	14	2	14.99	0.00742	0.26
salt4h	up	biological process	purine ribonucleotide catabolic process (GO:0009154)	14	2	14.99	0.00742	0.254
salt4h	up	biological process	protoporphyrinogen IX metabolic process (GO:0046501)	7	1	14.99	0.0649	0.685
salt4h	up	biological process	purine nucleoside diphosphate catabolic process (GO:0009137)	14	2	14.99	0.00742	0.249
salt4h	up	biological process	nucleoside diphosphate catabolic process (GO:0009134)	14	2	14.99	0.00742	0.244
salt4h	up	biological process	protoporphyrinogen IX biosynthetic process (GO:0006782)	7	1	14.99	0.0649	0.68
salt4h	up	biological process	glycolytic process (GO:0006096)	14	2	14.99	0.00742	0.239
salt4h	up	biological process	quaternary ammonium group transport (GO:0015697)	7	1	14.99	0.0649	0.676
salt4h	up	biological process	glycine betaine transport (GO:0031460)	7	1	14.99	0.0649	0.672
salt4h	up	biological process	ADP catabolic process (GO:0046032)	14	2	14.99	0.00742	0.235
salt4h	up	biological process	ADP metabolic process (GO:0046031)	14	2	14.99	0.00742	0.23
salt4h	up	biological process	regulation of DNA-templated transcription initiation (GO:2000142)	7	1	14.99	0.0649	0.668
salt4h	up	biological process	pyridine nucleotide catabolic process (GO:0019364)	14	2	14.99	0.00742	0.226
salt4h	up	biological process	ribonucleotide catabolic process (GO:0009261)	14	2	14.99	0.00742	0.222
salt4h	up	biological process	cysteine metabolic process (GO:0006534)	7	1	14.99	0.0649	0.664
salt4h	up	biological process	amino-acid betaine transport (GO:0015838)	7	1	14.99	0.0649	0.659
salt4h	up	biological process	purine ribonucleoside diphosphate metabolic process (GO:0009179)	15	2	13.99	0.00851	0.242
salt4h	up	biological process	purine nucleoside diphosphate metabolic process (GO:0009135)	15	2	13.99	0.00851	0.237
salt4h	up	biological process	pyridine-containing compound catabolic process (GO:0072526)	15	2	13.99	0.00851	0.233
salt4h	up	biological process	ribonucleoside diphosphate metabolic process (GO:0009185)	16	2	13.12	0.00967	0.215
salt4h	up	biological process	respiratory electron transport chain (GO:0022904)	8	1	13.12	0.0738	0.732
salt4h	up	biological process	oxidative phosphorylation (GO:0006119)	8	1	13.12	0.0738	0.728
salt4h	up	biological process	modified amino acid transport (GO:0072337)	8	1	13.12	0.0738	0.723
salt4h	up	biological process	liposaccharide metabolic process (GO:1903509)	8	1	13.12	0.0738	0.719
salt4h	up	biological process	cellular component disassembly (GO:0022411)	8	1	13.12	0.0738	0.715
salt4h	up	biological process	intracellular iron ion homeostasis (GO:0006879)	8	1	13.12	0.0738	0.711
salt4h	up	biological process	purine nucleotide catabolic process (GO:0006195)	17	2	12.34	0.0109	0.236
salt4h	up	biological process	sulfur amino acid metabolic process (GO:0000096)	17	2	12.34	0.0109	0.233
salt4h	up	biological process	electron transport chain (GO:0022900)	9	1	11.66	0.0827	0.773
salt4h	up	biological process	glycerol catabolic process (GO:0019563)	9	1	11.66	0.0827	0.769
salt4h	up	biological process	nucleoside diphosphate metabolic process (GO:0009132)	18	2	11.66	0.0122	0.254
salt4h	up	biological process	gluconeogenesis (GO:0006094)	9	1	11.66	0.0827	0.765
salt4h	up	biological process	alditol catabolic process (GO:0019405)	9	1	11.66	0.0827	0.76
salt4h	up	biological process	amine metabolic process (GO:0009308)	18	2	11.66	0.0122	0.251
salt4h	up	biological process	glucose metabolic process (GO:0006006)	18	2	11.66	0.0122	0.248
salt4h	up	biological process	monosaccharide biosynthetic process (GO:0046364)	9	1	11.66	0.0827	0.756
salt4h	up	biological process	hexose biosynthetic process (GO:0019319)	9	1	11.66	0.0827	0.752
salt4h	up	biological process	protein-containing complex assembly (GO:0065003)	9	1	11.66	0.0827	0.748
salt4h	up	biological process	biogenic amine metabolic process (GO:0006576)	18	2	11.66	0.0122	0.245
salt4h	up	biological process	ATP metabolic process (GO:0046034)	28	3	11.24	0.00216	0.169
salt4h	up	biological process	pyruvate metabolic process (GO:0006090)	19	2	11.04	0.0135	0.268
salt4h	up	biological process	organophosphate catabolic process (GO:0046434)	29	3	10.85	0.00239	0.171
salt4h	up	biological process	purine-containing compound catabolic process (GO:0072523)	20	2	10.49	0.015	0.28
salt4h	up	biological process	purine ribonucleoside triphosphate metabolic process (GO:0009205)	31	3	10.15	0.00291	0.191
salt4h	up	biological process	aromatic amino acid family biosynthetic process (GO:0009073)	32	3	9.84	0.00319	0.194
salt4h	up	biological process	aromatic amino acid metabolic process (GO:0009072)	32	3	9.84	0.00319	0.187
salt4h	up	biological process	ketone biosynthetic process (GO:0042181)	11	1	9.54	0.1	0.901
salt4h	up	biological process	nucleotide catabolic process (GO:0009166)	22	2	9.54	0.018	0.329
salt4h	up	biological process	serine family amino acid biosynthetic process (GO:0009070)	11	1	9.54	0.1	0.896
salt4h	up	biological process	generation of precursor metabolites and energy (GO:0006091)	45	4	9.33	0.000747	0.0946
salt4h	up	biological process	ribonucleoside triphosphate metabolic process (GO:0009199)	34	3	9.26	0.0038	0.179
salt4h	up	biological process	purine nucleoside triphosphate metabolic process (GO:0009144)	35	3	8.99	0.00413	0.184
salt4h	up	biological process	imidazole-containing compound metabolic process (GO:0052803)	12	1	8.74	0.109	0.947
salt4h	up	biological process	inorganic ion homeostasis (GO:0098771)	12	1	8.74	0.109	0.942
salt4h	up	biological process	L-histidine biosynthetic process (GO:0000105)	12	1	8.74	0.109	0.937
salt4h	up	biological process	intracellular monoatomic cation homeostasis (GO:0030003)	12	1	8.74	0.109	0.932
salt4h	up	biological process	sulfur amino acid biosynthetic process (GO:0000097)	12	1	8.74	0.109	0.928
salt4h	up	biological process	nucleoside phosphate catabolic process (GO:1901292)	24	2	8.74	0.0212	0.372
salt4h	up	biological process	L-histidine metabolic process (GO:0006547)	12	1	8.74	0.109	0.923
salt4h	up	biological process	arginine biosynthetic process (GO:0006526)	12	1	8.74	0.109	0.918
salt4h	up	biological process	intracellular monoatomic ion homeostasis (GO:0006873)	12	1	8.74	0.109	0.913
salt4h	up	biological process	cellular ketone metabolic process (GO:0042180)	13	1	8.07	0.117	0.965
salt4h	up	biological process	monoatomic cation homeostasis (GO:0055080)	13	1	8.07	0.117	0.96
salt4h	up	biological process	monoatomic ion homeostasis (GO:0050801)	13	1	8.07	0.117	0.956
salt4h	up	biological process	purine nucleoside bisphosphate biosynthetic process (GO:0034033)	13	1	8.07	0.117	0.951
salt4h	up	biological process	ribonucleoside bisphosphate biosynthetic process (GO:0034030)	13	1	8.07	0.117	0.946
salt4h	up	biological process	nucleoside bisphosphate biosynthetic process (GO:0033866)	13	1	8.07	0.117	0.942
salt4h	up	biological process	iron ion transport (GO:0006826)	13	1	8.07	0.117	0.937
salt4h	up	biological process	carbohydrate derivative catabolic process (GO:1901136)	41	3	7.68	0.00647	0.242
salt4h	up	biological process	nucleoside triphosphate metabolic process (GO:0009141)	42	3	7.49	0.00692	0.253
salt4h	up	biological process	heme biosynthetic process (GO:0006783)	14	1	7.49	0.126	0.99
salt4h	up	biological process	ATP biosynthetic process (GO:0006754)	14	1	7.49	0.126	0.986
salt4h	up	biological process	intracellular chemical homeostasis (GO:0055082)	14	1	7.49	0.126	0.981
salt4h	up	biological process	proton motive force-driven ATP synthesis (GO:0015986)	14	1	7.49	0.126	0.976
salt4h	up	biological process	arginine metabolic process (GO:0006525)	14	1	7.49	0.126	0.972
salt4h	up	biological process	proton transmembrane transport (GO:1902600)	28	2	7.49	0.0284	0.437
salt4h	up	biological process	heme metabolic process (GO:0042168)	15	1	7	0.134	0.999
salt4h	up	biological process	polyol catabolic process (GO:0046174)	15	1	7	0.134	0.994
salt4h	up	biological process	porphyrin-containing compound biosynthetic process (GO:0006779)	15	1	7	0.134	0.99
salt4h	up	biological process	pigment biosynthetic process (GO:0046148)	15	1	7	0.134	0.985
salt4h	up	biological process	alditol metabolic process (GO:0019400)	15	1	7	0.134	0.981
salt4h	up	biological process	glycerol metabolic process (GO:0006071)	15	1	7	0.134	0.977
salt4h	up	biological process	pigment metabolic process (GO:0042440)	16	1	6.56	0.142	1
salt4h	up	biological process	porphyrin-containing compound metabolic process (GO:0006778)	16	1	6.56	0.142	1
salt4h	up	biological process	organic cation transport (GO:0015695)	16	1	6.56	0.142	1
salt4h	up	biological process	chemical homeostasis (GO:0048878)	16	1	6.56	0.142	1
salt4h	up	biological process	carbohydrate biosynthetic process (GO:0016051)	16	1	6.56	0.142	1
salt4h	up	biological process	negative regulation of DNA-templated transcription (GO:0045892)	33	2	6.36	0.0385	0.533
salt4h	up	biological process	hexose metabolic process (GO:0019318)	33	2	6.36	0.0385	0.528
salt4h	up	biological process	negative regulation of RNA biosynthetic process (GO:1902679)	33	2	6.36	0.0385	0.524
salt4h	up	biological process	inorganic cation transmembrane transport (GO:0098662)	50	3	6.3	0.0112	0.237
salt4h	up	biological process	purine nucleoside triphosphate biosynthetic process (GO:0009145)	17	1	6.17	0.151	1
salt4h	up	biological process	non-proteinogenic amino acid metabolic process (GO:0170041)	17	1	6.17	0.151	1
salt4h	up	biological process	alcohol catabolic process (GO:0046164)	17	1	6.17	0.151	1
salt4h	up	biological process	cellular modified amino acid biosynthetic process (GO:0042398)	17	1	6.17	0.151	1
salt4h	up	biological process	fatty acid biosynthetic process (GO:0006633)	17	1	6.17	0.151	1
salt4h	up	biological process	organic hydroxy compound catabolic process (GO:1901616)	17	1	6.17	0.151	1
salt4h	up	biological process	alpha-amino acid catabolic process (GO:1901606)	17	1	6.17	0.151	1
salt4h	up	biological process	negative regulation of RNA metabolic process (GO:0051253)	34	2	6.17	0.0407	0.549
salt4h	up	biological process	purine ribonucleoside triphosphate biosynthetic process (GO:0009206)	17	1	6.17	0.151	1
salt4h	up	biological process	alpha-amino acid biosynthetic process (GO:1901607)	86	5	6.1	0.00109	0.12
salt4h	up	biological process	purine ribonucleotide metabolic process (GO:0009150)	70	4	6	0.00391	0.179
salt4h	up	biological process	negative regulation of nucleobase-containing compound metabolic process (GO:0045934)	35	2	6	0.0429	0.574
salt4h	up	biological process	monosaccharide metabolic process (GO:0005996)	36	2	5.83	0.0452	0.6
salt4h	up	biological process	monocarboxylic acid metabolic process (GO:0032787)	54	3	5.83	0.0139	0.272
salt4h	up	biological process	monoatomic cation transmembrane transport (GO:0098655)	55	3	5.72	0.0146	0.276
salt4h	up	biological process	amino acid biosynthetic process (GO:0008652)	94	5	5.58	0.00163	0.135
salt4h	up	biological process	serine family amino acid metabolic process (GO:0009069)	19	1	5.52	0.167	1
salt4h	up	biological process	response to toxic substance (GO:0009636)	19	1	5.52	0.167	1
salt4h	up	biological process	fatty acid metabolic process (GO:0006631)	19	1	5.52	0.167	1
salt4h	up	biological process	nucleobase-containing compound catabolic process (GO:0034655)	39	2	5.38	0.0522	0.614
salt4h	up	biological process	alpha-amino acid metabolic process (GO:1901605)	119	6	5.29	0.000694	0.0952
salt4h	up	biological process	nicotinamide nucleotide metabolic process (GO:0046496)	40	2	5.25	0.0546	0.633
salt4h	up	biological process	negative regulation of macromolecule biosynthetic process (GO:0010558)	40	2	5.25	0.0546	0.629
salt4h	up	biological process	purine nucleoside bisphosphate metabolic process (GO:0034032)	20	1	5.25	0.175	1
salt4h	up	biological process	ribonucleoside triphosphate biosynthetic process (GO:0009201)	20	1	5.25	0.175	1
salt4h	up	biological process	negative regulation of biosynthetic process (GO:0009890)	40	2	5.25	0.0546	0.625
salt4h	up	biological process	ribonucleoside bisphosphate metabolic process (GO:0033875)	20	1	5.25	0.175	1
salt4h	up	biological process	nucleoside bisphosphate metabolic process (GO:0033865)	20	1	5.25	0.175	1
salt4h	up	biological process	negative regulation of cellular biosynthetic process (GO:0031327)	40	2	5.25	0.0546	0.62
salt4h	up	biological process	carboxylic acid biosynthetic process (GO:0046394)	122	6	5.16	0.000793	0.0932
salt4h	up	biological process	inorganic ion transmembrane transport (GO:0098660)	61	3	5.16	0.0192	0.344
salt4h	up	biological process	carbohydrate catabolic process (GO:0016052)	61	3	5.16	0.0192	0.341
salt4h	up	biological process	pyridine nucleotide metabolic process (GO:0019362)	41	2	5.12	0.0571	0.635
salt4h	up	biological process	negative regulation of cellular metabolic process (GO:0031324)	41	2	5.12	0.0571	0.631
salt4h	up	biological process	negative regulation of macromolecule metabolic process (GO:0010605)	42	2	5	0.0596	0.654
salt4h	up	biological process	glutamine family amino acid biosynthetic process (GO:0009084)	21	1	5	0.183	1
salt4h	up	biological process	amino acid catabolic process (GO:0009063)	21	1	5	0.183	1
salt4h	up	biological process	ribonucleotide metabolic process (GO:0009259)	84	4	5	0.0075	0.22
salt4h	up	biological process	carboxylic acid metabolic process (GO:0019752)	193	9	4.89	4.2e-05	0.0138
salt4h	up	biological process	sulfur compound metabolic process (GO:0006790)	43	2	4.88	0.0622	0.673
salt4h	up	biological process	negative regulation of metabolic process (GO:0009892)	43	2	4.88	0.0622	0.669
salt4h	up	biological process	oxoacid metabolic process (GO:0043436)	194	9	4.87	4.38e-05	0.012
salt4h	up	biological process	nucleoside triphosphate biosynthetic process (GO:0009142)	22	1	4.77	0.191	1
salt4h	up	biological process	pyridine-containing compound metabolic process (GO:0072524)	44	2	4.77	0.0648	0.688
salt4h	up	biological process	ribose phosphate metabolic process (GO:0019693)	88	4	4.77	0.00883	0.238
salt4h	up	biological process	organic acid biosynthetic process (GO:0016053)	133	6	4.73	0.00125	0.129
salt4h	up	biological process	monoatomic ion transmembrane transport (GO:0034220)	67	3	4.7	0.0247	0.427
salt4h	up	biological process	proteinogenic amino acid biosynthetic process (GO:0170038)	67	3	4.7	0.0247	0.423
salt4h	up	biological process	L-amino acid biosynthetic process (GO:0170034)	67	3	4.7	0.0247	0.418
salt4h	up	biological process	monocarboxylic acid biosynthetic process (GO:0072330)	23	1	4.56	0.198	1
salt4h	up	biological process	cellular aldehyde metabolic process (GO:0006081)	23	1	4.56	0.198	1
salt4h	up	biological process	organonitrogen compound catabolic process (GO:1901565)	69	3	4.56	0.0266	0.447
salt4h	up	biological process	organic acid metabolic process (GO:0006082)	210	9	4.5	8.22e-05	0.0193
salt4h	up	biological process	negative regulation of cellular process (GO:0048523)	47	2	4.46	0.0727	0.726
salt4h	up	biological process	purine ribonucleotide biosynthetic process (GO:0009152)	48	2	4.37	0.0755	0.722
salt4h	up	biological process	polyol metabolic process (GO:0019751)	24	1	4.37	0.206	1
salt4h	up	biological process	cellular modified amino acid metabolic process (GO:0006575)	24	1	4.37	0.206	1
salt4h	up	biological process	amino acid transport (GO:0006865)	24	1	4.37	0.206	1
salt4h	up	biological process	monoatomic cation transport (GO:0006812)	72	3	4.37	0.0297	0.453
salt4h	up	biological process	organic hydroxy compound metabolic process (GO:1901615)	49	2	4.28	0.0782	0.744
salt4h	up	biological process	negative regulation of biological process (GO:0048519)	49	2	4.28	0.0782	0.74
salt4h	up	biological process	cellular homeostasis (GO:0019725)	25	1	4.2	0.214	1
salt4h	up	biological process	transition metal ion transport (GO:0000041)	25	1	4.2	0.214	1
salt4h	up	biological process	small molecule biosynthetic process (GO:0044283)	201	8	4.18	0.000383	0.07
salt4h	up	biological process	purine nucleotide metabolic process (GO:0006163)	101	4	4.16	0.0142	0.275
salt4h	up	biological process	amino acid metabolic process (GO:0006520)	158	6	3.98	0.00304	0.193
salt4h	up	biological process	organophosphate metabolic process (GO:0019637)	186	7	3.95	0.00135	0.131
salt4h	up	biological process	purine-containing compound metabolic process (GO:0072521)	107	4	3.92	0.0173	0.319
salt4h	up	biological process	homeostatic process (GO:0042592)	27	1	3.89	0.229	1
salt4h	up	biological process	carbohydrate metabolic process (GO:0005975)	136	5	3.86	0.00813	0.235
salt4h	up	biological process	sulfur compound biosynthetic process (GO:0044272)	28	1	3.75	0.236	1
salt4h	up	biological process	cellular component assembly (GO:0022607)	28	1	3.75	0.236	1
salt4h	up	biological process	phosphate-containing compound metabolic process (GO:0006796)	202	7	3.64	0.00219	0.164
salt4h	up	biological process	carboxylic acid catabolic process (GO:0046395)	29	1	3.62	0.244	1
salt4h	up	biological process	monoatomic ion transport (GO:0006811)	87	3	3.62	0.0481	0.57
salt4h	up	biological process	purine nucleotide biosynthetic process (GO:0006164)	59	2	3.56	0.107	0.941
salt4h	up	biological process	phosphorus metabolic process (GO:0006793)	207	7	3.55	0.00253	0.173
salt4h	up	biological process	phospholipid biosynthetic process (GO:0008654)	30	1	3.5	0.251	1
salt4h	up	biological process	phospholipid metabolic process (GO:0006644)	30	1	3.5	0.251	1
salt4h	up	biological process	small molecule metabolic process (GO:0044281)	428	14	3.43	7.97e-06	0.0131
salt4h	up	biological process	purine-containing compound biosynthetic process (GO:0072522)	62	2	3.38	0.117	0.97
salt4h	up	biological process	ribonucleotide biosynthetic process (GO:0009260)	62	2	3.38	0.117	0.965
salt4h	up	biological process	proteinogenic amino acid metabolic process (GO:0170039)	96	3	3.28	0.0613	0.668
salt4h	up	biological process	organic acid catabolic process (GO:0016054)	32	1	3.28	0.265	1
salt4h	up	biological process	nucleotide metabolic process (GO:0009117)	130	4	3.23	0.0327	0.494
salt4h	up	biological process	ribose phosphate biosynthetic process (GO:0046390)	65	2	3.23	0.126	0.971
salt4h	up	biological process	L-amino acid metabolic process (GO:0170033)	98	3	3.21	0.0644	0.689
salt4h	up	biological process	organophosphate biosynthetic process (GO:0090407)	133	4	3.16	0.0352	0.527
salt4h	up	biological process	nucleoside phosphate metabolic process (GO:0006753)	134	4	3.13	0.036	0.534
salt4h	up	biological process	small molecule catabolic process (GO:0044282)	68	2	3.09	0.136	0.985
salt4h	up	biological process	cellular component organization (GO:0016043)	107	3	2.94	0.0795	0.748
salt4h	up	biological process	carbohydrate derivative metabolic process (GO:1901135)	218	6	2.89	0.0145	0.278
salt4h	up	biological process	cellular catabolic process (GO:0044248)	37	1	2.84	0.3	1
salt4h	up	biological process	tetrapyrrole biosynthetic process (GO:0033014)	37	1	2.84	0.3	1
salt4h	up	biological process	organonitrogen compound biosynthetic process (GO:1901566)	375	10	2.8	0.00152	0.132
salt4h	up	biological process	catabolic process (GO:0009056)	152	4	2.76	0.0534	0.623
salt4h	up	biological process	tetrapyrrole metabolic process (GO:0033013)	38	1	2.76	0.307	1
salt4h	up	biological process	alcohol metabolic process (GO:0006066)	38	1	2.76	0.307	1
salt4h	up	biological process	glutamine family amino acid metabolic process (GO:0009064)	40	1	2.62	0.32	1
salt4h	up	biological process	cellular metabolic process (GO:0044237)	686	17	2.6	1.95e-05	0.00802
salt4h	up	biological process	nucleotide biosynthetic process (GO:0009165)	81	2	2.59	0.18	1
salt4h	up	biological process	nucleobase-containing small molecule metabolic process (GO:0055086)	163	4	2.57	0.0659	0.665
salt4h	up	biological process	nucleoside phosphate biosynthetic process (GO:1901293)	83	2	2.53	0.186	1
salt4h	up	biological process	organonitrogen compound metabolic process (GO:1901564)	547	13	2.49	0.000628	0.103
salt4h	up	biological process	carbohydrate derivative biosynthetic process (GO:1901137)	130	3	2.42	0.124	0.987
salt4h	up	biological process	metal ion transport (GO:0030001)	45	1	2.33	0.352	1
salt4h	up	biological process	biosynthetic process (GO:0009058)	592	13	2.3	0.00138	0.127
salt4h	up	biological process	regulation of DNA-templated transcription (GO:0006355)	190	4	2.21	0.103	0.913
salt4h	up	biological process	regulation of RNA biosynthetic process (GO:2001141)	190	4	2.21	0.103	0.908
salt4h	up	biological process	regulation of RNA metabolic process (GO:0051252)	192	4	2.19	0.106	0.93
salt4h	up	biological process	regulation of nucleobase-containing compound metabolic process (GO:0019219)	195	4	2.15	0.11	0.922
salt4h	up	biological process	regulation of primary metabolic process (GO:0080090)	204	4	2.06	0.125	0.988
salt4h	up	biological process	regulation of macromolecule biosynthetic process (GO:0010556)	205	4	2.05	0.127	0.969
salt4h	up	biological process	regulation of gene expression (GO:0010468)	205	4	2.05	0.127	0.964
salt4h	up	biological process	regulation of biosynthetic process (GO:0009889)	205	4	2.05	0.127	0.96
salt4h	up	biological process	regulation of cellular biosynthetic process (GO:0031326)	205	4	2.05	0.127	0.956
salt4h	up	biological process	metabolic process (GO:0008152)	978	19	2.04	0.000157	0.0323
salt4h	up	biological process	regulation of cellular metabolic process (GO:0031323)	206	4	2.04	0.128	0.964
salt4h	up	biological process	regulation of macromolecule metabolic process (GO:0060255)	209	4	2.01	0.133	0.997
salt4h	up	biological process	regulation of metabolic process (GO:0019222)	211	4	1.99	0.137	0.987
salt4h	up	biological process	cellular component organization or biogenesis (GO:0071840)	159	3	1.98	0.191	1
salt4h	up	biological process	primary metabolic process (GO:0044238)	810	15	1.94	0.00413	0.179
salt4h	up	biological process	cellular lipid metabolic process (GO:0044255)	55	1	1.91	0.412	1
salt4h	up	biological process	proteolysis (GO:0006508)	55	1	1.91	0.412	1
salt4h	up	biological process	cellular biosynthetic process (GO:0044249)	465	8	1.81	0.0696	0.699
salt4h	up	biological process	regulation of cellular process (GO:0050794)	238	4	1.76	0.279	1
salt4h	up	biological process	lipid biosynthetic process (GO:0008610)	62	1	1.69	0.451	1
salt4h	up	biological process	biological_process (GO:0008150)	1634	26	1.67	1.2e-05	0.00656
salt4h	up	biological process	cellular process (GO:0009987)	1250	19	1.59	0.00995	0.218
salt4h	up	biological process	nitrogen compound transport (GO:0071705)	67	1	1.57	0.478	1
salt4h	up	biological process	regulation of biological process (GO:0050789)	274	4	1.53	0.325	1
salt4h	up	biological process	biological regulation (GO:0065007)	290	4	1.45	0.35	1
salt4h	up	biological process	response to chemical (GO:0042221)	73	1	1.44	0.507	1
salt4h	up	biological process	lipid metabolic process (GO:0006629)	81	1	1.3	0.545	1
salt4h	up	biological process	nucleobase-containing compound metabolic process (GO:0006139)	374	4	1.12	0.774	1
salt4h	up	biological process	nucleobase-containing compound biosynthetic process (GO:0034654)	187	2	1.12	0.698	1
salt4h	up	biological process	transport (GO:0006810)	391	4	1.07	0.782	1
salt4h	up	biological process	localization (GO:0051179)	394	4	1.07	0.783	1
salt4h	up	biological process	establishment of localization (GO:0051234)	394	4	1.07	0.783	1
salt4h	up	biological process	protein metabolic process (GO:0019538)	198	2	1.06	0.713	1
salt4h	up	biological process	translation (GO:0006412)	104	1	1.01	1	1
salt4h	up	biological process	cellular component biogenesis (GO:0044085)	105	1	1	1	1
salt4h	up	biological process	transmembrane transport (GO:0055085)	350	3	0.9	1	1
salt4h	up	biological process	gene expression (GO:0010467)	205	1	0.51	0.718	1
salt4h	up	biological process	response to stimulus (GO:0050896)	215	1	0.49	0.718	1
salt4h	up	biological process	macromolecule metabolic process (GO:0043170)	434	2	0.48	0.417	1
salt4h	up	biological process	macromolecule biosynthetic process (GO:0009059)	268	1	0.39	0.508	1
salt4h	up	molecular function	2,3-bisphosphoglycerate-dependent phosphoglycerate mutase activity (GO:0046538)	1	1	100	0.00953	1
salt4h	up	molecular function	citrate synthase activity (GO:0036440)	1	1	100	0.00953	1
salt4h	up	molecular function	glyceraldehyde-3-phosphate dehydrogenase (NAD(P)+) (phosphorylating) activity (GO:0043891)	1	1	100	0.00953	1
salt4h	up	molecular function	manganese ion transmembrane transporter activity (GO:0005384)	1	1	100	0.00953	1
salt4h	up	molecular function	methylglyoxal synthase activity (GO:0008929)	1	1	100	0.00953	1
salt4h	up	molecular function	(3R)-hydroxyacyl-[acyl-carrier-protein] dehydratase activity (GO:0019171)	1	1	100	0.00953	1
salt4h	up	molecular function	cysteine-type endopeptidase activity (GO:0004197)	1	1	100	0.00953	1
salt4h	up	molecular function	L-cysteine desulfhydrase activity (GO:0080146)	1	1	100	0.00953	0.988
salt4h	up	molecular function	oxidoreductase activity, acting on metal ions (GO:0016722)	1	1	100	0.00953	0.917
salt4h	up	molecular function	creatine kinase activity (GO:0004111)	1	1	100	0.00953	0.856
salt4h	up	molecular function	citrate (Si)-synthase activity (GO:0004108)	1	1	100	0.00953	0.802
salt4h	up	molecular function	hydroxymethylbilane synthase activity (GO:0004418)	1	1	100	0.00953	0.755
salt4h	up	molecular function	cysteine-type aminopeptidase activity (GO:0070005)	1	1	100	0.00953	0.713
salt4h	up	molecular function	histone deacetylase activity (GO:0004407)	1	1	100	0.00953	0.676
salt4h	up	molecular function	histidinol-phosphate transaminase activity (GO:0004400)	1	1	100	0.00953	0.642
salt4h	up	molecular function	ferric iron binding (GO:0008199)	1	1	100	0.00953	0.611
salt4h	up	molecular function	NAD-dependent histone deacetylase activity (GO:0017136)	1	1	100	0.00953	0.584
salt4h	up	molecular function	protein lysine deacetylase activity (GO:0033558)	1	1	100	0.00953	0.558
salt4h	up	molecular function	arginine binding (GO:0034618)	1	1	100	0.00953	0.535
salt4h	up	molecular function	NAD-dependent protein lysine deacetylase activity (GO:0034979)	1	1	100	0.00953	0.514
salt4h	up	molecular function	glycerol-3-phosphate dehydrogenase (quinone) activity (GO:0004368)	1	1	100	0.00953	0.494
salt4h	up	molecular function	glyceraldehyde-3-phosphate dehydrogenase (NAD+) (phosphorylating) activity (GO:0004365)	1	1	100	0.00953	0.475
salt4h	up	molecular function	oxidoreductase activity, acting on the CH-OH group of donors, quinone or similar compound as acceptor (GO:0016901)	1	1	100	0.00953	0.458
salt4h	up	molecular function	phosphoglycerate mutase activity (GO:0004619)	2	1	52.46	0.019	0.752
salt4h	up	molecular function	pantothenate kinase activity (GO:0004594)	2	1	52.46	0.019	0.73
salt4h	up	molecular function	tryptophan synthase activity (GO:0004834)	2	1	52.46	0.019	0.71
salt4h	up	molecular function	NAD+ binding (GO:0070403)	2	1	52.46	0.019	0.691
salt4h	up	molecular function	histone modifying activity (GO:0140993)	2	1	52.46	0.019	0.673
salt4h	up	molecular function	cysteine synthase activity (GO:0004124)	2	1	52.46	0.019	0.655
salt4h	up	molecular function	cysteine-type exopeptidase activity (GO:0070004)	2	1	52.46	0.019	0.639
salt4h	up	molecular function	translation termination factor activity (GO:0008079)	3	1	34.98	0.0283	0.867
salt4h	up	molecular function	translation release factor activity (GO:0003747)	3	1	34.98	0.0283	0.848
salt4h	up	molecular function	cadmium ion transmembrane transporter activity (GO:0015086)	3	1	34.98	0.0283	0.83
salt4h	up	molecular function	translation release factor activity, codon specific (GO:0016149)	3	1	34.98	0.0283	0.812
salt4h	up	molecular function	cytochrome-c oxidase activity (GO:0004129)	3	1	34.98	0.0283	0.795
salt4h	up	molecular function	acyltransferase activity, acyl groups converted into alkyl on transfer (GO:0046912)	3	1	34.98	0.0283	0.779
salt4h	up	molecular function	anthranilate synthase activity (GO:0004049)	3	1	34.98	0.0283	0.763
salt4h	up	molecular function	carbon-oxygen lyase activity, acting on phosphates (GO:0016838)	4	1	26.23	0.0376	0.974
salt4h	up	molecular function	oxo-acid-lyase activity (GO:0016833)	4	1	26.23	0.0376	0.956
salt4h	up	molecular function	L-lactate dehydrogenase activity (GO:0004459)	4	1	26.23	0.0376	0.938
salt4h	up	molecular function	lactate dehydrogenase activity (GO:0004457)	4	1	26.23	0.0376	0.921
salt4h	up	molecular function	oxidoreductase activity, acting on a heme group of donors (GO:0016675)	4	1	26.23	0.0376	0.904
salt4h	up	molecular function	oxidoreduction-driven active transmembrane transporter activity (GO:0015453)	5	1	20.99	0.0468	1
salt4h	up	molecular function	carbon-sulfur lyase activity (GO:0016846)	5	1	20.99	0.0468	1
salt4h	up	molecular function	cysteine-type peptidase activity (GO:0008234)	5	1	20.99	0.0468	1
salt4h	up	molecular function	oxidoreductase activity, acting on diphenols and related substances as donors, oxygen as acceptor (GO:0016682)	5	1	20.99	0.0468	1
salt4h	up	molecular function	oxidoreductase activity, acting on diphenols and related substances as donors (GO:0016679)	5	1	20.99	0.0468	1
salt4h	up	molecular function	amino acid binding (GO:0016597)	6	1	17.49	0.0559	1
salt4h	up	molecular function	copper ion binding (GO:0005507)	7	1	14.99	0.0649	1
salt4h	up	molecular function	deacetylase activity (GO:0019213)	8	1	13.12	0.0738	1
salt4h	up	molecular function	intramolecular phosphotransferase activity (GO:0016868)	8	1	13.12	0.0738	1
salt4h	up	molecular function	heme binding (GO:0020037)	8	1	13.12	0.0738	1
salt4h	up	molecular function	organic acid binding (GO:0043177)	9	1	11.66	0.0827	1
salt4h	up	molecular function	carboxylic acid binding (GO:0031406)	9	1	11.66	0.0827	1
salt4h	up	molecular function	iron ion binding (GO:0005506)	9	1	11.66	0.0827	1
salt4h	up	molecular function	symporter activity (GO:0015293)	9	1	11.66	0.0827	1
salt4h	up	molecular function	NAD binding (GO:0051287)	20	2	10.49	0.015	0.671
salt4h	up	molecular function	transition metal ion transmembrane transporter activity (GO:0046915)	10	1	10.49	0.0915	1
salt4h	up	molecular function	aminopeptidase activity (GO:0004177)	11	1	9.54	0.1	1
salt4h	up	molecular function	transferase activity, transferring alkyl or aryl (other than methyl) groups (GO:0016765)	22	2	9.54	0.018	0.734
salt4h	up	molecular function	tetrapyrrole binding (GO:0046906)	11	1	9.54	0.1	1
salt4h	up	molecular function	carbon-oxygen lyase activity (GO:0016835)	34	3	9.26	0.0038	1
salt4h	up	molecular function	translation regulator activity, nucleic acid binding (GO:0090079)	12	1	8.74	0.109	1
salt4h	up	molecular function	hydro-lyase activity (GO:0016836)	24	2	8.74	0.0212	0.681
salt4h	up	molecular function	translation factor activity, RNA binding (GO:0008135)	12	1	8.74	0.109	1
salt4h	up	molecular function	oxidoreductase activity, acting on the aldehyde or oxo group of donors, NAD or NADP as acceptor (GO:0016620)	12	1	8.74	0.109	1
salt4h	up	molecular function	translation regulator activity (GO:0045182)	12	1	8.74	0.109	1
salt4h	up	molecular function	proton-transporting ATP synthase activity, rotational mechanism (GO:0046933)	13	1	8.07	0.117	1
salt4h	up	molecular function	electron transfer activity (GO:0009055)	14	1	7.49	0.126	1
salt4h	up	molecular function	proton channel activity (GO:0015252)	14	1	7.49	0.126	1
salt4h	up	molecular function	proton transmembrane transporter activity (GO:0015078)	30	2	7	0.0323	0.853
salt4h	up	molecular function	monoatomic cation channel activity (GO:0005261)	15	1	7	0.134	1
salt4h	up	molecular function	oxidoreductase activity, acting on the aldehyde or oxo group of donors (GO:0016903)	15	1	7	0.134	1
salt4h	up	molecular function	inorganic cation transmembrane transporter activity (GO:0022890)	51	3	6.17	0.0119	0.551
salt4h	up	molecular function	transferase activity, transferring nitrogenous groups (GO:0016769)	17	1	6.17	0.151	1
salt4h	up	molecular function	transaminase activity (GO:0008483)	17	1	6.17	0.151	1
salt4h	up	molecular function	phosphotransferase activity, nitrogenous group as acceptor (GO:0016775)	18	1	5.83	0.159	1
salt4h	up	molecular function	monoatomic cation transmembrane transporter activity (GO:0008324)	56	3	5.62	0.0153	0.665
salt4h	up	molecular function	lyase activity (GO:0016829)	95	5	5.52	0.00171	0.77
salt4h	up	molecular function	inorganic molecular entity transmembrane transporter activity (GO:0015318)	62	3	5.08	0.0201	0.66
salt4h	up	molecular function	NADP binding (GO:0050661)	21	1	5	0.183	1
salt4h	up	molecular function	monoatomic ion transmembrane transporter activity (GO:0015075)	65	3	4.84	0.0228	0.713
salt4h	up	molecular function	intramolecular transferase activity (GO:0016866)	22	1	4.77	0.191	1
salt4h	up	molecular function	monoatomic ion channel activity (GO:0005216)	22	1	4.77	0.191	1
salt4h	up	molecular function	oxidoreductase activity, acting on CH-OH group of donors (GO:0016614)	44	2	4.77	0.0648	1
salt4h	up	molecular function	exopeptidase activity (GO:0008238)	24	1	4.37	0.206	1
salt4h	up	molecular function	protein kinase activity (GO:0004672)	24	1	4.37	0.206	1
salt4h	up	molecular function	metal ion transmembrane transporter activity (GO:0046873)	25	1	4.2	0.214	1
salt4h	up	molecular function	passive transmembrane transporter activity (GO:0022803)	25	1	4.2	0.214	1
salt4h	up	molecular function	channel activity (GO:0015267)	25	1	4.2	0.214	1
salt4h	up	molecular function	pyridoxal phosphate binding (GO:0030170)	28	1	3.75	0.236	1
salt4h	up	molecular function	vitamin B6 binding (GO:0070279)	28	1	3.75	0.236	1
salt4h	up	molecular function	hydrolase activity, acting on carbon-nitrogen (but not peptide) bonds, in linear amides (GO:0016811)	30	1	3.5	0.251	1
salt4h	up	molecular function	endopeptidase activity (GO:0004175)	30	1	3.5	0.251	1
salt4h	up	molecular function	active monoatomic ion transmembrane transporter activity (GO:0022853)	31	1	3.38	0.258	1
salt4h	up	molecular function	secondary active transmembrane transporter activity (GO:0015291)	31	1	3.38	0.258	1
salt4h	up	molecular function	oxidoreductase activity (GO:0016491)	165	5	3.18	0.0179	0.753
salt4h	up	molecular function	carbon-carbon lyase activity (GO:0016830)	35	1	3	0.286	1
salt4h	up	molecular function	vitamin binding (GO:0019842)	39	1	2.69	0.313	1
salt4h	up	molecular function	catalytic activity, acting on a protein (GO:0140096)	119	3	2.65	0.102	1
salt4h	up	molecular function	transcription cis-regulatory region binding (GO:0000976)	40	1	2.62	0.32	1
salt4h	up	molecular function	oxidoreductase activity, acting on the CH-OH group of donors, NAD or NADP as acceptor (GO:0016616)	40	1	2.62	0.32	1
salt4h	up	molecular function	transcription regulatory region nucleic acid binding (GO:0001067)	40	1	2.62	0.32	1
salt4h	up	molecular function	sequence-specific double-stranded DNA binding (GO:1990837)	41	1	2.56	0.327	1
salt4h	up	molecular function	DNA-binding transcription factor activity (GO:0003700)	132	3	2.38	0.128	1
salt4h	up	molecular function	transcription regulator activity (GO:0140110)	136	3	2.31	0.137	1
salt4h	up	molecular function	transition metal ion binding (GO:0046914)	92	2	2.28	0.218	1
salt4h	up	molecular function	double-stranded DNA binding (GO:0003690)	47	1	2.23	0.365	1
salt4h	up	molecular function	hydrolase activity, acting on carbon-nitrogen (but not peptide) bonds (GO:0016810)	50	1	2.1	0.383	1
salt4h	up	molecular function	sequence-specific DNA binding (GO:0043565)	56	1	1.87	0.418	1
salt4h	up	molecular function	kinase activity (GO:0016301)	123	2	1.71	0.329	1
salt4h	up	molecular function	cation binding (GO:0043169)	374	6	1.68	0.157	1
salt4h	up	molecular function	catalytic activity (GO:0003824)	1286	20	1.63	0.00309	1
salt4h	up	molecular function	DNA binding (GO:0003677)	259	4	1.62	0.303	1
salt4h	up	molecular function	peptidase activity (GO:0008233)	66	1	1.59	0.472	1
salt4h	up	molecular function	organic cyclic compound binding (GO:0097159)	799	12	1.58	0.0827	1
salt4h	up	molecular function	phosphotransferase activity, alcohol group as acceptor (GO:0016773)	134	2	1.57	0.368	1
salt4h	up	molecular function	acyltransferase activity (GO:0016746)	67	1	1.57	0.478	1
salt4h	up	molecular function	transferase activity (GO:0016740)	471	7	1.56	0.194	1
salt4h	up	molecular function	small molecule binding (GO:0036094)	746	11	1.55	0.121	1
salt4h	up	molecular function	adenyl nucleotide binding (GO:0030554)	348	5	1.51	0.369	1
salt4h	up	molecular function	ion binding (GO:0043167)	704	10	1.49	0.177	1
salt4h	up	molecular function	anion binding (GO:0043168)	425	6	1.48	0.28	1
salt4h	up	molecular function	primary active transmembrane transporter activity (GO:0015399)	71	1	1.48	0.498	1
salt4h	up	molecular function	molecular_function (GO:0003674)	1846	26	1.48	0.000173	0.233
salt4h	up	molecular function	binding (GO:0005488)	1079	15	1.46	0.0728	1
salt4h	up	molecular function	metal ion binding (GO:0046872)	368	5	1.43	0.385	1
salt4h	up	molecular function	isomerase activity (GO:0016853)	74	1	1.42	0.512	1
salt4h	up	molecular function	purine nucleotide binding (GO:0017076)	379	5	1.38	0.395	1
salt4h	up	molecular function	heterocyclic compound binding (GO:1901363)	467	6	1.35	0.432	1
salt4h	up	molecular function	active transmembrane transporter activity (GO:0022804)	158	2	1.33	0.661	1
salt4h	up	molecular function	nucleic acid binding (GO:0003676)	403	5	1.3	0.576	1
salt4h	up	molecular function	ligase activity (GO:0016874)	84	1	1.25	0.558	1
salt4h	up	molecular function	nucleotide binding (GO:0000166)	424	5	1.24	0.587	1
salt4h	up	molecular function	nucleoside phosphate binding (GO:1901265)	424	5	1.24	0.587	1
salt4h	up	molecular function	transmembrane transporter activity (GO:0022857)	291	3	1.08	0.753	1
salt4h	up	molecular function	transporter activity (GO:0005215)	291	3	1.08	0.753	1
salt4h	up	molecular function	ATP binding (GO:0005524)	315	3	1	1	1
salt4h	up	molecular function	adenyl ribonucleotide binding (GO:0032559)	316	3	1	1	1
salt4h	up	molecular function	transferase activity, transferring phosphorus-containing groups (GO:0016772)	221	2	0.95	1	1
salt4h	up	molecular function	purine ribonucleoside triphosphate binding (GO:0035639)	346	3	0.91	1	1
salt4h	up	molecular function	purine ribonucleotide binding (GO:0032555)	347	3	0.91	1	1
salt4h	up	molecular function	ribonucleotide binding (GO:0032553)	361	3	0.87	1	1
salt4h	up	molecular function	carbohydrate derivative binding (GO:0097367)	376	3	0.84	1	1
salt4h	up	molecular function	ATP hydrolysis activity (GO:0016887)	126	1	0.83	1	1
salt4h	up	molecular function	ribonucleoside triphosphate phosphatase activity (GO:0017111)	143	1	0.73	1	1
salt4h	up	molecular function	hydrolase activity (GO:0016787)	463	3	0.68	0.606	1
salt4h	up	molecular function	pyrophosphatase activity (GO:0016462)	155	1	0.68	1	1
salt4h	up	molecular function	hydrolase activity, acting on acid anhydrides, in phosphorus-containing anhydrides (GO:0016818)	158	1	0.66	1	1
salt4h	up	molecular function	hydrolase activity, acting on acid anhydrides (GO:0016817)	158	1	0.66	1	1
salt4h	up	molecular function	ATP-dependent activity (GO:0140657)	176	1	0.6	1	1
salt4h	up	cellular component	glycerol-3-phosphate dehydrogenase (FAD) complex (GO:0009331)	1	1	100	0.00953	0.322
salt4h	up	cellular component	extracellular space (GO:0005615)	2	1	52.46	0.019	0.55
salt4h	up	cellular component	respirasome (GO:0070469)	3	1	34.98	0.0283	0.719
salt4h	up	cellular component	oxidoreductase complex (GO:1990204)	8	1	13.12	0.0738	1
salt4h	up	cellular component	nucleoid (GO:0009295)	10	1	10.49	0.0915	1
salt4h	up	cellular component	proton-transporting ATP synthase complex, catalytic core F(1) (GO:0045261)	10	1	10.49	0.0915	1
salt4h	up	cellular component	proton-transporting two-sector ATPase complex, catalytic domain (GO:0033178)	10	1	10.49	0.0915	1
salt4h	up	cellular component	cation channel complex (GO:0034703)	13	1	8.07	0.117	1
salt4h	up	cellular component	monoatomic ion channel complex (GO:0034702)	13	1	8.07	0.117	1
salt4h	up	cellular component	proton-transporting two-sector ATPase complex (GO:0016469)	13	1	8.07	0.117	1
salt4h	up	cellular component	proton-transporting ATP synthase complex (GO:0045259)	13	1	8.07	0.117	1
salt4h	up	cellular component	membrane protein complex (GO:0098796)	54	2	3.89	0.0925	1
salt4h	up	cellular component	extracellular region (GO:0005576)	57	2	3.68	0.101	1
salt4h	up	cellular component	cytoplasm (GO:0005737)	624	17	2.86	4.96e-06	0.00101
salt4h	up	cellular component	intracellular anatomical structure (GO:0005622)	663	17	2.69	1.2e-05	0.00121
salt4h	up	cellular component	catalytic complex (GO:1902494)	80	2	2.62	0.176	1
salt4h	up	cellular component	transporter complex (GO:1990351)	49	1	2.14	0.377	1
salt4h	up	cellular component	transmembrane transporter complex (GO:1902495)	49	1	2.14	0.377	1
salt4h	up	cellular component	cellular anatomical entity (GO:0110165)	1467	23	1.65	0.00036	0.0243
salt4h	up	cellular component	cellular_component (GO:0005575)	1481	23	1.63	0.00066	0.0268
salt4h	up	cellular component	protein-containing complex (GO:0032991)	204	3	1.54	0.439	1
salt4h	up	cellular component	cytosol (GO:0005829)	304	3	1.04	1	1
salt4h	up	cellular component	plasma membrane (GO:0005886)	429	4	0.98	1	1
salt4h	up	cellular component	cell periphery (GO:0071944)	434	4	0.97	1	1
salt4h	up	cellular component	membrane (GO:0016020)	777	4	0.54	0.192	1
salt12h	up	biological process	translational termination (GO:0006415)	4	3	13.62	0.000629	0.0241
salt12h	up	biological process	cellular component disassembly (GO:0022411)	8	5	11.35	2.33e-05	0.00137
salt12h	up	biological process	protein-containing complex disassembly (GO:0032984)	5	3	10.9	0.00151	0.0478
salt12h	up	biological process	translational initiation (GO:0006413)	5	3	10.9	0.00151	0.0469
salt12h	up	biological process	protein-DNA complex organization (GO:0071824)	5	3	10.9	0.00151	0.046
salt12h	up	biological process	chromatin remodeling (GO:0006338)	5	3	10.9	0.00151	0.0452
salt12h	up	biological process	chromatin organization (GO:0006325)	5	3	10.9	0.00151	0.0444
salt12h	up	biological process	chorismate biosynthetic process (GO:0009423)	7	4	10.38	0.000272	0.0112
salt12h	up	biological process	chorismate metabolic process (GO:0046417)	9	4	8.07	0.000897	0.0308
salt12h	up	biological process	protein-containing complex organization (GO:0043933)	19	8	7.65	3.18e-06	0.00025
salt12h	up	biological process	sulfur amino acid biosynthetic process (GO:0000097)	12	5	7.57	0.000275	0.011
salt12h	up	biological process	translation (GO:0006412)	104	36	6.29	4.35e-21	5.12e-19
salt12h	up	biological process	dicarboxylic acid biosynthetic process (GO:0043650)	21	7	6.05	8.12e-05	0.00445
salt12h	up	biological process	sulfur amino acid metabolic process (GO:0000096)	17	5	5.34	0.00171	0.0494
salt12h	up	biological process	sulfur compound biosynthetic process (GO:0044272)	28	8	5.19	8.54e-05	0.00454
salt12h	up	biological process	aspartate family amino acid biosynthetic process (GO:0009067)	23	6	4.74	0.00117	0.0385
salt12h	up	biological process	regulation of developmental process (GO:0050793)	31	8	4.69	0.000188	0.0086
salt12h	up	biological process	gene expression (GO:0010467)	205	52	4.61	1.67e-23	3.05e-21
salt12h	up	biological process	aromatic amino acid family biosynthetic process (GO:0009073)	32	8	4.54	0.000239	0.0104
salt12h	up	biological process	aromatic amino acid metabolic process (GO:0009072)	32	8	4.54	0.000239	0.0101
salt12h	up	biological process	cell division (GO:0051301)	44	10	4.13	9.39e-05	0.00483
salt12h	up	biological process	tRNA processing (GO:0008033)	31	7	4.1	0.00115	0.0386
salt12h	up	biological process	macromolecule biosynthetic process (GO:0009059)	268	59	4	1.96e-23	3.23e-21
salt12h	up	biological process	protein metabolic process (GO:0019538)	198	43	3.94	1.83e-16	2.01e-14
salt12h	up	biological process	dicarboxylic acid metabolic process (GO:0043648)	38	8	3.82	0.000838	0.0307
salt12h	up	biological process	cellular component organization (GO:0016043)	107	22	3.73	3.22e-08	3.11e-06
salt12h	up	biological process	organonitrogen compound biosynthetic process (GO:1901566)	375	69	3.34	5.62e-23	8.41e-21
salt12h	up	biological process	cellular biosynthetic process (GO:0044249)	465	85	3.32	1.56e-29	8.55e-27
salt12h	up	biological process	amino acid biosynthetic process (GO:0008652)	94	17	3.28	8.71e-06	0.000551
salt12h	up	biological process	carboxylic acid biosynthetic process (GO:0046394)	122	22	3.27	3.82e-07	3.31e-05
salt12h	up	biological process	RNA biosynthetic process (GO:0032774)	83	14	3.06	0.000126	0.00611
salt12h	up	biological process	macromolecule metabolic process (GO:0043170)	434	73	3.05	5.17e-22	7.1e-20
salt12h	up	biological process	organic acid biosynthetic process (GO:0016053)	133	22	3	1.8e-06	0.000148
salt12h	up	biological process	proteinogenic amino acid biosynthetic process (GO:0170038)	67	11	2.98	0.00087	0.0311
salt12h	up	biological process	L-amino acid biosynthetic process (GO:0170034)	67	11	2.98	0.00087	0.0305
salt12h	up	biological process	cellular component organization or biogenesis (GO:0071840)	159	26	2.97	2.3e-07	2.1e-05
salt12h	up	biological process	biosynthetic process (GO:0009058)	592	93	2.85	1.34e-27	3.69e-25
salt12h	up	biological process	nucleic acid biosynthetic process (GO:0141187)	97	15	2.81	0.000199	0.00885
salt12h	up	biological process	cellular metabolic process (GO:0044237)	686	104	2.75	5.53e-31	9.1e-28
salt12h	up	biological process	alpha-amino acid biosynthetic process (GO:1901607)	86	13	2.75	0.000675	0.0252
salt12h	up	biological process	organonitrogen compound metabolic process (GO:1901564)	547	82	2.72	7.83e-22	9.91e-20
salt12h	up	biological process	RNA metabolic process (GO:0016070)	118	17	2.62	0.000181	0.00852
salt12h	up	biological process	carboxylic acid metabolic process (GO:0019752)	193	27	2.54	3.3e-06	0.000236
salt12h	up	biological process	oxoacid metabolic process (GO:0043436)	194	27	2.53	3.66e-06	0.000251
salt12h	up	biological process	nucleobase-containing compound biosynthetic process (GO:0034654)	187	26	2.52	5.81e-06	0.000383
salt12h	up	biological process	primary metabolic process (GO:0044238)	810	109	2.44	3.76e-28	1.24e-25
salt12h	up	biological process	nucleic acid metabolic process (GO:0090304)	216	29	2.44	3.19e-06	0.000239
salt12h	up	biological process	amino acid metabolic process (GO:0006520)	158	21	2.41	0.000101	0.00504
salt12h	up	biological process	organic acid metabolic process (GO:0006082)	210	27	2.33	2.12e-05	0.00129
salt12h	up	biological process	metabolic process (GO:0008152)	978	122	2.27	1.57e-30	1.3e-27
salt12h	up	biological process	nucleobase-containing compound metabolic process (GO:0006139)	374	46	2.23	3.13e-08	3.22e-06
salt12h	up	biological process	small molecule biosynthetic process (GO:0044283)	201	24	2.17	0.000278	0.0109
salt12h	up	biological process	organophosphate metabolic process (GO:0019637)	186	21	2.05	0.00123	0.0397
salt12h	up	biological process	cellular process (GO:0009987)	1250	134	1.95	1.3e-28	5.35e-26
salt12h	up	biological process	carbohydrate derivative metabolic process (GO:1901135)	218	23	1.92	0.00175	0.0496
salt12h	up	biological process	small molecule metabolic process (GO:0044281)	428	43	1.82	4.26e-05	0.00242
salt12h	up	biological process	biological_process (GO:0008150)	1634	147	1.63	5.42e-26	1.11e-23
salt12h	up	molecular function	translation regulator activity, nucleic acid binding (GO:0090079)	12	5	7.57	0.000275	0.0148
salt12h	up	molecular function	translation factor activity, RNA binding (GO:0008135)	12	5	7.57	0.000275	0.0142
salt12h	up	molecular function	translation regulator activity (GO:0045182)	12	5	7.57	0.000275	0.0137
salt12h	up	molecular function	structural constituent of ribosome (GO:0003735)	59	23	7.08	5.86e-15	1.58e-12
salt12h	up	molecular function	ribosome binding (GO:0043022)	16	6	6.81	0.000128	0.00784
salt12h	up	molecular function	structural molecule activity (GO:0005198)	68	23	6.14	2.14e-13	4.8e-11
salt12h	up	molecular function	NADP binding (GO:0050661)	21	7	6.05	8.12e-05	0.00643
salt12h	up	molecular function	ribonucleoprotein complex binding (GO:0043021)	18	6	6.05	0.000271	0.0152
salt12h	up	molecular function	rRNA binding (GO:0019843)	46	15	5.92	7.73e-09	1.16e-06
salt12h	up	molecular function	transferase activity, transferring alkyl or aryl (other than methyl) groups (GO:0016765)	22	6	4.95	0.000905	0.042
salt12h	up	molecular function	protein-containing complex binding (GO:0044877)	23	6	4.74	0.00117	0.0477
salt12h	up	molecular function	RNA binding (GO:0003723)	116	25	3.91	1.14e-09	2.2e-07
salt12h	up	molecular function	nucleic acid binding (GO:0003676)	403	51	2.3	1.74e-09	2.93e-07
salt12h	up	molecular function	catalytic activity, acting on a nucleic acid (GO:0140640)	161	19	2.14	0.00111	0.0469
salt12h	up	molecular function	purine nucleotide binding (GO:0017076)	379	44	2.11	3.95e-07	5.33e-05
salt12h	up	molecular function	organic cyclic compound binding (GO:0097159)	799	91	2.07	5.68e-16	7.65e-13
salt12h	up	molecular function	adenyl nucleotide binding (GO:0030554)	348	39	2.04	6.85e-06	0.000615
salt12h	up	molecular function	nucleotide binding (GO:0000166)	424	46	1.97	2.32e-06	0.00026
salt12h	up	molecular function	nucleoside phosphate binding (GO:1901265)	424	46	1.97	2.32e-06	0.00024
salt12h	up	molecular function	anion binding (GO:0043168)	425	46	1.97	2.37e-06	0.000228
salt12h	up	molecular function	heterocyclic compound binding (GO:1901363)	467	50	1.94	6.75e-07	8.26e-05
salt12h	up	molecular function	purine ribonucleoside triphosphate binding (GO:0035639)	346	36	1.89	0.000122	0.00822
salt12h	up	molecular function	purine ribonucleotide binding (GO:0032555)	347	36	1.88	0.000124	0.00796
salt12h	up	molecular function	ribonucleotide binding (GO:0032553)	361	37	1.86	0.0001	0.00751
salt12h	up	molecular function	carbohydrate derivative binding (GO:0097367)	376	38	1.84	0.00013	0.00761
salt12h	up	molecular function	binding (GO:0005488)	1079	107	1.8	3.03e-15	1.02e-12
salt12h	up	molecular function	ATP binding (GO:0005524)	315	31	1.79	0.000915	0.0411
salt12h	up	molecular function	adenyl ribonucleotide binding (GO:0032559)	316	31	1.78	0.000944	0.041
salt12h	up	molecular function	small molecule binding (GO:0036094)	746	66	1.61	8.89e-06	0.000749
salt12h	up	molecular function	ion binding (GO:0043167)	704	60	1.55	0.00012	0.00849
salt12h	up	molecular function	molecular_function (GO:0003674)	1846	144	1.42	7.27e-16	3.26e-13
salt12h	up	molecular function	catalytic activity (GO:0003824)	1286	92	1.3	0.000495	0.0238
salt12h	up	cellular component	Holliday junction resolvase complex (GO:0048476)	2	2	18.16	0.00301	0.0266
salt12h	up	cellular component	cytosolic large ribosomal subunit (GO:0022625)	24	14	10.59	1.62e-12	2.52e-11
salt12h	up	cellular component	endodeoxyribonuclease complex (GO:1905347)	7	4	10.38	0.000272	0.00276
salt12h	up	cellular component	large ribosomal subunit (GO:0015934)	27	14	9.42	1.43e-11	1.71e-10
salt12h	up	cellular component	endonuclease complex (GO:1905348)	8	4	9.08	0.000521	0.00503
salt12h	up	cellular component	cytosolic ribosome (GO:0022626)	37	18	8.83	5.9e-14	1.2e-12
salt12h	up	cellular component	ribosome (GO:0005840)	64	26	7.38	2.38e-17	1.61e-15
salt12h	up	cellular component	ribosomal subunit (GO:0044391)	49	19	7.04	1.83e-12	2.66e-11
salt12h	up	cellular component	ribonucleoprotein complex (GO:1990904)	63	23	6.63	3.17e-14	8.04e-13
salt12h	up	cellular component	cytosolic small ribosomal subunit (GO:0022627)	13	4	5.59	0.00428	0.0362
salt12h	up	cellular component	intracellular non-membrane-bounded organelle (GO:0043232)	98	28	5.19	5.13e-14	1.16e-12
salt12h	up	cellular component	intracellular organelle (GO:0043229)	101	28	5.03	1.2e-13	2.21e-12
salt12h	up	cellular component	non-membrane-bounded organelle (GO:0043228)	113	28	4.5	2.59e-12	3.5e-11
salt12h	up	cellular component	organelle (GO:0043226)	116	28	4.38	5.21e-12	6.6e-11
salt12h	up	cellular component	small ribosomal subunit (GO:0015935)	22	5	4.13	0.00583	0.0473
salt12h	up	cellular component	protein-containing complex (GO:0032991)	204	44	3.92	9.76e-17	4.95e-15
salt12h	up	cellular component	intracellular protein-containing complex (GO:0140535)	35	7	3.63	0.00244	0.0225
salt12h	up	cellular component	catalytic complex (GO:1902494)	80	15	3.41	1.94e-05	0.000219
salt12h	up	cellular component	cytoplasm (GO:0005737)	624	102	2.97	3.45e-33	3.51e-31
salt12h	up	cellular component	cytosol (GO:0005829)	304	49	2.93	2.88e-13	4.87e-12
salt12h	up	cellular component	intracellular anatomical structure (GO:0005622)	663	106	2.9	3.36e-34	6.82e-32
salt12h	up	cellular component	cellular_component (GO:0005575)	1481	129	1.58	5.71e-16	1.93e-14
salt12h	up	cellular component	cellular anatomical entity (GO:0110165)	1467	126	1.56	1.34e-14	3.89e-13
salt12h	up	cellular component	membrane (GO:0016020)	777	21	0.49	2.74e-05	0.000292
acid4h	up	biological process	purine nucleobase biosynthetic process (GO:0009113)	4	2	52.46	0.000519	0.0407
acid4h	up	biological process	'de novo' IMP biosynthetic process (GO:0006189)	12	3	26.23	0.000161	0.0294
acid4h	up	biological process	IMP biosynthetic process (GO:0006188)	12	3	26.23	0.000161	0.0264
acid4h	up	biological process	IMP metabolic process (GO:0046040)	13	3	24.21	0.000207	0.0228
acid4h	up	biological process	purine ribonucleoside monophosphate biosynthetic process (GO:0009168)	19	3	16.57	0.000676	0.0464
acid4h	up	biological process	purine nucleoside monophosphate biosynthetic process (GO:0009127)	19	3	16.57	0.000676	0.0445
acid4h	up	biological process	purine ribonucleoside monophosphate metabolic process (GO:0009167)	20	3	15.74	0.00079	0.05
acid4h	up	biological process	purine nucleoside monophosphate metabolic process (GO:0009126)	20	3	15.74	0.00079	0.0482
acid4h	up	biological process	aromatic amino acid family biosynthetic process (GO:0009073)	32	4	13.12	0.000196	0.0249
acid4h	up	biological process	aromatic amino acid metabolic process (GO:0009072)	32	4	13.12	0.000196	0.0231
acid4h	up	biological process	purine ribonucleotide biosynthetic process (GO:0009152)	48	5	10.93	6.89e-05	0.0227
acid4h	up	biological process	purine nucleotide biosynthetic process (GO:0006164)	59	5	8.89	0.000188	0.0257
acid4h	up	biological process	purine-containing compound biosynthetic process (GO:0072522)	62	5	8.46	0.000238	0.0245
acid4h	up	biological process	ribonucleotide biosynthetic process (GO:0009260)	62	5	8.46	0.000238	0.023
acid4h	up	biological process	ribose phosphate biosynthetic process (GO:0046390)	65	5	8.07	0.000297	0.0272
acid4h	up	biological process	purine ribonucleotide metabolic process (GO:0009150)	70	5	7.49	0.000422	0.0347
acid4h	up	biological process	nucleotide biosynthetic process (GO:0009165)	81	5	6.48	0.000831	0.0488
acid4h	up	biological process	carboxylic acid biosynthetic process (GO:0046394)	122	7	6.02	0.0001	0.0235
acid4h	up	biological process	organic acid biosynthetic process (GO:0016053)	133	7	5.52	0.000173	0.0259
acid4h	up	biological process	small molecule biosynthetic process (GO:0044283)	201	8	4.18	0.000383	0.0331
acid4h	up	biological process	organonitrogen compound biosynthetic process (GO:1901566)	375	13	3.64	1.09e-05	0.00895
acid4h	up	biological process	small molecule metabolic process (GO:0044281)	428	14	3.43	7.97e-06	0.0131
acid4h	up	biological process	organonitrogen compound metabolic process (GO:1901564)	547	15	2.88	2.8e-05	0.0115
acid4h	up	biological process	biosynthetic process (GO:0009058)	592	16	2.84	1.41e-05	0.00772
acid4h	up	biological process	cellular metabolic process (GO:0044237)	686	16	2.45	9.93e-05	0.0272
acid4h	up	biological process	metabolic process (GO:0008152)	978	19	2.04	0.000157	0.0323
acid4h	up	biological process	biological_process (GO:0008150)	1634	24	1.54	0.00064	0.0458
acid4h	up	molecular function	phosphoribosylamine-glycine ligase activity (GO:0004637)	2	2	100	8.75e-05	0.0393
acid4h	up	molecular function	phospholipase C activity (GO:0004629)	1	1	100	0.00953	0.611
acid4h	up	molecular function	3-dehydroquinate synthase activity (GO:0003856)	1	1	100	0.00953	0.584
acid4h	up	molecular function	glyceraldehyde-3-phosphate dehydrogenase (NAD(P)+) (phosphorylating) activity (GO:0043891)	1	1	100	0.00953	0.558
acid4h	up	molecular function	pantoate-beta-alanine ligase activity (GO:0004592)	1	1	100	0.00953	0.535
acid4h	up	molecular function	methylglyoxal synthase activity (GO:0008929)	1	1	100	0.00953	0.514
acid4h	up	molecular function	phosphatidylcholine phospholipase C activity (GO:0034480)	1	1	100	0.00953	0.494
acid4h	up	molecular function	adenyl-nucleotide exchange factor activity (GO:0000774)	1	1	100	0.00953	0.475
acid4h	up	molecular function	holo-[acyl-carrier-protein] synthase activity (GO:0008897)	1	1	100	0.00953	0.458
acid4h	up	molecular function	oxidoreductase activity, acting on metal ions (GO:0016722)	1	1	100	0.00953	0.443
acid4h	up	molecular function	creatine kinase activity (GO:0004111)	1	1	100	0.00953	0.428
acid4h	up	molecular function	hydroxymethylbilane synthase activity (GO:0004418)	1	1	100	0.00953	0.414
acid4h	up	molecular function	histone deacetylase activity (GO:0004407)	1	1	100	0.00953	0.401
acid4h	up	molecular function	sphingomyelin phosphodiesterase activity (GO:0004767)	1	1	100	0.00953	0.389
acid4h	up	molecular function	histidinol-phosphate transaminase activity (GO:0004400)	1	1	100	0.00953	0.378
acid4h	up	molecular function	ferric iron binding (GO:0008199)	1	1	100	0.00953	0.367
acid4h	up	molecular function	ATPase regulator activity (GO:0060590)	1	1	100	0.00953	0.357
acid4h	up	molecular function	NAD-dependent histone deacetylase activity (GO:0017136)	1	1	100	0.00953	0.347
acid4h	up	molecular function	protein lysine deacetylase activity (GO:0033558)	1	1	100	0.00953	0.338
acid4h	up	molecular function	arginine binding (GO:0034618)	1	1	100	0.00953	0.329
acid4h	up	molecular function	NAD-dependent protein lysine deacetylase activity (GO:0034979)	1	1	100	0.00953	0.321
acid4h	up	molecular function	glyceraldehyde-3-phosphate dehydrogenase (NAD+) (phosphorylating) activity (GO:0004365)	1	1	100	0.00953	0.313
acid4h	up	molecular function	phosphoribosylformylglycinamidine cyclo-ligase activity (GO:0004641)	1	1	100	0.00953	0.306
acid4h	up	molecular function	cyclo-ligase activity (GO:0016882)	2	1	52.46	0.019	0.568
acid4h	up	molecular function	carbon-oxygen lyase activity, acting on phosphates (GO:0016838)	4	2	52.46	0.000519	0.116
acid4h	up	molecular function	pantothenate kinase activity (GO:0004594)	2	1	52.46	0.019	0.556
acid4h	up	molecular function	nucleoside diphosphate kinase activity (GO:0004550)	2	1	52.46	0.019	0.544
acid4h	up	molecular function	protein-folding chaperone binding (GO:0051087)	2	1	52.46	0.019	0.532
acid4h	up	molecular function	tryptophan synthase activity (GO:0004834)	2	1	52.46	0.019	0.522
acid4h	up	molecular function	NAD+ binding (GO:0070403)	2	1	52.46	0.019	0.511
acid4h	up	molecular function	histone modifying activity (GO:0140993)	2	1	52.46	0.019	0.501
acid4h	up	molecular function	protein homodimerization activity (GO:0042803)	2	1	52.46	0.019	0.491
acid4h	up	molecular function	cytochrome-c oxidase activity (GO:0004129)	3	1	34.98	0.0283	0.694
acid4h	up	molecular function	anthranilate synthase activity (GO:0004049)	3	1	34.98	0.0283	0.681
acid4h	up	molecular function	phosphoribosylformylglycinamidine synthase activity (GO:0004642)	3	1	34.98	0.0283	0.669
acid4h	up	molecular function	oxo-acid-lyase activity (GO:0016833)	4	1	26.23	0.0376	0.873
acid4h	up	molecular function	oxidoreductase activity, acting on a heme group of donors (GO:0016675)	4	1	26.23	0.0376	0.858
acid4h	up	molecular function	phospholipase activity (GO:0004620)	5	1	20.99	0.0468	1
acid4h	up	molecular function	oxidoreduction-driven active transmembrane transporter activity (GO:0015453)	5	1	20.99	0.0468	1
acid4h	up	molecular function	cysteine-type peptidase activity (GO:0008234)	5	1	20.99	0.0468	0.985
acid4h	up	molecular function	oxidoreductase activity, acting on diphenols and related substances as donors, oxygen as acceptor (GO:0016682)	5	1	20.99	0.0468	0.97
acid4h	up	molecular function	oxidoreductase activity, acting on diphenols and related substances as donors (GO:0016679)	5	1	20.99	0.0468	0.955
acid4h	up	molecular function	amino acid binding (GO:0016597)	6	1	17.49	0.0559	1
acid4h	up	molecular function	phosphoric diester hydrolase activity (GO:0008081)	7	1	14.99	0.0649	1
acid4h	up	molecular function	molecular function regulator activity (GO:0098772)	7	1	14.99	0.0649	1
acid4h	up	molecular function	copper ion binding (GO:0005507)	7	1	14.99	0.0649	1
acid4h	up	molecular function	deacetylase activity (GO:0019213)	8	1	13.12	0.0738	1
acid4h	up	molecular function	heme binding (GO:0020037)	8	1	13.12	0.0738	1
acid4h	up	molecular function	unfolded protein binding (GO:0051082)	8	1	13.12	0.0738	1
acid4h	up	molecular function	nucleobase-containing compound kinase activity (GO:0019205)	9	1	11.66	0.0827	1
acid4h	up	molecular function	organic acid binding (GO:0043177)	9	1	11.66	0.0827	1
acid4h	up	molecular function	carboxylic acid binding (GO:0031406)	9	1	11.66	0.0827	1
acid4h	up	molecular function	iron ion binding (GO:0005506)	9	1	11.66	0.0827	1
acid4h	up	molecular function	protein dimerization activity (GO:0046983)	9	1	11.66	0.0827	1
acid4h	up	molecular function	ligase activity, forming carbon-nitrogen bonds (GO:0016879)	39	4	10.76	0.000429	0.116
acid4h	up	molecular function	lipase activity (GO:0016298)	10	1	10.49	0.0915	1
acid4h	up	molecular function	acid-amino acid ligase activity (GO:0016881)	10	1	10.49	0.0915	1
acid4h	up	molecular function	NAD binding (GO:0051287)	20	2	10.49	0.015	0.458
acid4h	up	molecular function	phosphotransferase activity, for other substituted phosphate groups (GO:0016780)	11	1	9.54	0.1	1
acid4h	up	molecular function	phosphotransferase activity, phosphate group as acceptor (GO:0016776)	11	1	9.54	0.1	1
acid4h	up	molecular function	tetrapyrrole binding (GO:0046906)	11	1	9.54	0.1	1
acid4h	up	molecular function	identical protein binding (GO:0042802)	11	1	9.54	0.1	1
acid4h	up	molecular function	carbon-oxygen lyase activity (GO:0016835)	34	3	9.26	0.0038	0.365
acid4h	up	molecular function	phosphorelay response regulator activity (GO:0000156)	12	1	8.74	0.109	1
acid4h	up	molecular function	oxidoreductase activity, acting on the aldehyde or oxo group of donors, NAD or NADP as acceptor (GO:0016620)	12	1	8.74	0.109	1
acid4h	up	molecular function	carbon-nitrogen ligase activity, with glutamine as amido-N-donor (GO:0016884)	13	1	8.07	0.117	1
acid4h	up	molecular function	electron transfer activity (GO:0009055)	14	1	7.49	0.126	1
acid4h	up	molecular function	oxidoreductase activity, acting on the aldehyde or oxo group of donors (GO:0016903)	15	1	7	0.134	1
acid4h	up	molecular function	transferase activity, transferring nitrogenous groups (GO:0016769)	17	1	6.17	0.151	1
acid4h	up	molecular function	transaminase activity (GO:0008483)	17	1	6.17	0.151	1
acid4h	up	molecular function	phosphotransferase activity, nitrogenous group as acceptor (GO:0016775)	18	1	5.83	0.159	1
acid4h	up	molecular function	molecular transducer activity (GO:0060089)	19	1	5.52	0.167	1
acid4h	up	molecular function	transcription cis-regulatory region binding (GO:0000976)	40	2	5.25	0.0546	1
acid4h	up	molecular function	transcription regulatory region nucleic acid binding (GO:0001067)	40	2	5.25	0.0546	1
acid4h	up	molecular function	sequence-specific double-stranded DNA binding (GO:1990837)	41	2	5.12	0.0571	1
acid4h	up	molecular function	NADP binding (GO:0050661)	21	1	5	0.183	1
acid4h	up	molecular function	ligase activity (GO:0016874)	84	4	5	0.0075	0.505
acid4h	up	molecular function	transferase activity, transferring alkyl or aryl (other than methyl) groups (GO:0016765)	22	1	4.77	0.191	1
acid4h	up	molecular function	double-stranded DNA binding (GO:0003690)	47	2	4.46	0.0727	1
acid4h	up	molecular function	lyase activity (GO:0016829)	95	4	4.42	0.0115	0.361
acid4h	up	molecular function	hydro-lyase activity (GO:0016836)	24	1	4.37	0.206	1
acid4h	up	molecular function	protein kinase activity (GO:0004672)	24	1	4.37	0.206	1
acid4h	up	molecular function	sequence-specific DNA binding (GO:0043565)	56	2	3.75	0.0984	1
acid4h	up	molecular function	pyridoxal phosphate binding (GO:0030170)	28	1	3.75	0.236	1
acid4h	up	molecular function	vitamin B6 binding (GO:0070279)	28	1	3.75	0.236	1
acid4h	up	molecular function	hydrolase activity, acting on carbon-nitrogen (but not peptide) bonds, in linear amides (GO:0016811)	30	1	3.5	0.251	1
acid4h	up	molecular function	proton transmembrane transporter activity (GO:0015078)	30	1	3.5	0.251	1
acid4h	up	molecular function	protein binding (GO:0005515)	30	1	3.5	0.251	1
acid4h	up	molecular function	transition metal ion binding (GO:0046914)	92	3	3.42	0.0552	1
acid4h	up	molecular function	active monoatomic ion transmembrane transporter activity (GO:0022853)	31	1	3.38	0.258	1
acid4h	up	molecular function	carbon-carbon lyase activity (GO:0016830)	35	1	3	0.286	1
acid4h	up	molecular function	cation binding (GO:0043169)	374	10	2.81	0.00149	0.251
acid4h	up	molecular function	adenyl nucleotide binding (GO:0030554)	348	9	2.71	0.00355	0.367
acid4h	up	molecular function	vitamin binding (GO:0019842)	39	1	2.69	0.313	1
acid4h	up	molecular function	catalytic activity, acting on a protein (GO:0140096)	119	3	2.65	0.102	1
acid4h	up	molecular function	metal ion binding (GO:0046872)	368	9	2.57	0.0052	0.389
acid4h	up	molecular function	kinase activity (GO:0016301)	123	3	2.56	0.11	1
acid4h	up	molecular function	purine nucleotide binding (GO:0017076)	379	9	2.49	0.00634	0.45
acid4h	up	molecular function	nucleotide binding (GO:0000166)	424	10	2.47	0.0039	0.351
acid4h	up	molecular function	nucleoside phosphate binding (GO:1901265)	424	10	2.47	0.0039	0.329
acid4h	up	molecular function	heterocyclic compound binding (GO:1901363)	467	11	2.47	0.00227	0.278
acid4h	up	molecular function	anion binding (GO:0043168)	425	10	2.47	0.00397	0.315
acid4h	up	molecular function	small molecule binding (GO:0036094)	746	17	2.39	6.35e-05	0.0428
acid4h	up	molecular function	DNA-binding transcription factor activity (GO:0003700)	132	3	2.38	0.128	1
acid4h	up	molecular function	ion binding (GO:0043167)	704	16	2.38	0.000139	0.0467
acid4h	up	molecular function	ATP binding (GO:0005524)	315	7	2.33	0.0244	0.621
acid4h	up	molecular function	adenyl ribonucleotide binding (GO:0032559)	316	7	2.32	0.0248	0.619
acid4h	up	molecular function	transcription regulator activity (GO:0140110)	136	3	2.31	0.137	1
acid4h	up	molecular function	purine ribonucleoside triphosphate binding (GO:0035639)	346	7	2.12	0.0387	0.868
acid4h	up	molecular function	purine ribonucleotide binding (GO:0032555)	347	7	2.12	0.0392	0.866
acid4h	up	molecular function	organic cyclic compound binding (GO:0097159)	799	16	2.1	0.000805	0.155
acid4h	up	molecular function	hydrolase activity, acting on carbon-nitrogen (but not peptide) bonds (GO:0016810)	50	1	2.1	0.383	1
acid4h	up	molecular function	inorganic cation transmembrane transporter activity (GO:0022890)	51	1	2.06	0.389	1
acid4h	up	molecular function	binding (GO:0005488)	1079	21	2.04	3.1e-05	0.0417
acid4h	up	molecular function	ribonucleotide binding (GO:0032553)	361	7	2.03	0.072	1
acid4h	up	molecular function	phosphoric ester hydrolase activity (GO:0042578)	52	1	2.02	0.395	1
acid4h	up	molecular function	carbohydrate derivative binding (GO:0097367)	376	7	1.95	0.078	1
acid4h	up	molecular function	oxidoreductase activity (GO:0016491)	165	3	1.91	0.206	1
acid4h	up	molecular function	transferase activity, transferring phosphorus-containing groups (GO:0016772)	221	4	1.9	0.155	1
acid4h	up	molecular function	monoatomic cation transmembrane transporter activity (GO:0008324)	56	1	1.87	0.418	1
acid4h	up	molecular function	zinc ion binding (GO:0008270)	62	1	1.69	0.451	1
acid4h	up	molecular function	inorganic molecular entity transmembrane transporter activity (GO:0015318)	62	1	1.69	0.451	1
acid4h	up	molecular function	catalytic activity (GO:0003824)	1286	20	1.63	0.00309	0.347
acid4h	up	molecular function	DNA binding (GO:0003677)	259	4	1.62	0.303	1
acid4h	up	molecular function	monoatomic ion transmembrane transporter activity (GO:0015075)	65	1	1.61	0.467	1
acid4h	up	molecular function	peptidase activity (GO:0008233)	66	1	1.59	0.472	1
acid4h	up	molecular function	phosphotransferase activity, alcohol group as acceptor (GO:0016773)	134	2	1.57	0.368	1
acid4h	up	molecular function	transferase activity (GO:0016740)	471	7	1.56	0.194	1
acid4h	up	molecular function	magnesium ion binding (GO:0000287)	70	1	1.5	0.493	1
acid4h	up	molecular function	primary active transmembrane transporter activity (GO:0015399)	71	1	1.48	0.498	1
acid4h	up	molecular function	molecular_function (GO:0003674)	1846	25	1.42	0.00176	0.264
acid4h	up	molecular function	nucleic acid binding (GO:0003676)	403	4	1.04	0.788	1
acid4h	up	molecular function	hydrolase activity, acting on ester bonds (GO:0016788)	124	1	0.85	1	1
acid4h	up	molecular function	hydrolase activity (GO:0016787)	463	3	0.68	0.606	1
acid4h	up	molecular function	active transmembrane transporter activity (GO:0022804)	158	1	0.66	1	1
acid4h	up	molecular function	transmembrane transporter activity (GO:0022857)	291	1	0.36	0.517	1
acid4h	up	molecular function	transporter activity (GO:0005215)	291	1	0.36	0.517	1
acid4h	up	cellular component	extracellular space (GO:0005615)	2	1	52.46	0.019	0.481
acid4h	up	cellular component	respirasome (GO:0070469)	3	1	34.98	0.0283	0.639
acid4h	up	cellular component	cell surface (GO:0009986)	4	1	26.23	0.0376	0.763
acid4h	up	cellular component	nucleoid (GO:0009295)	10	1	10.49	0.0915	1
acid4h	up	cellular component	extracellular region (GO:0005576)	57	4	7.36	0.00183	0.0929
acid4h	up	cellular component	protein-DNA complex (GO:0032993)	20	1	5.25	0.175	1
acid4h	up	cellular component	cytoplasm (GO:0005737)	624	17	2.86	4.96e-06	0.00101
acid4h	up	cellular component	intracellular anatomical structure (GO:0005622)	663	17	2.69	1.2e-05	0.00121
acid4h	up	cellular component	membrane protein complex (GO:0098796)	54	1	1.94	0.407	1
acid4h	up	cellular component	cytosol (GO:0005829)	304	5	1.73	0.202	1
acid4h	up	cellular component	cellular anatomical entity (GO:0110165)	1467	22	1.57	0.00171	0.115
acid4h	up	cellular component	cellular_component (GO:0005575)	1481	22	1.56	0.00292	0.0987
acid4h	up	cellular component	protein-containing complex (GO:0032991)	204	2	1.03	1	1
acid4h	up	cellular component	Unclassified (UNCLASSIFIED)	1352	5	0.39	0.00292	0.118
acid4h	up	cellular component	plasma membrane (GO:0005886)	429	1	0.24	0.109	1
acid4h	up	cellular component	cell periphery (GO:0071944)	434	1	0.24	0.109	1
acid12h	up	biological process	DNA-templated transcription elongation (GO:0006354)	2	2	37.77	0.000692	0.0356
acid12h	up	biological process	shikimate metabolic process (GO:0019632)	2	2	37.77	0.000692	0.0345
acid12h	up	biological process	regulation of DNA-templated transcription elongation (GO:0032784)	2	2	37.77	0.000692	0.0335
acid12h	up	biological process	chorismate biosynthetic process (GO:0009423)	7	5	26.98	2.29e-07	2.36e-05
acid12h	up	biological process	chorismate metabolic process (GO:0046417)	9	5	20.99	1.32e-06	0.000128
acid12h	up	biological process	dicarboxylic acid biosynthetic process (GO:0043650)	21	6	10.79	1.11e-05	0.000873
acid12h	up	biological process	monocarboxylic acid biosynthetic process (GO:0072330)	23	5	8.21	0.000264	0.0161
acid12h	up	biological process	translation (GO:0006412)	104	20	7.26	4.87e-13	1e-10
acid12h	up	biological process	aromatic amino acid family biosynthetic process (GO:0009073)	32	6	7.08	0.000148	0.00972
acid12h	up	biological process	aromatic amino acid metabolic process (GO:0009072)	32	6	7.08	0.000148	0.00934
acid12h	up	biological process	monocarboxylic acid metabolic process (GO:0032787)	54	9	6.3	8.01e-06	0.000659
acid12h	up	biological process	dicarboxylic acid metabolic process (GO:0043648)	38	6	5.96	0.000396	0.0233
acid12h	up	biological process	gene expression (GO:0010467)	205	28	5.16	3.1e-14	8.51e-12
acid12h	up	biological process	carboxylic acid biosynthetic process (GO:0046394)	122	14	4.33	2.16e-06	0.000198
acid12h	up	biological process	protein metabolic process (GO:0019538)	198	22	4.2	2.34e-09	2.76e-07
acid12h	up	biological process	organic acid biosynthetic process (GO:0016053)	133	14	3.98	6.14e-06	0.000532
acid12h	up	biological process	macromolecule biosynthetic process (GO:0009059)	268	28	3.95	3e-11	4.93e-09
acid12h	up	biological process	organonitrogen compound biosynthetic process (GO:1901566)	375	36	3.63	1.28e-13	3e-11
acid12h	up	biological process	amino acid biosynthetic process (GO:0008652)	94	9	3.62	0.000682	0.0362
acid12h	up	biological process	cellular biosynthetic process (GO:0044249)	465	42	3.41	2.21e-15	9.1e-13
acid12h	up	biological process	carboxylic acid metabolic process (GO:0019752)	193	16	3.13	2.75e-05	0.00206
acid12h	up	biological process	oxoacid metabolic process (GO:0043436)	194	16	3.12	2.94e-05	0.0021
acid12h	up	biological process	biosynthetic process (GO:0009058)	592	47	3	1.99e-15	1.09e-12
acid12h	up	biological process	organic acid metabolic process (GO:0006082)	210	16	2.88	7.87e-05	0.00539
acid12h	up	biological process	cellular metabolic process (GO:0044237)	686	51	2.81	5.23e-16	4.3e-13
acid12h	up	biological process	organonitrogen compound metabolic process (GO:1901564)	547	40	2.76	2.57e-11	4.7e-09
acid12h	up	biological process	macromolecule metabolic process (GO:0043170)	434	31	2.7	3.27e-08	3.59e-06
acid12h	up	biological process	small molecule biosynthetic process (GO:0044283)	201	14	2.63	0.000606	0.0333
acid12h	up	biological process	nucleobase-containing compound biosynthetic process (GO:0034654)	187	13	2.63	0.000994	0.0467
acid12h	up	biological process	primary metabolic process (GO:0044238)	810	55	2.56	5.11e-16	8.41e-13
acid12h	up	biological process	metabolic process (GO:0008152)	978	58	2.24	2.81e-14	9.27e-12
acid12h	up	biological process	small molecule metabolic process (GO:0044281)	428	23	2.03	0.000473	0.0269
acid12h	up	biological process	cellular process (GO:0009987)	1250	60	1.81	1.58e-10	2e-08
acid12h	up	biological process	biological_process (GO:0008150)	1634	69	1.6	4.17e-11	6.25e-09
acid12h	up	molecular function	phosphopyruvate hydratase activity (GO:0004634)	1	1	37.77	0.0265	1
acid12h	up	molecular function	phospholipase C activity (GO:0004629)	1	1	37.77	0.0265	1
acid12h	up	molecular function	3-phosphoshikimate 1-carboxyvinyltransferase activity (GO:0003866)	1	1	37.77	0.0265	1
acid12h	up	molecular function	citrate synthase activity (GO:0036440)	1	1	37.77	0.0265	1
acid12h	up	molecular function	3-dehydroquinate synthase activity (GO:0003856)	1	1	37.77	0.0265	1
acid12h	up	molecular function	3-dehydroquinate dehydratase activity (GO:0003855)	1	1	37.77	0.0265	1
acid12h	up	molecular function	2-amino-4-hydroxy-6-hydroxymethyldihydropteridine diphosphokinase activity (GO:0003848)	1	1	37.77	0.0265	1
acid12h	up	molecular function	ACP phosphopantetheine attachment site binding (GO:0044620)	1	1	37.77	0.0265	1
acid12h	up	molecular function	glyceraldehyde-3-phosphate dehydrogenase (NAD(P)+) (phosphorylating) activity (GO:0043891)	1	1	37.77	0.0265	1
acid12h	up	molecular function	cholesterol binding (GO:0015485)	1	1	37.77	0.0265	1
acid12h	up	molecular function	pantoate-beta-alanine ligase activity (GO:0004592)	1	1	37.77	0.0265	1
acid12h	up	molecular function	orotate phosphoribosyltransferase activity (GO:0004588)	1	1	37.77	0.0265	1
acid12h	up	molecular function	modified amino acid transmembrane transporter activity (GO:0072349)	1	1	37.77	0.0265	1
acid12h	up	molecular function	protein-(glutamine-N5) methyltransferase activity (GO:0102559)	1	1	37.77	0.0265	1
acid12h	up	molecular function	sterol binding (GO:0032934)	1	1	37.77	0.0265	1
acid12h	up	molecular function	(3R)-hydroxyacyl-[acyl-carrier-protein] dehydratase activity (GO:0019171)	1	1	37.77	0.0265	1
acid12h	up	molecular function	protein-glutamine N-methyltransferase activity (GO:0036009)	1	1	37.77	0.0265	1
acid12h	up	molecular function	phosphatidylcholine phospholipase C activity (GO:0034480)	1	1	37.77	0.0265	0.991
acid12h	up	molecular function	adenyl-nucleotide exchange factor activity (GO:0000774)	1	1	37.77	0.0265	0.964
acid12h	up	molecular function	holo-[acyl-carrier-protein] synthase activity (GO:0008897)	1	1	37.77	0.0265	0.938
acid12h	up	molecular function	cyclase activity (GO:0009975)	1	1	37.77	0.0265	0.914
acid12h	up	molecular function	quaternary ammonium group transmembrane transporter activity (GO:0015651)	1	1	37.77	0.0265	0.892
acid12h	up	molecular function	deoxyribose-phosphate aldolase activity (GO:0004139)	1	1	37.77	0.0265	0.87
acid12h	up	molecular function	L-cysteine desulfhydrase activity (GO:0080146)	1	1	37.77	0.0265	0.849
acid12h	up	molecular function	oxidoreductase activity, acting on metal ions (GO:0016722)	1	1	37.77	0.0265	0.829
acid12h	up	molecular function	methylenetetrahydrofolate dehydrogenase (NADP+) activity (GO:0004488)	1	1	37.77	0.0265	0.81
acid12h	up	molecular function	methylenetetrahydrofolate dehydrogenase [NAD(P)+] activity (GO:0004486)	1	1	37.77	0.0265	0.792
acid12h	up	molecular function	methenyltetrahydrofolate cyclohydrolase activity (GO:0004477)	1	1	37.77	0.0265	0.775
acid12h	up	molecular function	RNA polymerase binding (GO:0070063)	1	1	37.77	0.0265	0.759
acid12h	up	molecular function	citrate (Si)-synthase activity (GO:0004108)	1	1	37.77	0.0265	0.743
acid12h	up	molecular function	tRNA pseudouridine(38-40) synthase activity (GO:0160147)	1	1	37.77	0.0265	0.728
acid12h	up	molecular function	phosphatidylinositol diacylglycerol-lyase activity (GO:0004436)	1	1	37.77	0.0265	0.713
acid12h	up	molecular function	sphingomyelin phosphodiesterase activity (GO:0004767)	1	1	37.77	0.0265	0.699
acid12h	up	molecular function	shikimate 3-dehydrogenase (NADP+) activity (GO:0004764)	2	2	37.77	0.000692	0.0932
acid12h	up	molecular function	acyl carrier activity (GO:0000036)	1	1	37.77	0.0265	0.686
acid12h	up	molecular function	acyl binding (GO:0000035)	1	1	37.77	0.0265	0.673
acid12h	up	molecular function	ferric iron binding (GO:0008199)	1	1	37.77	0.0265	0.66
acid12h	up	molecular function	ATPase regulator activity (GO:0060590)	1	1	37.77	0.0265	0.648
acid12h	up	molecular function	diadenylate cyclase activity (GO:0106408)	1	1	37.77	0.0265	0.637
acid12h	up	molecular function	carnitine transmembrane transporter activity (GO:0015226)	1	1	37.77	0.0265	0.626
acid12h	up	molecular function	arginine binding (GO:0034618)	1	1	37.77	0.0265	0.615
acid12h	up	molecular function	steroid binding (GO:0005496)	1	1	37.77	0.0265	0.604
acid12h	up	molecular function	aminoacyl-tRNA hydrolase activity (GO:0004045)	1	1	37.77	0.0265	0.594
acid12h	up	molecular function	tRNA (guanine(37)-N1)-methyltransferase activity (GO:0052906)	1	1	37.77	0.0265	0.585
acid12h	up	molecular function	adenylate cyclase activity (GO:0004016)	1	1	37.77	0.0265	0.575
acid12h	up	molecular function	glyceraldehyde-3-phosphate dehydrogenase (NAD+) (phosphorylating) activity (GO:0004365)	1	1	37.77	0.0265	0.566
acid12h	up	molecular function	toxin activity (GO:0090729)	1	1	37.77	0.0265	0.557
acid12h	up	molecular function	prosthetic group binding (GO:0051192)	1	1	37.77	0.0265	0.549
acid12h	up	molecular function	phosphoribosylamine-glycine ligase activity (GO:0004637)	2	1	18.89	0.0523	0.978
acid12h	up	molecular function	5S rRNA binding (GO:0008097)	2	1	18.89	0.0523	0.964
acid12h	up	molecular function	tRNA pseudouridine synthase activity (GO:0106029)	2	1	18.89	0.0523	0.951
acid12h	up	molecular function	mechanosensitive monoatomic ion channel activity (GO:0008381)	2	1	18.89	0.0523	0.939
acid12h	up	molecular function	phosphopantetheine-dependent carrier activity (GO:0140414)	2	1	18.89	0.0523	0.926
acid12h	up	molecular function	3'-tRNA processing endoribonuclease activity (GO:0042781)	2	1	18.89	0.0523	0.914
acid12h	up	molecular function	phosphatidylglycerophosphatase activity (GO:0008962)	2	1	18.89	0.0523	0.902
acid12h	up	molecular function	nucleoside diphosphate kinase activity (GO:0004550)	2	1	18.89	0.0523	0.891
acid12h	up	molecular function	protein-folding chaperone binding (GO:0051087)	2	1	18.89	0.0523	0.88
acid12h	up	molecular function	alcohol binding (GO:0043178)	2	1	18.89	0.0523	0.869
acid12h	up	molecular function	amine transmembrane transporter activity (GO:0005275)	2	1	18.89	0.0523	0.858
acid12h	up	molecular function	tRNA (guanine) methyltransferase activity (GO:0016423)	2	1	18.89	0.0523	0.848
acid12h	up	molecular function	cysteine synthase activity (GO:0004124)	2	1	18.89	0.0523	0.838
acid12h	up	molecular function	pyrroline-5-carboxylate reductase activity (GO:0004735)	2	1	18.89	0.0523	0.828
acid12h	up	molecular function	protein homodimerization activity (GO:0042803)	2	1	18.89	0.0523	0.818
acid12h	up	molecular function	phosphorus-oxygen lyase activity (GO:0016849)	5	2	15.11	0.00657	0.737
acid12h	up	molecular function	DNA secondary structure binding (GO:0000217)	3	1	12.59	0.0774	1
acid12h	up	molecular function	enzyme binding (GO:0019899)	3	1	12.59	0.0774	1
acid12h	up	molecular function	DNA-binding transcription repressor activity (GO:0001217)	3	1	12.59	0.0774	1
acid12h	up	molecular function	four-way junction DNA binding (GO:0000400)	3	1	12.59	0.0774	1
acid12h	up	molecular function	acyltransferase activity, acyl groups converted into alkyl on transfer (GO:0046912)	3	1	12.59	0.0774	1
acid12h	up	molecular function	structural constituent of ribosome (GO:0003735)	59	17	10.88	2.75e-14	3.7e-11
acid12h	up	molecular function	phosphoric diester hydrolase activity (GO:0008081)	7	2	10.79	0.0133	1
acid12h	up	molecular function	rRNA binding (GO:0019843)	46	12	9.85	9.16e-10	4.11e-07
acid12h	up	molecular function	cyclohydrolase activity (GO:0019238)	4	1	9.44	0.102	1
acid12h	up	molecular function	carbon-oxygen lyase activity, acting on phosphates (GO:0016838)	4	1	9.44	0.102	1
acid12h	up	molecular function	excinuclease ABC activity (GO:0009381)	4	1	9.44	0.102	1
acid12h	up	molecular function	L-lactate dehydrogenase activity (GO:0004459)	4	1	9.44	0.102	1
acid12h	up	molecular function	lactate dehydrogenase activity (GO:0004457)	4	1	9.44	0.102	1
acid12h	up	molecular function	ribosomal large subunit binding (GO:0043023)	4	1	9.44	0.102	1
acid12h	up	molecular function	structural molecule activity (GO:0005198)	68	17	9.44	3.72e-13	2.51e-10
acid12h	up	molecular function	organic acid binding (GO:0043177)	9	2	8.39	0.0221	1
acid12h	up	molecular function	carboxylic acid binding (GO:0031406)	9	2	8.39	0.0221	1
acid12h	up	molecular function	phospholipase activity (GO:0004620)	5	1	7.55	0.126	1
acid12h	up	molecular function	penicillin binding (GO:0008658)	5	1	7.55	0.126	1
acid12h	up	molecular function	carbon-sulfur lyase activity (GO:0016846)	5	1	7.55	0.126	1
acid12h	up	molecular function	translation elongation factor activity (GO:0003746)	5	1	7.55	0.126	1
acid12h	up	molecular function	cysteine-type peptidase activity (GO:0008234)	5	1	7.55	0.126	1
acid12h	up	molecular function	diphosphotransferase activity (GO:0016778)	5	1	7.55	0.126	1
acid12h	up	molecular function	amide binding (GO:0033218)	5	1	7.55	0.126	1
acid12h	up	molecular function	oxidoreductase activity, acting on the CH-NH group of donors, NAD or NADP as acceptor (GO:0016646)	10	2	7.55	0.0271	0.554
acid12h	up	molecular function	oxidoreductase activity, acting on the CH-NH group of donors (GO:0016645)	10	2	7.55	0.0271	0.545
acid12h	up	molecular function	identical protein binding (GO:0042802)	11	2	6.87	0.0326	0.646
acid12h	up	molecular function	molecular carrier activity (GO:0140104)	6	1	6.3	0.149	1
acid12h	up	molecular function	amino acid binding (GO:0016597)	6	1	6.3	0.149	1
acid12h	up	molecular function	organic cation transmembrane transporter activity (GO:0015101)	6	1	6.3	0.149	1
acid12h	up	molecular function	gated channel activity (GO:0022836)	6	1	6.3	0.149	1
acid12h	up	molecular function	four-way junction helicase activity (GO:0009378)	6	1	6.3	0.149	1
acid12h	up	molecular function	NADP binding (GO:0050661)	21	3	5.4	0.0168	1
acid12h	up	molecular function	molecular adaptor activity (GO:0060090)	7	1	5.4	0.171	1
acid12h	up	molecular function	DNA endonuclease activity (GO:0004520)	7	1	5.4	0.171	1
acid12h	up	molecular function	molecular function regulator activity (GO:0098772)	7	1	5.4	0.171	1
acid12h	up	molecular function	mRNA binding (GO:0003729)	7	1	5.4	0.171	1
acid12h	up	molecular function	pseudouridine synthase activity (GO:0009982)	7	1	5.4	0.171	1
acid12h	up	molecular function	protein-macromolecule adaptor activity (GO:0030674)	7	1	5.4	0.171	1
acid12h	up	molecular function	tRNA methyltransferase activity (GO:0008175)	7	1	5.4	0.171	1
acid12h	up	molecular function	monocarboxylic acid binding (GO:0033293)	7	1	5.4	0.171	1
acid12h	up	molecular function	RNA binding (GO:0003723)	116	16	5.21	2.51e-08	8.44e-06
acid12h	up	molecular function	DNA-directed 5'-3' RNA polymerase activity (GO:0003899)	8	1	4.72	0.193	1
acid12h	up	molecular function	RNA polymerase activity (GO:0097747)	8	1	4.72	0.193	1
acid12h	up	molecular function	RNA endonuclease activity, producing 5'-phosphomonoesters (GO:0016891)	8	1	4.72	0.193	1
acid12h	up	molecular function	hydro-lyase activity (GO:0016836)	24	3	4.72	0.0242	1
acid12h	up	molecular function	hydrolase activity, acting on carbon-nitrogen (but not peptide) bonds, in cyclic amidines (GO:0016814)	8	1	4.72	0.193	1
acid12h	up	molecular function	unfolded protein binding (GO:0051082)	8	1	4.72	0.193	1
acid12h	up	molecular function	lipid binding (GO:0008289)	8	1	4.72	0.193	1
acid12h	up	molecular function	protein methyltransferase activity (GO:0008276)	8	1	4.72	0.193	1
acid12h	up	molecular function	5'-3' RNA polymerase activity (GO:0034062)	8	1	4.72	0.193	1
acid12h	up	molecular function	ribosome binding (GO:0043022)	16	2	4.72	0.0653	1
acid12h	up	molecular function	N-methyltransferase activity (GO:0008170)	8	1	4.72	0.193	1
acid12h	up	molecular function	carbon-oxygen lyase activity (GO:0016835)	34	4	4.44	0.0115	1
acid12h	up	molecular function	nucleobase-containing compound kinase activity (GO:0019205)	9	1	4.2	0.215	1
acid12h	up	molecular function	iron ion binding (GO:0005506)	9	1	4.2	0.215	1
acid12h	up	molecular function	ribonucleoprotein complex binding (GO:0043021)	18	2	4.2	0.0805	1
acid12h	up	molecular function	protein dimerization activity (GO:0046983)	9	1	4.2	0.215	1
acid12h	up	molecular function	lipase activity (GO:0016298)	10	1	3.78	0.236	1
acid12h	up	molecular function	acid-amino acid ligase activity (GO:0016881)	10	1	3.78	0.236	1
acid12h	up	molecular function	protein binding (GO:0005515)	30	3	3.78	0.0434	0.834
acid12h	up	molecular function	endonuclease activity, active with either ribo- or deoxyribonucleic acids and producing 5'-phosphomonoesters (GO:0016893)	11	1	3.43	0.256	1
acid12h	up	molecular function	phosphotransferase activity, for other substituted phosphate groups (GO:0016780)	11	1	3.43	0.256	1
acid12h	up	molecular function	phosphotransferase activity, phosphate group as acceptor (GO:0016776)	11	1	3.43	0.256	1
acid12h	up	molecular function	transferase activity, transferring alkyl or aryl (other than methyl) groups (GO:0016765)	22	2	3.43	0.114	1
acid12h	up	molecular function	monoatomic ion channel activity (GO:0005216)	22	2	3.43	0.114	1
acid12h	up	molecular function	protein-containing complex binding (GO:0044877)	23	2	3.28	0.122	1
acid12h	up	molecular function	lyase activity (GO:0016829)	95	8	3.18	0.00315	0.386
acid12h	up	molecular function	catalytic activity, acting on a tRNA (GO:0140101)	48	4	3.15	0.0366	0.715
acid12h	up	molecular function	translation regulator activity, nucleic acid binding (GO:0090079)	12	1	3.15	0.276	1
acid12h	up	molecular function	translation factor activity, RNA binding (GO:0008135)	12	1	3.15	0.276	1
acid12h	up	molecular function	oxidoreductase activity, acting on the aldehyde or oxo group of donors, NAD or NADP as acceptor (GO:0016620)	12	1	3.15	0.276	1
acid12h	up	molecular function	translation regulator activity (GO:0045182)	12	1	3.15	0.276	1
acid12h	up	molecular function	passive transmembrane transporter activity (GO:0022803)	25	2	3.02	0.141	1
acid12h	up	molecular function	channel activity (GO:0015267)	25	2	3.02	0.141	1
acid12h	up	molecular function	aldehyde-lyase activity (GO:0016832)	13	1	2.91	0.295	1
acid12h	up	molecular function	DNA nuclease activity (GO:0004536)	13	1	2.91	0.295	1
acid12h	up	molecular function	RNA endonuclease activity (GO:0004521)	13	1	2.91	0.295	1
acid12h	up	molecular function	endonuclease activity (GO:0004519)	26	2	2.91	0.15	1
acid12h	up	molecular function	proton-transporting ATP synthase activity, rotational mechanism (GO:0046933)	13	1	2.91	0.295	1
acid12h	up	molecular function	oxidoreductase activity, acting on the CH-OH group of donors, NAD or NADP as acceptor (GO:0016616)	40	3	2.83	0.0876	1
acid12h	up	molecular function	tRNA binding (GO:0000049)	27	2	2.8	0.159	1
acid12h	up	molecular function	proton channel activity (GO:0015252)	14	1	2.7	0.314	1
acid12h	up	molecular function	S-adenosylmethionine-dependent methyltransferase activity (GO:0008757)	28	2	2.7	0.168	1
acid12h	up	molecular function	oxidoreductase activity, acting on CH-OH group of donors (GO:0016614)	44	3	2.58	0.109	1
acid12h	up	molecular function	nucleic acid binding (GO:0003676)	403	27	2.53	1.48e-06	0.000285
acid12h	up	molecular function	monoatomic cation channel activity (GO:0005261)	15	1	2.52	0.332	1
acid12h	up	molecular function	oxidoreductase activity, acting on the aldehyde or oxo group of donors (GO:0016903)	15	1	2.52	0.332	1
acid12h	up	molecular function	pentosyltransferase activity (GO:0016763)	16	1	2.36	0.35	1
acid12h	up	molecular function	DNA helicase activity (GO:0003678)	16	1	2.36	0.35	1
acid12h	up	molecular function	phosphoric ester hydrolase activity (GO:0042578)	52	3	2.18	0.157	1
acid12h	up	molecular function	carboxylic ester hydrolase activity (GO:0052689)	18	1	2.1	0.384	1
acid12h	up	molecular function	catalytic activity, acting on RNA (GO:0140098)	94	5	2.01	0.101	1
acid12h	up	molecular function	RNA nuclease activity (GO:0004540)	19	1	1.99	0.4	1
acid12h	up	molecular function	sulfur compound binding (GO:1901681)	19	1	1.99	0.4	1
acid12h	up	molecular function	ligase activity, forming carbon-nitrogen bonds (GO:0016879)	39	2	1.94	0.276	1
acid12h	up	molecular function	NAD binding (GO:0051287)	20	1	1.89	0.416	1
acid12h	up	molecular function	RNA methyltransferase activity (GO:0008173)	20	1	1.89	0.416	1
acid12h	up	molecular function	transcription cis-regulatory region binding (GO:0000976)	40	2	1.89	0.286	1
acid12h	up	molecular function	transcription regulatory region nucleic acid binding (GO:0001067)	40	2	1.89	0.286	1
acid12h	up	molecular function	organic cyclic compound binding (GO:0097159)	799	39	1.84	1.15e-05	0.00173
acid12h	up	molecular function	sequence-specific double-stranded DNA binding (GO:1990837)	41	2	1.84	0.296	1
acid12h	up	molecular function	hydrolase activity, acting on ester bonds (GO:0016788)	124	6	1.83	0.141	1
acid12h	up	molecular function	intramolecular transferase activity (GO:0016866)	22	1	1.72	0.447	1
acid12h	up	molecular function	helicase activity (GO:0004386)	22	1	1.72	0.447	1
acid12h	up	molecular function	binding (GO:0005488)	1079	49	1.72	1.55e-06	0.00026
acid12h	up	molecular function	catalytic activity, acting on a nucleic acid (GO:0140640)	161	7	1.64	0.197	1
acid12h	up	molecular function	nucleotidyltransferase activity (GO:0016779)	46	2	1.64	0.345	1
acid12h	up	molecular function	magnesium ion binding (GO:0000287)	70	3	1.62	0.432	1
acid12h	up	molecular function	double-stranded DNA binding (GO:0003690)	47	2	1.61	0.355	1
acid12h	up	molecular function	oxidoreductase activity (GO:0016491)	165	7	1.6	0.204	1
acid12h	up	molecular function	nuclease activity (GO:0004518)	49	2	1.54	0.374	1
acid12h	up	molecular function	methyltransferase activity (GO:0008168)	53	2	1.43	0.65	1
acid12h	up	molecular function	molecular_function (GO:0003674)	1846	69	1.41	9.41e-08	2.53e-05
acid12h	up	molecular function	ATP-dependent activity, acting on DNA (GO:0008094)	27	1	1.4	0.517	1
acid12h	up	molecular function	sequence-specific DNA binding (GO:0043565)	56	2	1.35	0.659	1
acid12h	up	molecular function	ligase activity (GO:0016874)	84	3	1.35	0.487	1
acid12h	up	molecular function	DNA binding (GO:0003677)	259	9	1.31	0.413	1
acid12h	up	molecular function	proton transmembrane transporter activity (GO:0015078)	30	1	1.26	0.555	1
acid12h	up	molecular function	transition metal ion binding (GO:0046914)	92	3	1.23	0.735	1
acid12h	up	molecular function	zinc ion binding (GO:0008270)	62	2	1.22	0.679	1
acid12h	up	molecular function	small molecule binding (GO:0036094)	746	24	1.22	0.287	1
acid12h	up	molecular function	purine nucleotide binding (GO:0017076)	379	12	1.2	0.491	1
acid12h	up	molecular function	adenyl nucleotide binding (GO:0030554)	348	11	1.19	0.478	1
acid12h	up	molecular function	transferase activity, transferring one-carbon groups (GO:0016741)	64	2	1.18	0.686	1
acid12h	up	molecular function	monoatomic ion transmembrane transporter activity (GO:0015075)	65	2	1.16	0.69	1
acid12h	up	molecular function	nucleotide binding (GO:0000166)	424	13	1.16	0.515	1
acid12h	up	molecular function	nucleoside phosphate binding (GO:1901265)	424	13	1.16	0.515	1
acid12h	up	molecular function	DNA-binding transcription factor activity (GO:0003700)	132	4	1.14	0.778	1
acid12h	up	molecular function	heterocyclic compound binding (GO:1901363)	467	14	1.13	0.635	1
acid12h	up	molecular function	catalytic activity, acting on DNA (GO:0140097)	67	2	1.13	0.697	1
acid12h	up	molecular function	transcription regulator activity (GO:0140110)	136	4	1.11	0.782	1
acid12h	up	molecular function	cation binding (GO:0043169)	374	11	1.11	0.729	1
acid12h	up	molecular function	catalytic activity (GO:0003824)	1286	37	1.09	0.557	1
acid12h	up	molecular function	carbon-carbon lyase activity (GO:0016830)	35	1	1.08	0.611	1
acid12h	up	molecular function	guanyl ribonucleotide binding (GO:0032561)	35	1	1.08	0.611	1
acid12h	up	molecular function	GTP binding (GO:0005525)	35	1	1.08	0.611	1
acid12h	up	molecular function	guanyl nucleotide binding (GO:0019001)	35	1	1.08	0.611	1
acid12h	up	molecular function	glycosyltransferase activity (GO:0016757)	36	1	1.05	0.622	1
acid12h	up	molecular function	metal ion binding (GO:0046872)	368	10	1.03	0.863	1
acid12h	up	molecular function	ion binding (GO:0043167)	704	19	1.02	0.893	1
acid12h	up	molecular function	ABC-type transporter activity (GO:0140359)	38	1	0.99	1	1
acid12h	up	molecular function	purine ribonucleoside triphosphate binding (GO:0035639)	346	9	0.98	1	1
acid12h	up	molecular function	purine ribonucleotide binding (GO:0032555)	347	9	0.98	1	1
acid12h	up	molecular function	anion binding (GO:0043168)	425	11	0.98	1	1
acid12h	up	molecular function	transferase activity (GO:0016740)	471	12	0.96	1	1
acid12h	up	molecular function	ATP binding (GO:0005524)	315	8	0.96	1	1
acid12h	up	molecular function	adenyl ribonucleotide binding (GO:0032559)	316	8	0.96	1	1
acid12h	up	molecular function	phosphatase activity (GO:0016791)	40	1	0.94	1	1
acid12h	up	molecular function	ribonucleotide binding (GO:0032553)	361	9	0.94	1	1
acid12h	up	molecular function	carbohydrate derivative binding (GO:0097367)	376	9	0.9	0.864	1
acid12h	up	molecular function	transferase activity, transferring phosphorus-containing groups (GO:0016772)	221	5	0.85	1	1
acid12h	up	molecular function	hydrolase activity, acting on carbon-nitrogen (but not peptide) bonds (GO:0016810)	50	1	0.76	1	1
acid12h	up	molecular function	inorganic cation transmembrane transporter activity (GO:0022890)	51	1	0.74	1	1
acid12h	up	molecular function	hydrolase activity (GO:0016787)	463	9	0.73	0.346	1
acid12h	up	molecular function	monoatomic cation transmembrane transporter activity (GO:0008324)	56	1	0.67	1	1
acid12h	up	molecular function	ATP-dependent activity (GO:0140657)	176	3	0.64	0.626	1
acid12h	up	molecular function	catalytic activity, acting on a protein (GO:0140096)	119	2	0.63	0.769	1
acid12h	up	molecular function	kinase activity (GO:0016301)	123	2	0.61	0.771	1
acid12h	up	molecular function	inorganic molecular entity transmembrane transporter activity (GO:0015318)	62	1	0.61	1	1
acid12h	up	molecular function	ATP hydrolysis activity (GO:0016887)	126	2	0.6	0.773	1
acid12h	up	molecular function	peptidase activity (GO:0008233)	66	1	0.57	1	1
acid12h	up	molecular function	ATPase-coupled transmembrane transporter activity (GO:0042626)	66	1	0.57	1	1
acid12h	up	molecular function	acyltransferase activity (GO:0016746)	67	1	0.56	1	1
acid12h	up	molecular function	primary active transmembrane transporter activity (GO:0015399)	71	1	0.53	1	1
acid12h	up	molecular function	ribonucleoside triphosphate phosphatase activity (GO:0017111)	143	2	0.53	0.587	1
acid12h	up	molecular function	transmembrane transporter activity (GO:0022857)	291	4	0.52	0.179	1
acid12h	up	molecular function	transporter activity (GO:0005215)	291	4	0.52	0.179	1
acid12h	up	molecular function	isomerase activity (GO:0016853)	74	1	0.51	0.722	1
acid12h	up	molecular function	pyrophosphatase activity (GO:0016462)	155	2	0.49	0.436	1
acid12h	up	molecular function	hydrolase activity, acting on acid anhydrides, in phosphorus-containing anhydrides (GO:0016818)	158	2	0.48	0.439	1
acid12h	up	molecular function	hydrolase activity, acting on acid anhydrides (GO:0016817)	158	2	0.48	0.439	1
acid12h	up	molecular function	active transmembrane transporter activity (GO:0022804)	158	1	0.24	0.126	1
acid12h	up	cellular component	cell surface (GO:0009986)	4	2	18.89	0.00401	0.0388
acid12h	up	cellular component	cytosolic large ribosomal subunit (GO:0022625)	24	10	15.74	1.34e-10	2.72e-09
acid12h	up	cellular component	large ribosomal subunit (GO:0015934)	27	10	13.99	5.4e-10	8.43e-09
acid12h	up	cellular component	cytosolic ribosome (GO:0022626)	37	12	12.25	5.27e-11	1.19e-09
acid12h	up	cellular component	ribosomal subunit (GO:0044391)	49	14	10.79	7.76e-12	3.15e-10
acid12h	up	cellular component	ribosome (GO:0005840)	64	18	10.62	6.87e-15	1.39e-12
acid12h	up	cellular component	ribonucleoprotein complex (GO:1990904)	63	17	10.19	9.27e-14	9.4e-12
acid12h	up	cellular component	intracellular non-membrane-bounded organelle (GO:0043232)	98	18	6.94	2.01e-11	5.82e-10
acid12h	up	cellular component	small ribosomal subunit (GO:0015935)	22	4	6.87	0.00231	0.0247
acid12h	up	cellular component	intracellular organelle (GO:0043229)	101	18	6.73	3.43e-11	8.71e-10
acid12h	up	cellular component	non-membrane-bounded organelle (GO:0043228)	113	18	6.02	2.44e-10	4.51e-09
acid12h	up	cellular component	organelle (GO:0043226)	116	18	5.86	3.84e-10	6.49e-09
acid12h	up	cellular component	protein-containing complex (GO:0032991)	204	25	4.63	1.43e-11	4.82e-10
acid12h	up	cellular component	extracellular region (GO:0005576)	57	6	3.98	0.0035	0.0355
acid12h	up	cellular component	cytoplasm (GO:0005737)	624	45	2.72	6.35e-13	3.22e-11
acid12h	up	cellular component	intracellular anatomical structure (GO:0005622)	663	47	2.68	2.08e-13	1.41e-11
acid12h	up	cellular component	cytosol (GO:0005829)	304	19	2.36	0.000227	0.00271
acid12h	up	cellular component	cellular_component (GO:0005575)	1481	61	1.56	2.15e-07	3.12e-06
acid12h	up	cellular component	cellular anatomical entity (GO:0110165)	1467	59	1.52	1.64e-06	2.09e-05
acid12h	up	cellular component	membrane (GO:0016020)	777	9	0.44	0.00153	0.0172
stress4h	up	biological process	monocarboxylic acid biosynthetic process (GO:0072330)	23	4	9.85	0.000594	0.0407
stress4h	up	biological process	aromatic amino acid family biosynthetic process (GO:0009073)	32	5	8.85	0.000196	0.018
stress4h	up	biological process	aromatic amino acid metabolic process (GO:0009072)	32	5	8.85	0.000196	0.017
stress4h	up	biological process	purine nucleotide biosynthetic process (GO:0006164)	59	6	5.76	0.000492	0.0368
stress4h	up	biological process	purine-containing compound biosynthetic process (GO:0072522)	62	6	5.48	0.000645	0.0424
stress4h	up	biological process	carboxylic acid biosynthetic process (GO:0046394)	122	11	5.11	5.39e-06	0.000986
stress4h	up	biological process	organic acid biosynthetic process (GO:0016053)	133	11	4.69	1.26e-05	0.00207
stress4h	up	biological process	organophosphate biosynthetic process (GO:0090407)	133	9	3.83	0.00041	0.0321
stress4h	up	biological process	carboxylic acid metabolic process (GO:0019752)	193	12	3.52	8.64e-05	0.0102
stress4h	up	biological process	oxoacid metabolic process (GO:0043436)	194	12	3.5	9.09e-05	0.00998
stress4h	up	biological process	small molecule biosynthetic process (GO:0044283)	201	12	3.38	0.000129	0.0132
stress4h	up	biological process	organophosphate metabolic process (GO:0019637)	186	11	3.35	0.000283	0.0233
stress4h	up	biological process	organic acid metabolic process (GO:0006082)	210	12	3.24	0.000196	0.019
stress4h	up	biological process	phosphate-containing compound metabolic process (GO:0006796)	202	11	3.09	0.000581	0.0416
stress4h	up	biological process	organonitrogen compound biosynthetic process (GO:1901566)	375	20	3.02	1.76e-06	0.00058
stress4h	up	biological process	phosphorus metabolic process (GO:0006793)	207	11	3.01	0.000716	0.0453
stress4h	up	biological process	biosynthetic process (GO:0009058)	592	28	2.68	4.21e-08	6.92e-05
stress4h	up	biological process	small molecule metabolic process (GO:0044281)	428	20	2.65	1.43e-05	0.00197
stress4h	up	biological process	cellular biosynthetic process (GO:0044249)	465	21	2.56	1.34e-05	0.002
stress4h	up	biological process	organonitrogen compound metabolic process (GO:1901564)	547	24	2.49	3.48e-06	0.000954
stress4h	up	biological process	cellular metabolic process (GO:0044237)	686	30	2.48	5.66e-08	4.65e-05
stress4h	up	biological process	primary metabolic process (GO:0044238)	810	31	2.17	7.62e-07	0.000314
stress4h	up	biological process	metabolic process (GO:0008152)	978	36	2.09	6.97e-08	3.82e-05
stress4h	up	biological process	cellular process (GO:0009987)	1250	37	1.68	1.97e-05	0.0025
stress4h	up	biological process	biological_process (GO:0008150)	1634	44	1.53	3.97e-06	0.000933
stress4h	up	molecular function	phospholipase C activity (GO:0004629)	1	1	56.66	0.0176	1
stress4h	up	molecular function	3-dehydroquinate synthase activity (GO:0003856)	1	1	56.66	0.0176	1
stress4h	up	molecular function	ACP phosphopantetheine attachment site binding (GO:0044620)	1	1	56.66	0.0176	1
stress4h	up	molecular function	glyceraldehyde-3-phosphate dehydrogenase (NAD(P)+) (phosphorylating) activity (GO:0043891)	1	1	56.66	0.0176	1
stress4h	up	molecular function	cholesterol binding (GO:0015485)	1	1	56.66	0.0176	1
stress4h	up	molecular function	pantoate-beta-alanine ligase activity (GO:0004592)	1	1	56.66	0.0176	1
stress4h	up	molecular function	methylglyoxal synthase activity (GO:0008929)	1	1	56.66	0.0176	1
stress4h	up	molecular function	sterol binding (GO:0032934)	1	1	56.66	0.0176	1
stress4h	up	molecular function	(3R)-hydroxyacyl-[acyl-carrier-protein] dehydratase activity (GO:0019171)	1	1	56.66	0.0176	1
stress4h	up	molecular function	protein-folding chaperone binding (GO:0051087)	2	2	56.66	0.000305	0.206
stress4h	up	molecular function	phosphatidylcholine phospholipase C activity (GO:0034480)	1	1	56.66	0.0176	1
stress4h	up	molecular function	adenyl-nucleotide exchange factor activity (GO:0000774)	1	1	56.66	0.0176	1
stress4h	up	molecular function	holo-[acyl-carrier-protein] synthase activity (GO:0008897)	1	1	56.66	0.0176	0.991
stress4h	up	molecular function	L-cysteine desulfhydrase activity (GO:0080146)	1	1	56.66	0.0176	0.951
stress4h	up	molecular function	oxidoreductase activity, acting on metal ions (GO:0016722)	1	1	56.66	0.0176	0.914
stress4h	up	molecular function	methylenetetrahydrofolate dehydrogenase (NADP+) activity (GO:0004488)	1	1	56.66	0.0176	0.88
stress4h	up	molecular function	methylenetetrahydrofolate dehydrogenase [NAD(P)+] activity (GO:0004486)	1	1	56.66	0.0176	0.849
stress4h	up	molecular function	methenyltetrahydrofolate cyclohydrolase activity (GO:0004477)	1	1	56.66	0.0176	0.82
stress4h	up	molecular function	creatine kinase activity (GO:0004111)	1	1	56.66	0.0176	0.792
stress4h	up	molecular function	hydroxymethylbilane synthase activity (GO:0004418)	1	1	56.66	0.0176	0.767
stress4h	up	molecular function	sphingomyelin phosphodiesterase activity (GO:0004767)	1	1	56.66	0.0176	0.743
stress4h	up	molecular function	histidinol-phosphate transaminase activity (GO:0004400)	1	1	56.66	0.0176	0.72
stress4h	up	molecular function	acyl carrier activity (GO:0000036)	1	1	56.66	0.0176	0.699
stress4h	up	molecular function	acyl binding (GO:0000035)	1	1	56.66	0.0176	0.679
stress4h	up	molecular function	ferric iron binding (GO:0008199)	1	1	56.66	0.0176	0.66
stress4h	up	molecular function	ATPase regulator activity (GO:0060590)	1	1	56.66	0.0176	0.643
stress4h	up	molecular function	arginine binding (GO:0034618)	1	1	56.66	0.0176	0.626
stress4h	up	molecular function	steroid binding (GO:0005496)	1	1	56.66	0.0176	0.61
stress4h	up	molecular function	glycerol-3-phosphate dehydrogenase (quinone) activity (GO:0004368)	1	1	56.66	0.0176	0.594
stress4h	up	molecular function	glyceraldehyde-3-phosphate dehydrogenase (NAD+) (phosphorylating) activity (GO:0004365)	1	1	56.66	0.0176	0.58
stress4h	up	molecular function	oxidoreductase activity, acting on the CH-OH group of donors, quinone or similar compound as acceptor (GO:0016901)	1	1	56.66	0.0176	0.566
stress4h	up	molecular function	toxin activity (GO:0090729)	1	1	56.66	0.0176	0.553
stress4h	up	molecular function	phosphoribosylformylglycinamidine cyclo-ligase activity (GO:0004641)	1	1	56.66	0.0176	0.54
stress4h	up	molecular function	prosthetic group binding (GO:0051192)	1	1	56.66	0.0176	0.528
stress4h	up	molecular function	phosphoribosylamine-glycine ligase activity (GO:0004637)	2	1	28.33	0.035	0.889
stress4h	up	molecular function	5S rRNA binding (GO:0008097)	2	1	28.33	0.035	0.873
stress4h	up	molecular function	mechanosensitive monoatomic ion channel activity (GO:0008381)	2	1	28.33	0.035	0.857
stress4h	up	molecular function	phosphopantetheine-dependent carrier activity (GO:0140414)	2	1	28.33	0.035	0.842
stress4h	up	molecular function	3'-tRNA processing endoribonuclease activity (GO:0042781)	2	1	28.33	0.035	0.827
stress4h	up	molecular function	cyclo-ligase activity (GO:0016882)	2	1	28.33	0.035	0.813
stress4h	up	molecular function	carbon-oxygen lyase activity, acting on phosphates (GO:0016838)	4	2	28.33	0.00179	0.483
stress4h	up	molecular function	pantothenate kinase activity (GO:0004594)	2	1	28.33	0.035	0.799
stress4h	up	molecular function	nucleoside diphosphate kinase activity (GO:0004550)	2	1	28.33	0.035	0.786
stress4h	up	molecular function	alcohol binding (GO:0043178)	2	1	28.33	0.035	0.773
stress4h	up	molecular function	tryptophan synthase activity (GO:0004834)	2	1	28.33	0.035	0.76
stress4h	up	molecular function	cysteine synthase activity (GO:0004124)	2	1	28.33	0.035	0.748
stress4h	up	molecular function	protein homodimerization activity (GO:0042803)	2	1	28.33	0.035	0.736
stress4h	up	molecular function	translation termination factor activity (GO:0008079)	3	1	18.89	0.052	1
stress4h	up	molecular function	DNA secondary structure binding (GO:0000217)	3	1	18.89	0.052	1
stress4h	up	molecular function	translation release factor activity (GO:0003747)	3	1	18.89	0.052	0.987
stress4h	up	molecular function	translation release factor activity, codon specific (GO:0016149)	3	1	18.89	0.052	0.974
stress4h	up	molecular function	four-way junction DNA binding (GO:0000400)	3	1	18.89	0.052	0.96
stress4h	up	molecular function	cytochrome-c oxidase activity (GO:0004129)	3	1	18.89	0.052	0.947
stress4h	up	molecular function	anthranilate synthase activity (GO:0004049)	3	1	18.89	0.052	0.935
stress4h	up	molecular function	phosphoribosylformylglycinamidine synthase activity (GO:0004642)	3	1	18.89	0.052	0.922
stress4h	up	molecular function	cyclohydrolase activity (GO:0019238)	4	1	14.16	0.0688	1
stress4h	up	molecular function	oxo-acid-lyase activity (GO:0016833)	4	1	14.16	0.0688	1
stress4h	up	molecular function	unfolded protein binding (GO:0051082)	8	2	14.16	0.00799	1
stress4h	up	molecular function	L-lactate dehydrogenase activity (GO:0004459)	4	1	14.16	0.0688	1
stress4h	up	molecular function	lactate dehydrogenase activity (GO:0004457)	4	1	14.16	0.0688	1
stress4h	up	molecular function	ribosomal large subunit binding (GO:0043023)	4	1	14.16	0.0688	1
stress4h	up	molecular function	oxidoreductase activity, acting on a heme group of donors (GO:0016675)	4	1	14.16	0.0688	1
stress4h	up	molecular function	phospholipase activity (GO:0004620)	5	1	11.33	0.0852	1
stress4h	up	molecular function	oxidoreduction-driven active transmembrane transporter activity (GO:0015453)	5	1	11.33	0.0852	1
stress4h	up	molecular function	carbon-sulfur lyase activity (GO:0016846)	5	1	11.33	0.0852	1
stress4h	up	molecular function	translation elongation factor activity (GO:0003746)	5	1	11.33	0.0852	1
stress4h	up	molecular function	cysteine-type peptidase activity (GO:0008234)	5	1	11.33	0.0852	1
stress4h	up	molecular function	oxidoreductase activity, acting on diphenols and related substances as donors, oxygen as acceptor (GO:0016682)	5	1	11.33	0.0852	1
stress4h	up	molecular function	oxidoreductase activity, acting on diphenols and related substances as donors (GO:0016679)	5	1	11.33	0.0852	1
stress4h	up	molecular function	5'-3' exonuclease activity (GO:0008409)	5	1	11.33	0.0852	1
stress4h	up	molecular function	identical protein binding (GO:0042802)	11	2	10.3	0.0152	1
stress4h	up	molecular function	molecular carrier activity (GO:0140104)	6	1	9.44	0.101	1
stress4h	up	molecular function	amino acid binding (GO:0016597)	6	1	9.44	0.101	1
stress4h	up	molecular function	translation regulator activity, nucleic acid binding (GO:0090079)	12	2	9.44	0.018	0.527
stress4h	up	molecular function	gated channel activity (GO:0022836)	6	1	9.44	0.101	1
stress4h	up	molecular function	four-way junction helicase activity (GO:0009378)	6	1	9.44	0.101	1
stress4h	up	molecular function	translation factor activity, RNA binding (GO:0008135)	12	2	9.44	0.018	0.516
stress4h	up	molecular function	translation regulator activity (GO:0045182)	12	2	9.44	0.018	0.505
stress4h	up	molecular function	phosphoric diester hydrolase activity (GO:0008081)	7	1	8.09	0.117	1
stress4h	up	molecular function	molecular function regulator activity (GO:0098772)	7	1	8.09	0.117	1
stress4h	up	molecular function	protein folding chaperone (GO:0044183)	7	1	8.09	0.117	1
stress4h	up	molecular function	copper ion binding (GO:0005507)	7	1	8.09	0.117	1
stress4h	up	molecular function	RNA endonuclease activity, producing 5'-phosphomonoesters (GO:0016891)	8	1	7.08	0.133	1
stress4h	up	molecular function	heme binding (GO:0020037)	8	1	7.08	0.133	1
stress4h	up	molecular function	hydrolase activity, acting on carbon-nitrogen (but not peptide) bonds, in cyclic amidines (GO:0016814)	8	1	7.08	0.133	1
stress4h	up	molecular function	3'-5' DNA helicase activity (GO:0043138)	8	1	7.08	0.133	1
stress4h	up	molecular function	lipid binding (GO:0008289)	8	1	7.08	0.133	1
stress4h	up	molecular function	DNA helicase activity (GO:0003678)	16	2	7.08	0.0313	0.843
stress4h	up	molecular function	ribosome binding (GO:0043022)	16	2	7.08	0.0313	0.826
stress4h	up	molecular function	carbon-oxygen lyase activity (GO:0016835)	34	4	6.67	0.0027	0.605
stress4h	up	molecular function	nucleobase-containing compound kinase activity (GO:0019205)	9	1	6.3	0.148	1
stress4h	up	molecular function	organic acid binding (GO:0043177)	9	1	6.3	0.148	1
stress4h	up	molecular function	carboxylic acid binding (GO:0031406)	9	1	6.3	0.148	1
stress4h	up	molecular function	iron ion binding (GO:0005506)	9	1	6.3	0.148	1
stress4h	up	molecular function	ribonucleoprotein complex binding (GO:0043021)	18	2	6.3	0.039	0.809
stress4h	up	molecular function	protein dimerization activity (GO:0046983)	9	1	6.3	0.148	1
stress4h	up	molecular function	lipase activity (GO:0016298)	10	1	5.67	0.163	1
stress4h	up	molecular function	acid-amino acid ligase activity (GO:0016881)	10	1	5.67	0.163	1
stress4h	up	molecular function	protein binding (GO:0005515)	30	3	5.67	0.015	1
stress4h	up	molecular function	oxidoreductase activity, acting on the CH-NH group of donors, NAD or NADP as acceptor (GO:0016646)	10	1	5.67	0.163	1
stress4h	up	molecular function	oxidoreductase activity, acting on the CH-NH group of donors (GO:0016645)	10	1	5.67	0.163	1
stress4h	up	molecular function	endonuclease activity, active with either ribo- or deoxyribonucleic acids and producing 5'-phosphomonoesters (GO:0016893)	11	1	5.15	0.178	1
stress4h	up	molecular function	phosphotransferase activity, for other substituted phosphate groups (GO:0016780)	11	1	5.15	0.178	1
stress4h	up	molecular function	phosphotransferase activity, phosphate group as acceptor (GO:0016776)	11	1	5.15	0.178	1
stress4h	up	molecular function	transferase activity, transferring alkyl or aryl (other than methyl) groups (GO:0016765)	22	2	5.15	0.0563	0.986
stress4h	up	molecular function	monoatomic ion channel activity (GO:0005216)	22	2	5.15	0.0563	0.973
stress4h	up	molecular function	tetrapyrrole binding (GO:0046906)	11	1	5.15	0.178	1
stress4h	up	molecular function	helicase activity (GO:0004386)	22	2	5.15	0.0563	0.961
stress4h	up	molecular function	protein-containing complex binding (GO:0044877)	23	2	4.93	0.061	1
stress4h	up	molecular function	hydro-lyase activity (GO:0016836)	24	2	4.72	0.0658	1
stress4h	up	molecular function	phosphorelay response regulator activity (GO:0000156)	12	1	4.72	0.193	1
stress4h	up	molecular function	oxidoreductase activity, acting on the aldehyde or oxo group of donors, NAD or NADP as acceptor (GO:0016620)	12	1	4.72	0.193	1
stress4h	up	molecular function	passive transmembrane transporter activity (GO:0022803)	25	2	4.53	0.0708	1
stress4h	up	molecular function	channel activity (GO:0015267)	25	2	4.53	0.0708	1
stress4h	up	molecular function	carbon-nitrogen ligase activity, with glutamine as amido-N-donor (GO:0016884)	13	1	4.36	0.207	1
stress4h	up	molecular function	ligase activity, forming carbon-nitrogen bonds (GO:0016879)	39	3	4.36	0.0303	0.832
stress4h	up	molecular function	RNA endonuclease activity (GO:0004521)	13	1	4.36	0.207	1
stress4h	up	molecular function	proton-transporting ATP synthase activity, rotational mechanism (GO:0046933)	13	1	4.36	0.207	1
stress4h	up	molecular function	ATP-dependent activity, acting on DNA (GO:0008094)	27	2	4.2	0.081	1
stress4h	up	molecular function	electron transfer activity (GO:0009055)	14	1	4.05	0.221	1
stress4h	up	molecular function	proton channel activity (GO:0015252)	14	1	4.05	0.221	1
stress4h	up	molecular function	proton transmembrane transporter activity (GO:0015078)	30	2	3.78	0.0971	1
stress4h	up	molecular function	monoatomic cation channel activity (GO:0005261)	15	1	3.78	0.235	1
stress4h	up	molecular function	oxidoreductase activity, acting on the aldehyde or oxo group of donors (GO:0016903)	15	1	3.78	0.235	1
stress4h	up	molecular function	double-stranded DNA binding (GO:0003690)	47	3	3.62	0.0487	0.965
stress4h	up	molecular function	lyase activity (GO:0016829)	95	6	3.58	0.00585	0.985
stress4h	up	molecular function	transferase activity, transferring nitrogenous groups (GO:0016769)	17	1	3.33	0.262	1
stress4h	up	molecular function	transaminase activity (GO:0008483)	17	1	3.33	0.262	1
stress4h	up	molecular function	phosphotransferase activity, nitrogenous group as acceptor (GO:0016775)	18	1	3.15	0.275	1
stress4h	up	molecular function	molecular transducer activity (GO:0060089)	19	1	2.98	0.288	1
stress4h	up	molecular function	RNA nuclease activity (GO:0004540)	19	1	2.98	0.288	1
stress4h	up	molecular function	NAD binding (GO:0051287)	20	1	2.83	0.3	1
stress4h	up	molecular function	transcription cis-regulatory region binding (GO:0000976)	40	2	2.83	0.156	1
stress4h	up	molecular function	transcription regulatory region nucleic acid binding (GO:0001067)	40	2	2.83	0.156	1
stress4h	up	molecular function	sequence-specific double-stranded DNA binding (GO:1990837)	41	2	2.76	0.162	1
stress4h	up	molecular function	NADP binding (GO:0050661)	21	1	2.7	0.313	1
stress4h	up	molecular function	ligase activity (GO:0016874)	84	4	2.7	0.059	0.993
stress4h	up	molecular function	monoatomic ion transmembrane transporter activity (GO:0015075)	65	3	2.62	0.106	1
stress4h	up	molecular function	exonuclease activity (GO:0004527)	22	1	2.58	0.325	1
stress4h	up	molecular function	oxidoreductase activity, acting on CH-OH group of donors (GO:0016614)	44	2	2.58	0.181	1
stress4h	up	molecular function	transition metal ion binding (GO:0046914)	92	4	2.46	0.0772	1
stress4h	up	molecular function	4 iron, 4 sulfur cluster binding (GO:0051539)	23	1	2.46	0.337	1
stress4h	up	molecular function	protein kinase activity (GO:0004672)	24	1	2.36	0.349	1
stress4h	up	molecular function	nuclease activity (GO:0004518)	49	2	2.31	0.214	1
stress4h	up	molecular function	inorganic cation transmembrane transporter activity (GO:0022890)	51	2	2.22	0.227	1
stress4h	up	molecular function	endonuclease activity (GO:0004519)	26	1	2.18	0.372	1
stress4h	up	molecular function	tRNA binding (GO:0000049)	27	1	2.1	0.383	1
stress4h	up	molecular function	oxidoreductase activity (GO:0016491)	165	6	2.06	0.0676	1
stress4h	up	molecular function	sequence-specific DNA binding (GO:0043565)	56	2	2.02	0.26	1
stress4h	up	molecular function	monoatomic cation transmembrane transporter activity (GO:0008324)	56	2	2.02	0.26	1
stress4h	up	molecular function	pyridoxal phosphate binding (GO:0030170)	28	1	2.02	0.394	1
stress4h	up	molecular function	vitamin B6 binding (GO:0070279)	28	1	2.02	0.394	1
stress4h	up	molecular function	structural constituent of ribosome (GO:0003735)	59	2	1.92	0.28	1
stress4h	up	molecular function	active monoatomic ion transmembrane transporter activity (GO:0022853)	31	1	1.83	0.426	1
stress4h	up	molecular function	zinc ion binding (GO:0008270)	62	2	1.83	0.299	1
stress4h	up	molecular function	inorganic molecular entity transmembrane transporter activity (GO:0015318)	62	2	1.83	0.299	1
stress4h	up	molecular function	cation binding (GO:0043169)	374	12	1.82	0.0327	0.847
stress4h	up	molecular function	ATP binding (GO:0005524)	315	10	1.8	0.064	1
stress4h	up	molecular function	adenyl ribonucleotide binding (GO:0032559)	316	10	1.79	0.0645	1
stress4h	up	molecular function	adenyl nucleotide binding (GO:0030554)	348	11	1.79	0.0473	0.95
stress4h	up	molecular function	DNA binding (GO:0003677)	259	8	1.75	0.129	1
stress4h	up	molecular function	organic cyclic compound binding (GO:0097159)	799	24	1.7	0.00372	0.715
stress4h	up	molecular function	metal ion binding (GO:0046872)	368	11	1.69	0.0846	1
stress4h	up	molecular function	catalytic activity, acting on DNA (GO:0140097)	67	2	1.69	0.332	1
stress4h	up	molecular function	nucleic acid binding (GO:0003676)	403	12	1.69	0.0625	1
stress4h	up	molecular function	binding (GO:0005488)	1079	32	1.68	0.000199	0.268
stress4h	up	molecular function	small molecule binding (GO:0036094)	746	22	1.67	0.00857	1
stress4h	up	molecular function	structural molecule activity (GO:0005198)	68	2	1.67	0.339	1
stress4h	up	molecular function	purine nucleotide binding (GO:0017076)	379	11	1.64	0.0896	1
stress4h	up	molecular function	purine ribonucleoside triphosphate binding (GO:0035639)	346	10	1.64	0.122	1
stress4h	up	molecular function	purine ribonucleotide binding (GO:0032555)	347	10	1.63	0.122	1
stress4h	up	molecular function	carbon-carbon lyase activity (GO:0016830)	35	1	1.62	0.466	1
stress4h	up	molecular function	metal cluster binding (GO:0051540)	35	1	1.62	0.466	1
stress4h	up	molecular function	iron-sulfur cluster binding (GO:0051536)	35	1	1.62	0.466	1
stress4h	up	molecular function	nucleotide binding (GO:0000166)	424	12	1.6	0.106	1
stress4h	up	molecular function	nucleoside phosphate binding (GO:1901265)	424	12	1.6	0.106	1
stress4h	up	molecular function	anion binding (GO:0043168)	425	12	1.6	0.106	1
stress4h	up	molecular function	heterocyclic compound binding (GO:1901363)	467	13	1.58	0.0813	1
stress4h	up	molecular function	ribonucleotide binding (GO:0032553)	361	10	1.57	0.132	1
stress4h	up	molecular function	ion binding (GO:0043167)	704	19	1.53	0.0457	0.932
stress4h	up	molecular function	carbohydrate derivative binding (GO:0097367)	376	10	1.51	0.202	1
stress4h	up	molecular function	vitamin binding (GO:0019842)	39	1	1.45	0.503	1
stress4h	up	molecular function	oxidoreductase activity, acting on the CH-OH group of donors, NAD or NADP as acceptor (GO:0016616)	40	1	1.42	0.512	1
stress4h	up	molecular function	kinase activity (GO:0016301)	123	3	1.38	0.477	1
stress4h	up	molecular function	hydrolase activity, acting on ester bonds (GO:0016788)	124	3	1.37	0.48	1
stress4h	up	molecular function	molecular_function (GO:0003674)	1846	44	1.35	0.000437	0.196
stress4h	up	molecular function	DNA-binding transcription factor activity (GO:0003700)	132	3	1.29	0.505	1
stress4h	up	molecular function	transcription regulator activity (GO:0140110)	136	3	1.25	0.732	1
stress4h	up	molecular function	catalytic activity (GO:0003824)	1286	28	1.23	0.152	1
stress4h	up	molecular function	rRNA binding (GO:0019843)	46	1	1.23	0.562	1
stress4h	up	molecular function	catalytic activity, acting on a tRNA (GO:0140101)	48	1	1.18	0.578	1
stress4h	up	molecular function	hydrolase activity, acting on carbon-nitrogen (but not peptide) bonds (GO:0016810)	50	1	1.13	0.593	1
stress4h	up	molecular function	phosphoric ester hydrolase activity (GO:0042578)	52	1	1.09	0.607	1
stress4h	up	molecular function	catalytic activity, acting on a nucleic acid (GO:0140640)	161	3	1.06	0.76	1
stress4h	up	molecular function	transferase activity, transferring phosphorus-containing groups (GO:0016772)	221	4	1.03	0.794	1
stress4h	up	molecular function	RNA binding (GO:0003723)	116	2	0.98	1	1
stress4h	up	molecular function	ATP-dependent activity (GO:0140657)	176	3	0.97	1	1
stress4h	up	molecular function	catalytic activity, acting on a protein (GO:0140096)	119	2	0.95	1	1
stress4h	up	molecular function	peptidase activity (GO:0008233)	66	1	0.86	1	1
stress4h	up	molecular function	phosphotransferase activity, alcohol group as acceptor (GO:0016773)	134	2	0.85	1	1
stress4h	up	molecular function	transferase activity (GO:0016740)	471	7	0.84	0.706	1
stress4h	up	molecular function	magnesium ion binding (GO:0000287)	70	1	0.81	1	1
stress4h	up	molecular function	primary active transmembrane transporter activity (GO:0015399)	71	1	0.8	1	1
stress4h	up	molecular function	hydrolase activity (GO:0016787)	463	6	0.73	0.561	1
stress4h	up	molecular function	catalytic activity, acting on RNA (GO:0140098)	94	1	0.6	1	1
stress4h	up	molecular function	transmembrane transporter activity (GO:0022857)	291	3	0.58	0.478	1
stress4h	up	molecular function	transporter activity (GO:0005215)	291	3	0.58	0.478	1
stress4h	up	molecular function	ATP hydrolysis activity (GO:0016887)	126	1	0.45	0.725	1
stress4h	up	molecular function	ribonucleoside triphosphate phosphatase activity (GO:0017111)	143	1	0.4	0.516	1
stress4h	up	molecular function	pyrophosphatase activity (GO:0016462)	155	1	0.37	0.522	1
stress4h	up	molecular function	hydrolase activity, acting on acid anhydrides, in phosphorus-containing anhydrides (GO:0016818)	158	1	0.36	0.525	1
stress4h	up	molecular function	hydrolase activity, acting on acid anhydrides (GO:0016817)	158	1	0.36	0.525	1
stress4h	up	molecular function	active transmembrane transporter activity (GO:0022804)	158	1	0.36	0.525	1
stress4h	up	cellular component	RQC complex (GO:1990112)	1	1	56.66	0.0176	0.358
stress4h	up	cellular component	glycerol-3-phosphate dehydrogenase (FAD) complex (GO:0009331)	1	1	56.66	0.0176	0.326
stress4h	up	cellular component	host cell membrane (GO:0033644)	1	1	56.66	0.0176	0.299
stress4h	up	cellular component	host cell plasma membrane (GO:0020002)	1	1	56.66	0.0176	0.276
stress4h	up	cellular component	Holliday junction helicase complex (GO:0009379)	1	1	56.66	0.0176	0.256
stress4h	up	cellular component	host cellular component (GO:0018995)	2	1	28.33	0.035	0.474
stress4h	up	cellular component	host cell part (GO:0033643)	2	1	28.33	0.035	0.444
stress4h	up	cellular component	DNA helicase complex (GO:0033202)	4	2	28.33	0.00179	0.0606
stress4h	up	cellular component	extracellular space (GO:0005615)	2	1	28.33	0.035	0.418
stress4h	up	cellular component	Holliday junction resolvase complex (GO:0048476)	2	1	28.33	0.035	0.395
stress4h	up	cellular component	respirasome (GO:0070469)	3	1	18.89	0.052	0.528
stress4h	up	cellular component	cell surface (GO:0009986)	4	1	14.16	0.0688	0.635
stress4h	up	cellular component	endodeoxyribonuclease complex (GO:1905347)	7	1	8.09	0.117	0.916
stress4h	up	cellular component	endonuclease complex (GO:1905348)	8	1	7.08	0.133	0.999
stress4h	up	cellular component	oxidoreductase complex (GO:1990204)	8	1	7.08	0.133	0.964
stress4h	up	cellular component	nucleoid (GO:0009295)	10	1	5.67	0.163	1
stress4h	up	cellular component	proton-transporting ATP synthase complex, catalytic core F(1) (GO:0045261)	10	1	5.67	0.163	1
stress4h	up	cellular component	proton-transporting two-sector ATPase complex, catalytic domain (GO:0033178)	10	1	5.67	0.163	1
stress4h	up	cellular component	extracellular region (GO:0005576)	57	5	4.97	0.00293	0.085
stress4h	up	cellular component	cation channel complex (GO:0034703)	13	1	4.36	0.207	1
stress4h	up	cellular component	monoatomic ion channel complex (GO:0034702)	13	1	4.36	0.207	1
stress4h	up	cellular component	proton-transporting two-sector ATPase complex (GO:0016469)	13	1	4.36	0.207	1
stress4h	up	cellular component	proton-transporting ATP synthase complex (GO:0045259)	13	1	4.36	0.207	1
stress4h	up	cellular component	chromosome (GO:0005694)	15	1	3.78	0.235	1
stress4h	up	cellular component	cytoplasm (GO:0005737)	624	33	3	2.11e-11	4.27e-09
stress4h	up	cellular component	protein-DNA complex (GO:0032993)	20	1	2.83	0.3	1
stress4h	up	cellular component	catalytic complex (GO:1902494)	80	4	2.83	0.0509	0.544
stress4h	up	cellular component	intracellular anatomical structure (GO:0005622)	663	33	2.82	1.23e-10	1.24e-08
stress4h	up	cellular component	ribosome (GO:0005840)	64	3	2.66	0.102	0.827
stress4h	up	cellular component	protein-containing complex (GO:0032991)	204	9	2.5	0.00816	0.207
stress4h	up	cellular component	cytosolic large ribosomal subunit (GO:0022625)	24	1	2.36	0.349	1
stress4h	up	cellular component	intracellular non-membrane-bounded organelle (GO:0043232)	98	4	2.31	0.0925	0.816
stress4h	up	cellular component	intracellular organelle (GO:0043229)	101	4	2.24	0.101	0.851
stress4h	up	cellular component	membrane protein complex (GO:0098796)	54	2	2.1	0.247	1
stress4h	up	cellular component	large ribosomal subunit (GO:0015934)	27	1	2.1	0.383	1
stress4h	up	cellular component	non-membrane-bounded organelle (GO:0043228)	113	4	2.01	0.136	0.955
stress4h	up	cellular component	organelle (GO:0043226)	116	4	1.95	0.146	0.989
stress4h	up	cellular component	cytosol (GO:0005829)	304	10	1.86	0.0594	0.574
stress4h	up	cellular component	ribonucleoprotein complex (GO:1990904)	63	2	1.8	0.306	1
stress4h	up	cellular component	cellular_component (GO:0005575)	1481	44	1.68	8.51e-08	4.32e-06
stress4h	up	cellular component	cellular anatomical entity (GO:0110165)	1467	43	1.66	4.34e-07	1.76e-05
stress4h	up	cellular component	intracellular protein-containing complex (GO:0140535)	35	1	1.62	0.466	1
stress4h	up	cellular component	cytosolic ribosome (GO:0022626)	37	1	1.53	0.485	1
stress4h	up	cellular component	ribosomal subunit (GO:0044391)	49	1	1.16	0.585	1
stress4h	up	cellular component	transporter complex (GO:1990351)	49	1	1.16	0.585	1
stress4h	up	cellular component	transmembrane transporter complex (GO:1902495)	49	1	1.16	0.585	1
stress4h	up	cellular component	plasma membrane (GO:0005886)	429	4	0.53	0.229	1
stress4h	up	cellular component	cell periphery (GO:0071944)	434	4	0.52	0.169	1
stress4h	up	cellular component	membrane (GO:0016020)	777	6	0.44	0.0153	0.344
stress12h	up	biological process	chorismate biosynthetic process (GO:0009423)	7	5	21.3	7.61e-07	7.83e-05
stress12h	up	biological process	chorismate metabolic process (GO:0046417)	9	5	16.57	4.33e-06	0.000356
stress12h	up	biological process	monocarboxylic acid biosynthetic process (GO:0072330)	23	6	7.78	7.72e-05	0.00489
stress12h	up	biological process	translation (GO:0006412)	104	27	7.74	3e-18	5.48e-16
stress12h	up	biological process	aromatic amino acid family biosynthetic process (GO:0009073)	32	8	7.46	6.45e-06	0.000482
stress12h	up	biological process	aromatic amino acid metabolic process (GO:0009072)	32	8	7.46	6.45e-06	0.000461
stress12h	up	biological process	dicarboxylic acid biosynthetic process (GO:0043650)	21	5	7.1	0.000507	0.0278
stress12h	up	biological process	gene expression (GO:0010467)	205	40	5.82	1.99e-22	6.55e-20
stress12h	up	biological process	monocarboxylic acid metabolic process (GO:0032787)	54	10	5.52	7.88e-06	0.00054
stress12h	up	biological process	protein metabolic process (GO:0019538)	198	34	5.12	5.78e-17	8.65e-15
stress12h	up	biological process	macromolecule biosynthetic process (GO:0009059)	268	41	4.56	8.08e-19	1.66e-16
stress12h	up	biological process	carboxylic acid biosynthetic process (GO:0046394)	122	16	3.91	1.63e-06	0.000158
stress12h	up	biological process	organonitrogen compound biosynthetic process (GO:1901566)	375	48	3.82	4.46e-19	1.05e-16
stress12h	up	biological process	cellular biosynthetic process (GO:0044249)	465	58	3.72	1.3e-23	1.07e-20
stress12h	up	biological process	organic acid biosynthetic process (GO:0016053)	133	16	3.59	5.25e-06	0.000412
stress12h	up	biological process	amino acid biosynthetic process (GO:0008652)	94	11	3.49	0.000232	0.0141
stress12h	up	biological process	biosynthetic process (GO:0009058)	592	65	3.27	3.14e-24	5.17e-21
stress12h	up	biological process	macromolecule metabolic process (GO:0043170)	434	47	3.23	1.55e-15	1.82e-13
stress12h	up	biological process	carboxylic acid metabolic process (GO:0019752)	193	20	3.09	3.21e-06	0.000294
stress12h	up	biological process	oxoacid metabolic process (GO:0043436)	194	20	3.07	3.49e-06	0.000302
stress12h	up	biological process	organonitrogen compound metabolic process (GO:1901564)	547	56	3.05	3.75e-18	6.18e-16
stress12h	up	biological process	cellular metabolic process (GO:0044237)	686	68	2.96	4.27e-23	2.34e-20
stress12h	up	biological process	organic acid metabolic process (GO:0006082)	210	20	2.84	1.2e-05	0.000788
stress12h	up	biological process	primary metabolic process (GO:0044238)	810	73	2.69	4.37e-23	1.8e-20
stress12h	up	biological process	nucleobase-containing compound biosynthetic process (GO:0034654)	187	16	2.55	0.000365	0.0207
stress12h	up	biological process	small molecule biosynthetic process (GO:0044283)	201	16	2.37	0.000824	0.0437
stress12h	up	biological process	metabolic process (GO:0008152)	978	77	2.35	3.48e-21	9.56e-19
stress12h	up	biological process	small molecule metabolic process (GO:0044281)	428	28	1.95	0.000349	0.0205
stress12h	up	biological process	cellular process (GO:0009987)	1250	79	1.88	2.76e-15	3.02e-13
stress12h	up	biological process	biological_process (GO:0008150)	1634	90	1.64	2.05e-16	2.6e-14
stress12h	up	molecular function	phosphopyruvate hydratase activity (GO:0004634)	1	1	29.82	0.0335	1
stress12h	up	molecular function	phospholipase C activity (GO:0004629)	1	1	29.82	0.0335	1
stress12h	up	molecular function	3-phosphoshikimate 1-carboxyvinyltransferase activity (GO:0003866)	1	1	29.82	0.0335	1
stress12h	up	molecular function	citrate synthase activity (GO:0036440)	1	1	29.82	0.0335	1
stress12h	up	molecular function	3-dehydroquinate synthase activity (GO:0003856)	1	1	29.82	0.0335	1
stress12h	up	molecular function	3-dehydroquinate dehydratase activity (GO:0003855)	1	1	29.82	0.0335	1
stress12h	up	molecular function	ACP phosphopantetheine attachment site binding (GO:0044620)	1	1	29.82	0.0335	1
stress12h	up	molecular function	glyceraldehyde-3-phosphate dehydrogenase (NAD(P)+) (phosphorylating) activity (GO:0043891)	1	1	29.82	0.0335	1
stress12h	up	molecular function	cholesterol binding (GO:0015485)	1	1	29.82	0.0335	1
stress12h	up	molecular function	peptide-methionine (R)-S-oxide reductase activity (GO:0033743)	1	1	29.82	0.0335	1
stress12h	up	molecular function	pantoate-beta-alanine ligase activity (GO:0004592)	1	1	29.82	0.0335	1
stress12h	up	molecular function	orotate phosphoribosyltransferase activity (GO:0004588)	1	1	29.82	0.0335	1
stress12h	up	molecular function	protein-(glutamine-N5) methyltransferase activity (GO:0102559)	1	1	29.82	0.0335	1
stress12h	up	molecular function	sterol binding (GO:0032934)	1	1	29.82	0.0335	1
stress12h	up	molecular function	(3R)-hydroxyacyl-[acyl-carrier-protein] dehydratase activity (GO:0019171)	1	1	29.82	0.0335	1
stress12h	up	molecular function	protein-folding chaperone binding (GO:0051087)	2	2	29.82	0.00111	0.15
stress12h	up	molecular function	non-ribosomal peptide synthetase activity (GO:1904091)	1	1	29.82	0.0335	0.982
stress12h	up	molecular function	protein-glutamine N-methyltransferase activity (GO:0036009)	1	1	29.82	0.0335	0.961
stress12h	up	molecular function	phosphatidylcholine phospholipase C activity (GO:0034480)	1	1	29.82	0.0335	0.941
stress12h	up	molecular function	adenyl-nucleotide exchange factor activity (GO:0000774)	1	1	29.82	0.0335	0.922
stress12h	up	molecular function	holo-[acyl-carrier-protein] synthase activity (GO:0008897)	1	1	29.82	0.0335	0.903
stress12h	up	molecular function	deoxyribose-phosphate aldolase activity (GO:0004139)	1	1	29.82	0.0335	0.886
stress12h	up	molecular function	L-cysteine desulfhydrase activity (GO:0080146)	1	1	29.82	0.0335	0.869
stress12h	up	molecular function	oxidoreductase activity, acting on metal ions (GO:0016722)	1	1	29.82	0.0335	0.852
stress12h	up	molecular function	methylenetetrahydrofolate dehydrogenase (NADP+) activity (GO:0004488)	1	1	29.82	0.0335	0.836
stress12h	up	molecular function	methylenetetrahydrofolate dehydrogenase [NAD(P)+] activity (GO:0004486)	1	1	29.82	0.0335	0.821
stress12h	up	molecular function	methenyltetrahydrofolate cyclohydrolase activity (GO:0004477)	1	1	29.82	0.0335	0.807
stress12h	up	molecular function	RNA polymerase binding (GO:0070063)	1	1	29.82	0.0335	0.792
stress12h	up	molecular function	citrate (Si)-synthase activity (GO:0004108)	1	1	29.82	0.0335	0.779
stress12h	up	molecular function	tRNA pseudouridine(38-40) synthase activity (GO:0160147)	1	1	29.82	0.0335	0.766
stress12h	up	molecular function	hydroxymethylbilane synthase activity (GO:0004418)	1	1	29.82	0.0335	0.753
stress12h	up	molecular function	sphingomyelin phosphodiesterase activity (GO:0004767)	1	1	29.82	0.0335	0.74
stress12h	up	molecular function	shikimate 3-dehydrogenase (NADP+) activity (GO:0004764)	2	2	29.82	0.00111	0.136
stress12h	up	molecular function	histidinol-phosphatase activity (GO:0004401)	1	1	29.82	0.0335	0.729
stress12h	up	molecular function	tRNA dimethylallyltransferase activity (GO:0052381)	1	1	29.82	0.0335	0.717
stress12h	up	molecular function	acyl carrier activity (GO:0000036)	1	1	29.82	0.0335	0.706
stress12h	up	molecular function	acyl binding (GO:0000035)	1	1	29.82	0.0335	0.695
stress12h	up	molecular function	ferric iron binding (GO:0008199)	1	1	29.82	0.0335	0.684
stress12h	up	molecular function	ATPase regulator activity (GO:0060590)	1	1	29.82	0.0335	0.674
stress12h	up	molecular function	arginine binding (GO:0034618)	1	1	29.82	0.0335	0.664
stress12h	up	molecular function	steroid binding (GO:0005496)	1	1	29.82	0.0335	0.655
stress12h	up	molecular function	aminoacyl-tRNA hydrolase activity (GO:0004045)	1	1	29.82	0.0335	0.645
stress12h	up	molecular function	tRNA (guanine(37)-N1)-methyltransferase activity (GO:0052906)	1	1	29.82	0.0335	0.636
stress12h	up	molecular function	glyceraldehyde-3-phosphate dehydrogenase (NAD+) (phosphorylating) activity (GO:0004365)	1	1	29.82	0.0335	0.627
stress12h	up	molecular function	glutathione synthase activity (GO:0004363)	1	1	29.82	0.0335	0.619
stress12h	up	molecular function	glutamate-cysteine ligase activity (GO:0004357)	1	1	29.82	0.0335	0.61
stress12h	up	molecular function	3-oxoacyl-[acyl-carrier-protein] reductase (NADPH) activity (GO:0004316)	1	1	29.82	0.0335	0.602
stress12h	up	molecular function	toxin activity (GO:0090729)	1	1	29.82	0.0335	0.594
stress12h	up	molecular function	phosphoribosylformylglycinamidine cyclo-ligase activity (GO:0004641)	1	1	29.82	0.0335	0.587
stress12h	up	molecular function	prosthetic group binding (GO:0051192)	1	1	29.82	0.0335	0.579
stress12h	up	molecular function	large ribosomal subunit rRNA binding (GO:0070180)	3	2	19.88	0.00327	0.314
stress12h	up	molecular function	phosphoribosylamine-glycine ligase activity (GO:0004637)	2	1	14.91	0.066	0.907
stress12h	up	molecular function	tRNA pseudouridine synthase activity (GO:0106029)	2	1	14.91	0.066	0.897
stress12h	up	molecular function	mechanosensitive monoatomic ion channel activity (GO:0008381)	2	1	14.91	0.066	0.888
stress12h	up	molecular function	phosphopantetheine-dependent carrier activity (GO:0140414)	2	1	14.91	0.066	0.88
stress12h	up	molecular function	3'-tRNA processing endoribonuclease activity (GO:0042781)	2	1	14.91	0.066	0.871
stress12h	up	molecular function	cyclo-ligase activity (GO:0016882)	2	1	14.91	0.066	0.863
stress12h	up	molecular function	nucleoside diphosphate kinase activity (GO:0004550)	2	1	14.91	0.066	0.854
stress12h	up	molecular function	ribonuclease III activity (GO:0004525)	2	1	14.91	0.066	0.846
stress12h	up	molecular function	alcohol binding (GO:0043178)	2	1	14.91	0.066	0.838
stress12h	up	molecular function	double-stranded RNA binding (GO:0003725)	2	1	14.91	0.066	0.83
stress12h	up	molecular function	double-stranded RNA-specific ribonuclease activity (GO:0032296)	2	1	14.91	0.066	0.823
stress12h	up	molecular function	tRNA (guanine) methyltransferase activity (GO:0016423)	2	1	14.91	0.066	0.815
stress12h	up	molecular function	cysteine synthase activity (GO:0004124)	2	1	14.91	0.066	0.808
stress12h	up	molecular function	pyrroline-5-carboxylate reductase activity (GO:0004735)	2	1	14.91	0.066	0.8
stress12h	up	molecular function	ribosomal large subunit binding (GO:0043023)	4	2	14.91	0.00639	0.538
stress12h	up	molecular function	IMP dehydrogenase activity (GO:0003938)	2	1	14.91	0.066	0.793
stress12h	up	molecular function	protein homodimerization activity (GO:0042803)	2	1	14.91	0.066	0.786
stress12h	up	molecular function	structural constituent of ribosome (GO:0003735)	59	23	11.63	4.29e-20	5.78e-17
stress12h	up	molecular function	unfolded protein binding (GO:0051082)	8	3	11.18	0.00181	0.203
stress12h	up	molecular function	rRNA binding (GO:0019843)	46	16	10.37	3.1e-13	1.39e-10
stress12h	up	molecular function	structural molecule activity (GO:0005198)	68	23	10.09	1.9e-18	1.28e-15
stress12h	up	molecular function	DNA secondary structure binding (GO:0000217)	3	1	9.94	0.0973	1
stress12h	up	molecular function	enzyme binding (GO:0019899)	3	1	9.94	0.0973	1
stress12h	up	molecular function	DNA-binding transcription repressor activity (GO:0001217)	3	1	9.94	0.0973	1
stress12h	up	molecular function	four-way junction DNA binding (GO:0000400)	3	1	9.94	0.0973	1
stress12h	up	molecular function	acyltransferase activity, acyl groups converted into alkyl on transfer (GO:0046912)	3	1	9.94	0.0973	1
stress12h	up	molecular function	oxidoreductase activity, acting on a sulfur group of donors, disulfide as acceptor (GO:0016671)	3	1	9.94	0.0973	1
stress12h	up	molecular function	anthranilate synthase activity (GO:0004049)	3	1	9.94	0.0973	1
stress12h	up	molecular function	phosphoribosylformylglycinamidine synthase activity (GO:0004642)	3	1	9.94	0.0973	1
stress12h	up	molecular function	mRNA binding (GO:0003729)	7	2	8.52	0.0209	1
stress12h	up	molecular function	protein folding chaperone (GO:0044183)	7	2	8.52	0.0209	1
stress12h	up	molecular function	cyclohydrolase activity (GO:0019238)	4	1	7.46	0.128	1
stress12h	up	molecular function	L-glutamine aminotransferase activity (GO:0070548)	4	1	7.46	0.128	1
stress12h	up	molecular function	RNA endonuclease activity, producing 5'-phosphomonoesters (GO:0016891)	8	2	7.46	0.0273	1
stress12h	up	molecular function	carbon-oxygen lyase activity, acting on phosphates (GO:0016838)	4	1	7.46	0.128	1
stress12h	up	molecular function	oxo-acid-lyase activity (GO:0016833)	4	1	7.46	0.128	1
stress12h	up	molecular function	excinuclease ABC activity (GO:0009381)	4	1	7.46	0.128	1
stress12h	up	molecular function	ATP-dependent protein folding chaperone (GO:0140662)	4	1	7.46	0.128	1
stress12h	up	molecular function	L-lactate dehydrogenase activity (GO:0004459)	4	1	7.46	0.128	1
stress12h	up	molecular function	lactate dehydrogenase activity (GO:0004457)	4	1	7.46	0.128	1
stress12h	up	molecular function	glutamine-fructose-6-phosphate transaminase (isomerizing) activity (GO:0004360)	4	1	7.46	0.128	1
stress12h	up	molecular function	organic acid binding (GO:0043177)	9	2	6.63	0.0344	0.586
stress12h	up	molecular function	carboxylic acid binding (GO:0031406)	9	2	6.63	0.0344	0.578
stress12h	up	molecular function	phospholipase activity (GO:0004620)	5	1	5.96	0.157	1
stress12h	up	molecular function	penicillin binding (GO:0008658)	5	1	5.96	0.157	1
stress12h	up	molecular function	acid-amino acid ligase activity (GO:0016881)	10	2	5.96	0.042	0.666
stress12h	up	molecular function	carbon-sulfur lyase activity (GO:0016846)	5	1	5.96	0.157	1
stress12h	up	molecular function	translation elongation factor activity (GO:0003746)	5	1	5.96	0.157	1
stress12h	up	molecular function	cysteine-type peptidase activity (GO:0008234)	5	1	5.96	0.157	1
stress12h	up	molecular function	amide binding (GO:0033218)	5	1	5.96	0.157	1
stress12h	up	molecular function	5'-3' exonuclease activity (GO:0008409)	5	1	5.96	0.157	1
stress12h	up	molecular function	oxidoreductase activity, acting on the CH-NH group of donors, NAD or NADP as acceptor (GO:0016646)	10	2	5.96	0.042	0.658
stress12h	up	molecular function	oxidoreductase activity, acting on the CH-NH group of donors (GO:0016645)	10	2	5.96	0.042	0.651
stress12h	up	molecular function	ribosome binding (GO:0043022)	16	3	5.59	0.0149	1
stress12h	up	molecular function	endonuclease activity, active with either ribo- or deoxyribonucleic acids and producing 5'-phosphomonoesters (GO:0016893)	11	2	5.42	0.0503	0.736
stress12h	up	molecular function	transferase activity, transferring alkyl or aryl (other than methyl) groups (GO:0016765)	22	4	5.42	0.00546	0.49
stress12h	up	molecular function	identical protein binding (GO:0042802)	11	2	5.42	0.0503	0.728
stress12h	up	molecular function	RNA binding (GO:0003723)	116	21	5.4	5.94e-11	2e-08
stress12h	up	molecular function	ribonucleoprotein complex binding (GO:0043021)	18	3	4.97	0.0207	1
stress12h	up	molecular function	molecular carrier activity (GO:0140104)	6	1	4.97	0.185	1
stress12h	up	molecular function	amino acid binding (GO:0016597)	6	1	4.97	0.185	1
stress12h	up	molecular function	gated channel activity (GO:0022836)	6	1	4.97	0.185	1
stress12h	up	molecular function	four-way junction helicase activity (GO:0009378)	6	1	4.97	0.185	1
stress12h	up	molecular function	protein binding (GO:0005515)	30	5	4.97	0.00279	0.29
stress12h	up	molecular function	RNA endonuclease activity (GO:0004521)	13	2	4.59	0.0683	0.807
stress12h	up	molecular function	NADP binding (GO:0050661)	21	3	4.26	0.0314	1
stress12h	up	molecular function	phosphoric diester hydrolase activity (GO:0008081)	7	1	4.26	0.213	1
stress12h	up	molecular function	molecular adaptor activity (GO:0060090)	7	1	4.26	0.213	1
stress12h	up	molecular function	DNA endonuclease activity (GO:0004520)	7	1	4.26	0.213	1
stress12h	up	molecular function	molecular function regulator activity (GO:0098772)	7	1	4.26	0.213	1
stress12h	up	molecular function	pseudouridine synthase activity (GO:0009982)	7	1	4.26	0.213	1
stress12h	up	molecular function	protein-macromolecule adaptor activity (GO:0030674)	7	1	4.26	0.213	1
stress12h	up	molecular function	tRNA methyltransferase activity (GO:0008175)	7	1	4.26	0.213	1
stress12h	up	molecular function	monocarboxylic acid binding (GO:0033293)	7	1	4.26	0.213	1
stress12h	up	molecular function	protein-containing complex binding (GO:0044877)	23	3	3.89	0.0398	0.646
stress12h	up	molecular function	DNA-directed 5'-3' RNA polymerase activity (GO:0003899)	8	1	3.73	0.239	1
stress12h	up	molecular function	RNA polymerase activity (GO:0097747)	8	1	3.73	0.239	1
stress12h	up	molecular function	hydro-lyase activity (GO:0016836)	24	3	3.73	0.0444	0.665
stress12h	up	molecular function	hydrolase activity, acting on carbon-nitrogen (but not peptide) bonds, in cyclic amidines (GO:0016814)	8	1	3.73	0.239	1
stress12h	up	molecular function	3'-5' DNA helicase activity (GO:0043138)	8	1	3.73	0.239	1
stress12h	up	molecular function	lipid binding (GO:0008289)	8	1	3.73	0.239	1
stress12h	up	molecular function	protein methyltransferase activity (GO:0008276)	8	1	3.73	0.239	1
stress12h	up	molecular function	DNA helicase activity (GO:0003678)	16	2	3.73	0.0985	1
stress12h	up	molecular function	5'-3' RNA polymerase activity (GO:0034062)	8	1	3.73	0.239	1
stress12h	up	molecular function	N-methyltransferase activity (GO:0008170)	8	1	3.73	0.239	1
stress12h	up	molecular function	oxidoreductase activity, acting on the CH-OH group of donors, NAD or NADP as acceptor (GO:0016616)	40	5	3.73	0.00991	0.785
stress12h	up	molecular function	carbon-oxygen lyase activity (GO:0016835)	34	4	3.51	0.0255	1
stress12h	up	molecular function	endonuclease activity (GO:0004519)	26	3	3.44	0.0544	0.779
stress12h	up	molecular function	oxidoreductase activity, acting on CH-OH group of donors (GO:0016614)	44	5	3.39	0.0147	1
stress12h	up	molecular function	nucleobase-containing compound kinase activity (GO:0019205)	9	1	3.31	0.265	1
stress12h	up	molecular function	iron ion binding (GO:0005506)	9	1	3.31	0.265	1
stress12h	up	molecular function	tRNA binding (GO:0000049)	27	3	3.31	0.0597	0.847
stress12h	up	molecular function	protein dimerization activity (GO:0046983)	9	1	3.31	0.265	1
stress12h	up	molecular function	double-stranded DNA binding (GO:0003690)	47	5	3.17	0.0192	1
stress12h	up	molecular function	RNA nuclease activity (GO:0004540)	19	2	3.14	0.132	1
stress12h	up	molecular function	catalytic activity, acting on a tRNA (GO:0140101)	48	5	3.11	0.0209	1
stress12h	up	molecular function	ligase activity, forming carbon-nitrogen bonds (GO:0016879)	39	4	3.06	0.0398	0.638
stress12h	up	molecular function	lipase activity (GO:0016298)	10	1	2.98	0.289	1
stress12h	up	molecular function	NAD binding (GO:0051287)	20	2	2.98	0.143	1
stress12h	up	molecular function	transcription cis-regulatory region binding (GO:0000976)	40	4	2.98	0.0431	0.66
stress12h	up	molecular function	transcription regulatory region nucleic acid binding (GO:0001067)	40	4	2.98	0.0431	0.653
stress12h	up	molecular function	sequence-specific double-stranded DNA binding (GO:1990837)	41	4	2.91	0.0466	0.69
stress12h	up	molecular function	phosphotransferase activity, for other substituted phosphate groups (GO:0016780)	11	1	2.71	0.313	1
stress12h	up	molecular function	phosphotransferase activity, phosphate group as acceptor (GO:0016776)	11	1	2.71	0.313	1
stress12h	up	molecular function	monoatomic ion channel activity (GO:0005216)	22	2	2.71	0.167	1
stress12h	up	molecular function	helicase activity (GO:0004386)	22	2	2.71	0.167	1
stress12h	up	molecular function	nucleic acid binding (GO:0003676)	403	35	2.59	1.9e-08	3.2e-06
stress12h	up	molecular function	translation regulator activity, nucleic acid binding (GO:0090079)	12	1	2.49	0.336	1
stress12h	up	molecular function	phosphorelay response regulator activity (GO:0000156)	12	1	2.49	0.336	1
stress12h	up	molecular function	translation factor activity, RNA binding (GO:0008135)	12	1	2.49	0.336	1
stress12h	up	molecular function	oxidoreductase activity, acting on the aldehyde or oxo group of donors, NAD or NADP as acceptor (GO:0016620)	12	1	2.49	0.336	1
stress12h	up	molecular function	translation regulator activity (GO:0045182)	12	1	2.49	0.336	1
stress12h	up	molecular function	nuclease activity (GO:0004518)	49	4	2.43	0.0798	0.927
stress12h	up	molecular function	passive transmembrane transporter activity (GO:0022803)	25	2	2.39	0.204	1
stress12h	up	molecular function	channel activity (GO:0015267)	25	2	2.39	0.204	1
stress12h	up	molecular function	carbon-nitrogen ligase activity, with glutamine as amido-N-donor (GO:0016884)	13	1	2.29	0.359	1
stress12h	up	molecular function	aldehyde-lyase activity (GO:0016832)	13	1	2.29	0.359	1
stress12h	up	molecular function	DNA nuclease activity (GO:0004536)	13	1	2.29	0.359	1
stress12h	up	molecular function	proton-transporting ATP synthase activity, rotational mechanism (GO:0046933)	13	1	2.29	0.359	1
stress12h	up	molecular function	catalytic activity, acting on RNA (GO:0140098)	94	7	2.22	0.0363	0.603
stress12h	up	molecular function	ATP-dependent activity, acting on DNA (GO:0008094)	27	2	2.21	0.229	1
stress12h	up	molecular function	lyase activity (GO:0016829)	95	7	2.2	0.0381	0.626
stress12h	up	molecular function	sequence-specific DNA binding (GO:0043565)	56	4	2.13	0.116	1
stress12h	up	molecular function	proton channel activity (GO:0015252)	14	1	2.13	0.38	1
stress12h	up	molecular function	oxidoreductase activity, acting on a sulfur group of donors (GO:0016667)	14	1	2.13	0.38	1
stress12h	up	molecular function	S-adenosylmethionine-dependent methyltransferase activity (GO:0008757)	28	2	2.13	0.241	1
stress12h	up	molecular function	monoatomic cation channel activity (GO:0005261)	15	1	1.99	0.401	1
stress12h	up	molecular function	oxidoreductase activity, acting on the aldehyde or oxo group of donors (GO:0016903)	15	1	1.99	0.401	1
stress12h	up	molecular function	organic cyclic compound binding (GO:0097159)	799	52	1.94	3.83e-08	5.73e-06
stress12h	up	molecular function	pentosyltransferase activity (GO:0016763)	16	1	1.86	0.421	1
stress12h	up	molecular function	catalytic activity, acting on a nucleic acid (GO:0140640)	161	10	1.85	0.0651	0.904
stress12h	up	molecular function	oxidoreductase activity (GO:0016491)	165	10	1.81	0.0685	0.803
stress12h	up	molecular function	ligase activity (GO:0016874)	84	5	1.78	0.203	1
stress12h	up	molecular function	binding (GO:0005488)	1079	64	1.77	4.92e-09	9.46e-07
stress12h	up	molecular function	transferase activity, transferring nitrogenous groups (GO:0016769)	17	1	1.75	0.441	1
stress12h	up	molecular function	transaminase activity (GO:0008483)	17	1	1.75	0.441	1
stress12h	up	molecular function	carbon-carbon lyase activity (GO:0016830)	35	2	1.7	0.329	1
stress12h	up	molecular function	hydrolase activity, acting on ester bonds (GO:0016788)	124	7	1.68	0.192	1
stress12h	up	molecular function	carboxylic ester hydrolase activity (GO:0052689)	18	1	1.66	0.46	1
stress12h	up	molecular function	molecular transducer activity (GO:0060089)	19	1	1.57	0.478	1
stress12h	up	molecular function	sulfur compound binding (GO:1901681)	19	1	1.57	0.478	1
stress12h	up	molecular function	RNA methyltransferase activity (GO:0008173)	20	1	1.49	0.496	1
stress12h	up	molecular function	zinc ion binding (GO:0008270)	62	3	1.44	0.463	1
stress12h	up	molecular function	molecular_function (GO:0003674)	1846	87	1.41	2.05e-09	5.51e-07
stress12h	up	molecular function	DNA binding (GO:0003677)	259	12	1.38	0.274	1
stress12h	up	molecular function	adenyl nucleotide binding (GO:0030554)	348	16	1.37	0.201	1
stress12h	up	molecular function	intramolecular transferase activity (GO:0016866)	22	1	1.36	0.529	1
stress12h	up	molecular function	exonuclease activity (GO:0004527)	22	1	1.36	0.529	1
stress12h	up	molecular function	purine nucleotide binding (GO:0017076)	379	17	1.34	0.218	1
stress12h	up	molecular function	nucleotide binding (GO:0000166)	424	19	1.34	0.186	1
stress12h	up	molecular function	nucleoside phosphate binding (GO:1901265)	424	19	1.34	0.186	1
stress12h	up	molecular function	catalytic activity, acting on DNA (GO:0140097)	67	3	1.34	0.491	1
stress12h	up	molecular function	transition metal ion binding (GO:0046914)	92	4	1.3	0.549	1
stress12h	up	molecular function	4 iron, 4 sulfur cluster binding (GO:0051539)	23	1	1.3	0.545	1
stress12h	up	molecular function	small molecule binding (GO:0036094)	746	32	1.28	0.0986	1
stress12h	up	molecular function	magnesium ion binding (GO:0000287)	70	3	1.28	0.508	1
stress12h	up	molecular function	heterocyclic compound binding (GO:1901363)	467	20	1.28	0.259	1
stress12h	up	molecular function	cation binding (GO:0043169)	374	16	1.28	0.281	1
stress12h	up	molecular function	metal ion binding (GO:0046872)	368	15	1.22	0.436	1
stress12h	up	molecular function	phosphoric ester hydrolase activity (GO:0042578)	52	2	1.15	0.693	1
stress12h	up	molecular function	ATP binding (GO:0005524)	315	12	1.14	0.618	1
stress12h	up	molecular function	adenyl ribonucleotide binding (GO:0032559)	316	12	1.13	0.619	1
stress12h	up	molecular function	DNA-binding transcription factor activity (GO:0003700)	132	5	1.13	0.802	1
stress12h	up	molecular function	methyltransferase activity (GO:0008168)	53	2	1.13	0.698	1
stress12h	up	molecular function	purine ribonucleoside triphosphate binding (GO:0035639)	346	13	1.12	0.633	1
stress12h	up	molecular function	purine ribonucleotide binding (GO:0032555)	347	13	1.12	0.633	1
stress12h	up	molecular function	carbohydrate derivative binding (GO:0097367)	376	14	1.11	0.645	1
stress12h	up	molecular function	ion binding (GO:0043167)	704	26	1.1	0.548	1
stress12h	up	molecular function	transcription regulator activity (GO:0140110)	136	5	1.1	0.805	1
stress12h	up	molecular function	ribonucleotide binding (GO:0032553)	361	13	1.07	0.754	1
stress12h	up	molecular function	catalytic activity (GO:0003824)	1286	46	1.07	0.601	1
stress12h	up	molecular function	anion binding (GO:0043168)	425	15	1.05	0.771	1
stress12h	up	molecular function	proton transmembrane transporter activity (GO:0015078)	30	1	0.99	1	1
stress12h	up	molecular function	transferase activity, transferring one-carbon groups (GO:0016741)	64	2	0.93	1	1
stress12h	up	molecular function	monoatomic ion transmembrane transporter activity (GO:0015075)	65	2	0.92	1	1
stress12h	up	molecular function	guanyl ribonucleotide binding (GO:0032561)	35	1	0.85	1	1
stress12h	up	molecular function	GTP binding (GO:0005525)	35	1	0.85	1	1
stress12h	up	molecular function	guanyl nucleotide binding (GO:0019001)	35	1	0.85	1	1
stress12h	up	molecular function	metal cluster binding (GO:0051540)	35	1	0.85	1	1
stress12h	up	molecular function	iron-sulfur cluster binding (GO:0051536)	35	1	0.85	1	1
stress12h	up	molecular function	ATP-dependent activity (GO:0140657)	176	5	0.85	1	1
stress12h	up	molecular function	glycosyltransferase activity (GO:0016757)	36	1	0.83	1	1
stress12h	up	molecular function	transferase activity (GO:0016740)	471	13	0.82	0.486	1
stress12h	up	molecular function	isomerase activity (GO:0016853)	74	2	0.81	1	1
stress12h	up	molecular function	ABC-type transporter activity (GO:0140359)	38	1	0.78	1	1
stress12h	up	molecular function	phosphatase activity (GO:0016791)	40	1	0.75	1	1
stress12h	up	molecular function	nucleotidyltransferase activity (GO:0016779)	46	1	0.65	1	1
stress12h	up	molecular function	hydrolase activity (GO:0016787)	463	10	0.64	0.156	1
stress12h	up	molecular function	hydrolase activity, acting on carbon-nitrogen (but not peptide) bonds (GO:0016810)	50	1	0.6	1	1
stress12h	up	molecular function	inorganic cation transmembrane transporter activity (GO:0022890)	51	1	0.58	1	1
stress12h	up	molecular function	monoatomic cation transmembrane transporter activity (GO:0008324)	56	1	0.53	1	1
stress12h	up	molecular function	catalytic activity, acting on a protein (GO:0140096)	119	2	0.5	0.435	1
stress12h	up	molecular function	inorganic molecular entity transmembrane transporter activity (GO:0015318)	62	1	0.48	0.722	1
stress12h	up	molecular function	ATP hydrolysis activity (GO:0016887)	126	2	0.47	0.441	1
stress12h	up	molecular function	peptidase activity (GO:0008233)	66	1	0.45	0.725	1
stress12h	up	molecular function	ATPase-coupled transmembrane transporter activity (GO:0042626)	66	1	0.45	0.725	1
stress12h	up	molecular function	acyltransferase activity (GO:0016746)	67	1	0.45	0.726	1
stress12h	up	molecular function	primary active transmembrane transporter activity (GO:0015399)	71	1	0.42	0.732	1
stress12h	up	molecular function	ribonucleoside triphosphate phosphatase activity (GO:0017111)	143	2	0.42	0.236	1
stress12h	up	molecular function	transferase activity, transferring phosphorus-containing groups (GO:0016772)	221	3	0.4	0.116	1
stress12h	up	molecular function	pyrophosphatase activity (GO:0016462)	155	2	0.38	0.171	1
stress12h	up	molecular function	hydrolase activity, acting on acid anhydrides, in phosphorus-containing anhydrides (GO:0016818)	158	2	0.38	0.171	1
stress12h	up	molecular function	hydrolase activity, acting on acid anhydrides (GO:0016817)	158	2	0.38	0.171	1
stress12h	up	molecular function	transmembrane transporter activity (GO:0022857)	291	3	0.31	0.0153	1
stress12h	up	molecular function	transporter activity (GO:0005215)	291	3	0.31	0.0153	0.981
stress12h	up	molecular function	kinase activity (GO:0016301)	123	1	0.24	0.127	1
stress12h	up	molecular function	active transmembrane transporter activity (GO:0022804)	158	1	0.19	0.0631	0.886
stress12h	up	cellular component	cytosolic large ribosomal subunit (GO:0022625)	24	15	18.64	2.53e-17	8.55e-16
stress12h	up	cellular component	large ribosomal subunit (GO:0015934)	27	15	16.57	3.1e-16	6.99e-15
stress12h	up	cellular component	cytosolic ribosome (GO:0022626)	37	17	13.7	1.83e-16	4.66e-15
stress12h	up	cellular component	ribosomal subunit (GO:0044391)	49	20	12.17	5.37e-18	2.18e-16
stress12h	up	cellular component	ribosome (GO:0005840)	64	24	11.18	1.75e-20	1.18e-18
stress12h	up	cellular component	ribonucleoprotein complex (GO:1990904)	63	23	10.89	2.53e-19	1.28e-17
stress12h	up	cellular component	intracellular non-membrane-bounded organelle (GO:0043232)	98	24	7.3	1.37e-15	2.78e-14
stress12h	up	cellular component	intracellular organelle (GO:0043229)	101	24	7.09	2.89e-15	5.34e-14
stress12h	up	cellular component	small ribosomal subunit (GO:0015935)	22	5	6.78	0.000639	0.00682
stress12h	up	cellular component	non-membrane-bounded organelle (GO:0043228)	113	24	6.33	4.45e-14	7.53e-13
stress12h	up	cellular component	organelle (GO:0043226)	116	24	6.17	8.33e-14	1.3e-12
stress12h	up	cellular component	protein-containing complex (GO:0032991)	204	34	4.97	1.53e-16	4.43e-15
stress12h	up	cellular component	cytosol (GO:0005829)	304	32	3.14	7.8e-10	1.13e-08
stress12h	up	cellular component	cytoplasm (GO:0005737)	624	64	3.06	6.27e-22	6.37e-20
stress12h	up	cellular component	intracellular anatomical structure (GO:0005622)	663	66	2.97	3.61e-22	7.33e-20
stress12h	up	cellular component	cellular_component (GO:0005575)	1481	78	1.57	9.06e-10	1.15e-08
stress12h	up	cellular component	cellular anatomical entity (GO:0110165)	1467	76	1.54	1.29e-08	1.54e-07
stress12h	up	cellular component	membrane (GO:0016020)	777	8	0.31	5.69e-06	6.42e-05
